# Supplementary material for: DNA moiré superlattices
Source: Nat Nanotechnol. 2025 Jul 17;20(10):1464–72. doi: 10.1038/s41565-025-01976-3 (PMC12534185; doi:10.1038/s41565-025-01976-3)
Supplement: Supplementary file 2 — Supplementary Data 1. Lattice size of the square SST sublattices within different temperature ranges. Supplementary Data 2. Height profiles of SST sublattices with different symmetries. Supplementary Data 3. Trajectory PDB files of molecular simulations. Supplementary Data 4. Electrostatic interaction energies between SST and seed with different capture designs. Supplementary Data 5. Dynamic light scattering (DLS) size of square SST sublattices at initial nucleation. Supplementary Data 6. Twisted angle statistics of DNA moiré superlattices. Supplementary Data 7. Seed position statistics of DNA moiré superlattices. Supplementary Data 8. Height profile of square bilayer DNA moiré superlattices with Z2 = 0 bp. Supplementary Data 9. FFT patterns of square bilayer DNA moiré superlattices. Supplementary Data 10. FFT patterns of square bilayer DNA moiré superlattices with Z2 = 0 bp. Supplementary Data 11. FFT patterns of kagome bilayer DNA moiré superlattices. Supplementary Data 12. FFT patterns of honeycomb bilayer DNA moiré superlattices. Supplementary Data 13. FFT patterns of square bilayers formed via random monolayer overlap in unseeded growth. Supplementary Data 14. FFT patterns of kagome bilayers formed via random monolayer overlap in unseeded growth. Supplementary Data 15. FFT patterns of honeycomb bilayers formed via random monolayer overlap in unseeded growth. [file 41565_2025_1976_MOESM2_ESM.zip › Supplementary Data files/Supplementary_data_4_Fig_S25_coulombic_interactions.xlsx]

## Sheet: Sheet1
F- Coulombic interactions		N- Coulombic interactions
steps（× 107）	KJ/mol	steps（× 107）	KJ/mol
90	112.071	90	411.709
90.1	139.089	90.1	450.219
90.2	122.174	90.2	450.43
90.3	218.901	90.3	475.563
90.4	189.325	90.4	450.062
90.5	118.747	90.5	453.545
90.6	185.626	90.6	465.414
90.7	169.85	90.7	487.174
90.8	74.9599	90.8	467.698
90.9	108.596	90.9	507.877
91	94.2685	91	482.591
91.1	91.2111	91.1	479.112
91.2	130.738	91.2	425.855
91.3	145.408	91.3	480.514
91.4	18.7044	91.4	373.358
91.5	164.869	91.5	424.695
91.6	141.757	91.6	423.364
91.7	120.637	91.7	471.909
91.8	35.9709	91.8	406.878
91.9	128.371	91.9	419.181
92	96.1936	92	393.268
92.1	161.307	92.1	330.021
92.2	109.784	92.2	361.268
92.3	131.23	92.3	384.499
92.4	110.479	92.4	435.787
92.5	243.39	92.5	416.094
92.6	159.755	92.6	355.07
92.7	121.287	92.7	340.487
92.8	161.418	92.8	376.815
92.9	180.218	92.9	328.682
93	160.315	93	399.764
93.1	140.939	93.1	449.157
93.2	5.30476	93.2	368.936
93.3	106.158	93.3	388.572
93.4	172.126	93.4	362.991
93.5	233.273	93.5	372.78
93.6	238.946	93.6	405.456
93.7	163.952	93.7	417.623
93.8	107.088	93.8	367.456
93.9	5.40412	93.9	361.518
94	4.40039	94	400.484
94.1	184.743	94.1	400.211
94.2	165.172	94.2	376.012
94.3	26.1128	94.3	499.34
94.4	8.39399	94.4	454.38
94.5	100.9	94.5	476.467
94.6	74.5175	94.6	478.438
94.7	99.0723	94.7	447.193
94.8	139.537	94.8	444.252
94.9	90.947	94.9	465.312
95	57.187	95	515.246
95.1	74.8267	95.1	466.196
95.2	35.559	95.2	441.769
95.3	83.6112	95.3	521.251
95.4	49.1633	95.4	466.197
95.5	11.9408	95.5	407.227
95.6	76.9686	95.6	562.285
95.7	15.8362	95.7	424.038
95.8	18.1005	95.8	504.241
95.9	83.2313	95.9	483.944
96	65.2278	96	514.71
96.1	38.0304	96.1	503.606
96.2	113.146	96.2	422.004
96.3	58.444	96.3	491.187
96.4	82.0244	96.4	518.452
96.5	108.437	96.5	488.807
96.6	4.83047	96.6	440.818
96.7	15.7447	96.7	475
96.8	-10.082	96.8	446.115
96.9	-33.0859	96.9	493.906
97	-8.36517	97	489.591
97.1	48.8819	97.1	497.928
97.2	28.6944	97.2	367.568
97.3	26.9297	97.3	501.741
97.4	10.7437	97.4	459.422
97.5	-18.044	97.5	442.455
97.6	141.055	97.6	483.247
97.7	172.59	97.7	468.723
97.8	204.321	97.8	496.715
97.9	222.812	97.9	529.729
98	72.6888	98	495.862
98.1	2.65681	98.1	439.04
98.2	34.1968	98.2	463.413
98.3	86.251	98.3	440.437
98.4	98.7152	98.4	313.582
98.5	80.7237	98.5	327.688
98.6	63.163	98.6	383.624
98.7	63.1563	98.7	478.619
98.8	155.758	98.8	426.582
98.9	171.324	98.9	373.691
99	258.917	99	379.002
99.1	130.987	99.1	397.047
99.2	120.948	99.2	412.92
99.3	168.848	99.3	434.351
99.4	123.7	99.4	362.633
99.5	149.442	99.5	448.957
99.6	119.983	99.6	459.036
99.7	154.441	99.7	350.367
99.8	254.456	99.8	424
99.9	177.83	99.9	400.223
100	175.654	100	436.716
