# Supplementary material for: DNA moiré superlattices
Source: Nat Nanotechnol. 2025 Jul 17;20(10):1464–72. doi: 10.1038/s41565-025-01976-3 (PMC12534185; doi:10.1038/s41565-025-01976-3)
Supplement: Supplementary file 2 — Supplementary Data 1. Lattice size of the square SST sublattices within different temperature ranges. Supplementary Data 2. Height profiles of SST sublattices with different symmetries. Supplementary Data 3. Trajectory PDB files of molecular simulations. Supplementary Data 4. Electrostatic interaction energies between SST and seed with different capture designs. Supplementary Data 5. Dynamic light scattering (DLS) size of square SST sublattices at initial nucleation. Supplementary Data 6. Twisted angle statistics of DNA moiré superlattices. Supplementary Data 7. Seed position statistics of DNA moiré superlattices. Supplementary Data 8. Height profile of square bilayer DNA moiré superlattices with Z2 = 0 bp. Supplementary Data 9. FFT patterns of square bilayer DNA moiré superlattices. Supplementary Data 10. FFT patterns of square bilayer DNA moiré superlattices with Z2 = 0 bp. Supplementary Data 11. FFT patterns of kagome bilayer DNA moiré superlattices. Supplementary Data 12. FFT patterns of honeycomb bilayer DNA moiré superlattices. Supplementary Data 13. FFT patterns of square bilayers formed via random monolayer overlap in unseeded growth. Supplementary Data 14. FFT patterns of kagome bilayers formed via random monolayer overlap in unseeded growth. Supplementary Data 15. FFT patterns of honeycomb bilayers formed via random monolayer overlap in unseeded growth. [file 41565_2025_1976_MOESM2_ESM.zip › Supplementary Data files/Supplementary_data_7_Fig_S51_S57_S59_seed_position_statistics.xlsx]

## Sheet: sq
square		kagome		honeycomb
x	y	x	y	x	y
0.494423	0.474346	0.436893	0.149254	0.442953	0.62963
0.539849	0.499152	0.424528	0.166667	0.5	0.687023
0.525768	0.485398	0.570313	0.116667	0.505	0.700787
0.525768	0.502577	0.441558	0.170213	0.506024	0.686869
0.502777	0.457416	0.433628	0.229508	0.531469	0.56
0.502942	0.489211	0.430657	0.194444	0.550459	0.666667
0.517216	0.547549	0.428571	0.209677	0.462963	0.613445
0.564203	0.514361	0.422764	0.205882	0.442211	0.657143
0.513516	0.472123	0.48	0.2	0.505952	0.622642
0.553502	0.502866	0.40625	0.181818	0.472527	0.614035
0.518912	0.460531	0.361905	0.193548	0.539216	0.608333
0.484029	0.444522	0.425926	0.177419	0.443902	0.637097
0.548357	0.518751	0.505376	0.178571	0.426829	0.638095
0.469407	0.459538	0.469388	0.244898	0.490566	0.64
0.504857	0.52914	0.453782	0.181818	0.45082	0.644737
0.469316	0.561367	0.371429	0.210526	0.468599	0.640845
0.4349	0.467862	0.454545	0.174603	0.490826	0.762712
0.501624	0.469137			0.511628	0.724638
0.501624	0.452893			0.506726	0.616438
0.467403	0.474854			0.531915	0.637097
0.46241	0.43735			0.521472	0.640777
0.499127	0.452881			0.462555	0.691781
0.491998	0.532808			0.473214	0.657143
0.497137	0.514314			0.489796	0.634146
0.568364	0.51569			0.519651	0.697842
0.557156	0.526897			0.465608	0.615385
0.557156	0.549311			0.519737	0.670213
0.489027	0.480249			0.523256	0.647059
0.439509	0.492439
0.5	0.468652
0.519592	0.468652
0.452055	0.5401
0.543923	0.520354
0.53321	0.531067
0.53321	0.563206
0.490358	0.531067
