# Supplementary material for: DNA moiré superlattices
Source: Nat Nanotechnol. 2025 Jul 17;20(10):1464–72. doi: 10.1038/s41565-025-01976-3 (PMC12534185; doi:10.1038/s41565-025-01976-3)
Supplement: Supplementary file 2 — Supplementary Data 1. Lattice size of the square SST sublattices within different temperature ranges. Supplementary Data 2. Height profiles of SST sublattices with different symmetries. Supplementary Data 3. Trajectory PDB files of molecular simulations. Supplementary Data 4. Electrostatic interaction energies between SST and seed with different capture designs. Supplementary Data 5. Dynamic light scattering (DLS) size of square SST sublattices at initial nucleation. Supplementary Data 6. Twisted angle statistics of DNA moiré superlattices. Supplementary Data 7. Seed position statistics of DNA moiré superlattices. Supplementary Data 8. Height profile of square bilayer DNA moiré superlattices with Z2 = 0 bp. Supplementary Data 9. FFT patterns of square bilayer DNA moiré superlattices. Supplementary Data 10. FFT patterns of square bilayer DNA moiré superlattices with Z2 = 0 bp. Supplementary Data 11. FFT patterns of kagome bilayer DNA moiré superlattices. Supplementary Data 12. FFT patterns of honeycomb bilayer DNA moiré superlattices. Supplementary Data 13. FFT patterns of square bilayers formed via random monolayer overlap in unseeded growth. Supplementary Data 14. FFT patterns of kagome bilayers formed via random monolayer overlap in unseeded growth. Supplementary Data 15. FFT patterns of honeycomb bilayers formed via random monolayer overlap in unseeded growth. [file 41565_2025_1976_MOESM2_ESM.zip › Supplementary Data files/Supplementary_data_5_Fig_S26_DLS_square_monolayers.xlsx]

## Sheet: Sheet1
S-input-25		25°C		34°C		36°C		38°C		40°C		42°C
time (s)	size (nm)	time (s)	size (nm)	time (s)	size (nm)	time (s)	size (nm)	time (s)	size (nm)	time (s)	size (nm)	time (s)	size (nm)
0	1.835	0	1.357	0	3.357	0	3.903	0	4.539	0	4.539	0	3.903
29	4.539	22	146.1	37	6.139	24	3.903	40	4.539	29	4.539	30	3.903
54	5.279	47	893.8	62	229.8	49	5.279	65	4.539	54	5.279	55	3.903
79	3.903	72	229.8	87	361.3	74	3.357	90	3.903	79	5.279	80	3.357
104	5.279	97	267.2	112	92.89	99	2.886	115	4.539	104	5.279	105	3.357
129	5.279	122	310.7	137	108	124	5.279	140	169.9	129	5.279	130	3.903
154	4.539	147	361.3	162	893.8	149	3.903	165	197.6	154	5.279	155	3.357
179	5.279	172	488.7	187	660.9	174	92.89	190	169.9	179	4.539	180	3.903
204	4.539	197	267.2	212	1209	199	4.539	215	197.6	204	5.279	205	3.903
229	4.539	222	146.1	237	1209	224	169.9	240	267.2	229	3.357	230	3.357
254	5.279	247	1039	262	1406	249	229.8	265	267.2	254	5.279	255	3.903
279	3.357	272	267.2	287	893.8	274	267.2	290	79.88	279	4.539	280	3.903
304	5.279	297	1635	312	1209	299	267.2	315	125.6	304	5.279	305	4.539
329	6.139	322	310.7	337	1406	324	310.7	340	568.3	329	5.279	330	3.903
354	6.139	347	197.6	362	229.8	349	267.2	365	568.3	354	5.279	355	3.903
379	4.539	372	146.1	387	1635	374	229.8	390	488.7	379	5.279	380	3.357
404	5.279	397	1635	412	1406	399	488.7	415	660.9	404	4.539	405	3.903
429	5.279	422	420.2	437	1635	424	310.7	440	146.1	429	4.539	430	3.903
454	4.539	447	1406	462	1406	449	125.6	465	420.2	454	2.134	455	3.903
479	5.279	472	893.8	487	1406	474	568.3	490	893.8	479	4.539	480	3.903
504	3.903	497	488.7	512	1635	499	125.6	515	893.8	504	4.539	505	3.903
529	5.279	522	420.2	537	1635	524	660.9	540	229.8	529	4.539	530	4.539
554	5.279	547	197.6	562	310.7	549	893.8	565	1039	554	3.903	555	3.357
579	4.539	572	420.2	587	768.5	574	1209	590	1039	579	5.279	580	3.903
604	5.279	597	1209	612	1406	599	169.9	615	125.6	604	361.3	605	3.357
629	4.539	622	229.8	637	125.6	624	1039	640	1209	629	361.3	630	3.903
654	5.279	647	267.2	662	1635	649	1209	665	1209	654	4.539	655	4.539
679	5.279	672	146.2	687	310.7	674	1039	690	420.2	679	310.7	680	3.903
704	5.279	697	197.6	712	1635	699	1209	715	1209	704	5.279	705	3.903
729	5.279	722	229.8	737	1901	724	893.8	740	1406	729	361.3	730	3.903
754	5.279	747	568.3	762	1635	749	1406	765	1209	754	420.2	755	4.539
779	4.539	772	1039	787	1209	774	267.2	790	1406	779	420.2	780	3.903
804	5.279	797	169.9	812	310.7	799	1209	815	1406	804	488.7	805	3.903
829	5.279	822	361.3	837	2211	824	1406	840	1209	829	568.3	830	4.539
854	4.539	847	488.7	862	267.2	849	1406	865	488.7	854	420.2	855	3.903
879	4.539	872	1039	887	568.3	874	1406	890	229.8	879	361.3	880	3.903
904	5.279	897	229.8	912	420.2	899	1406	915	1406	904	420.2	905	3.903
929	4.539	922	1039	937	420.2	924	1406	940	1406	929	568.3	930	3.903
954	5.279	947	197.6	962	229.8	949	1406	965	1406	954	488.7	955	4.539
979	4.539	972	197.6	987	893.8	974	1635	990	1406	979	488.7	980	4.539
1004	5.279	997	229.8	1012	229.8	999	1635	1015	1406	1004	32.3	1005	3.903
1029	5.279	1022	2571	1037	197.6	1024	1635	1040	1635	1029	568.3	1030	4.539
1054	4.539	1047	146.1	1062	2211	1049	1406	1065	1635	1054	660.9	1055	4.539
1079	6.139	1072	4043	1087	568.3	1074	1635	1090	1406	1079	420.2	1080	4.539
1104	5.279	1097	169.9	1112	420.2	1099	1406	1115	1635	1104	768.3	1105	4.539
1129	4.539	1122	310.7	1137	361.3	1124	1406	1140	1406	1129	660.9	1130	3.903
1154	5.279	1147	1039	1162	488.3	1149	1406	1165	1209	1154	169.9	1155	3.903
1179	4.539	1172	229.8	1187	2990	1174	1635	1190	1406	1179	768.5	1180	3.903
1204	5.279	1197	420.2	1212	2990	1199	1406	1215	1635	1204	660.9	1205	3.903
1229	5.279	1222	59.07	1237	267.2	1224	1406	1240	1635	1229	1039	1230	5.279
1254	4.539	1247	1039	1262	420.2	1249	1635	1265	1635	1254	893.8	1255	3.903
