# Supplementary material for: DNA moiré superlattices
Source: Nat Nanotechnol. 2025 Jul 17;20(10):1464–72. doi: 10.1038/s41565-025-01976-3 (PMC12534185; doi:10.1038/s41565-025-01976-3)
Supplement: Supplementary file 2 — Supplementary Data 1. Lattice size of the square SST sublattices within different temperature ranges. Supplementary Data 2. Height profiles of SST sublattices with different symmetries. Supplementary Data 3. Trajectory PDB files of molecular simulations. Supplementary Data 4. Electrostatic interaction energies between SST and seed with different capture designs. Supplementary Data 5. Dynamic light scattering (DLS) size of square SST sublattices at initial nucleation. Supplementary Data 6. Twisted angle statistics of DNA moiré superlattices. Supplementary Data 7. Seed position statistics of DNA moiré superlattices. Supplementary Data 8. Height profile of square bilayer DNA moiré superlattices with Z2 = 0 bp. Supplementary Data 9. FFT patterns of square bilayer DNA moiré superlattices. Supplementary Data 10. FFT patterns of square bilayer DNA moiré superlattices with Z2 = 0 bp. Supplementary Data 11. FFT patterns of kagome bilayer DNA moiré superlattices. Supplementary Data 12. FFT patterns of honeycomb bilayer DNA moiré superlattices. Supplementary Data 13. FFT patterns of square bilayers formed via random monolayer overlap in unseeded growth. Supplementary Data 14. FFT patterns of kagome bilayers formed via random monolayer overlap in unseeded growth. Supplementary Data 15. FFT patterns of honeycomb bilayers formed via random monolayer overlap in unseeded growth. [file 41565_2025_1976_MOESM2_ESM.zip › Supplementary Data files/Supplementary_data_8_Fig_S55_height_profile_of_0_bp.xlsx]

## Sheet: Sheet1
height profile
x	y
0	-0.972
0.01378	-1.09
0.02757	-0.713
0.04135	-0.861
0.05514	-0.696
0.06892	-0.0827
0.0827	0.102
0.09649	0.768
0.11027	0.0838
0.12406	-0.308
0.13784	0.296
0.15163	-0.368
0.16541	-0.411
0.17919	-1.09
0.19298	-1.46
0.20676	-0.642
0.22055	0.928
0.23433	-0.115
0.24811	0.279
0.2619	1.22
0.27568	4.34
0.28947	22.3
0.30325	40.2
0.31704	50.4
0.33082	52.8
0.3446	55
0.35839	72.9
0.37217	85
0.38596	92.8
0.39974	93.8
0.41352	96.5
0.42731	97.4
0.44109	97.4
0.45488	102
0.46866	98.4
0.48245	92.7
0.49623	90.3
0.51001	89.7
0.5238	89.5
0.53758	90.5
0.55137	89.4
0.56515	87
0.57893	86.8
0.59272	87.5
0.6065	87.9
0.62029	87.5
0.63407	86.5
0.64785	86.9
0.66164	86.3
0.67542	86.8
0.68921	86.4
0.70299	86.5
0.71678	86.5
0.73056	86.2
0.74434	87
0.75813	87.2
0.77191	87
0.7857	87.2
0.79948	86.4
0.81326	86.9
0.82705	88.3
0.84083	88.1
0.85462	89.1
0.8684	90.7
0.88219	88.3
0.89597	90.1
0.90975	85.2
0.92354	76.2
0.93732	69.6
0.95111	56.1
0.96489	47.4
0.97867	39.9
0.99246	40.9
1.00624	42.6
1.02003	44.3
1.03381	44.3
1.0476	39.2
1.06138	29.9
1.07516	17.5
1.08895	10.2
1.10273	-1.16
1.11652	-3.42
1.1303	-3.22
1.14408	-2.86
1.15787	-1.93
1.17165	-1.46
1.18544	-1.32
1.19922	-1.62
1.213	-1.35
1.22679	-1.12
1.24057	-0.36
1.25436	-0.472
1.26814	-1.77
1.28193	-1.08
1.29571	-0.796
1.30949	-0.876
1.32328	-0.594
1.33706	-0.204
1.35085	-0.941
1.36463	-1.11
1.37841	-0.416
1.3922	-0.186
1.40598	1.22
