# Supplementary material for: DNA moiré superlattices
Source: Nat Nanotechnol. 2025 Jul 17;20(10):1464–72. doi: 10.1038/s41565-025-01976-3 (PMC12534185; doi:10.1038/s41565-025-01976-3)
Supplement: Supplementary file 2 — Supplementary Data 1. Lattice size of the square SST sublattices within different temperature ranges. Supplementary Data 2. Height profiles of SST sublattices with different symmetries. Supplementary Data 3. Trajectory PDB files of molecular simulations. Supplementary Data 4. Electrostatic interaction energies between SST and seed with different capture designs. Supplementary Data 5. Dynamic light scattering (DLS) size of square SST sublattices at initial nucleation. Supplementary Data 6. Twisted angle statistics of DNA moiré superlattices. Supplementary Data 7. Seed position statistics of DNA moiré superlattices. Supplementary Data 8. Height profile of square bilayer DNA moiré superlattices with Z2 = 0 bp. Supplementary Data 9. FFT patterns of square bilayer DNA moiré superlattices. Supplementary Data 10. FFT patterns of square bilayer DNA moiré superlattices with Z2 = 0 bp. Supplementary Data 11. FFT patterns of kagome bilayer DNA moiré superlattices. Supplementary Data 12. FFT patterns of honeycomb bilayer DNA moiré superlattices. Supplementary Data 13. FFT patterns of square bilayers formed via random monolayer overlap in unseeded growth. Supplementary Data 14. FFT patterns of kagome bilayers formed via random monolayer overlap in unseeded growth. Supplementary Data 15. FFT patterns of honeycomb bilayers formed via random monolayer overlap in unseeded growth. [file 41565_2025_1976_MOESM2_ESM.zip › Supplementary Data files/Supplementary_data_2_Fig_S12_S18_S23_AFM_of_monolayers.xlsx]

## Sheet: Sheet1
square monolayer		kagome monolayer		honeycomb monolayer
x	y	x	y	x	y
0	-0.81379	0	0.16623	0	-0.37979
0.00977	0.54694	0.00586	0.39804	0.00391	-0.2798
0.01953	0.40856	0.01172	0.1122	0.00781	-0.12957
0.0293	-0.76767	0.01758	-0.43249	0.01172	-0.54941
0.03906	-1.3739	0.02344	-0.61403	0.01563	-0.29439
0.04883	-0.9983	0.0293	-0.33085	0.01953	-0.45436
0.05859	-1.2454	0.03516	-0.20215	0.02344	-0.92594
0.06836	1.56504	0.04102	0.23821	0.02734	-0.7241
0.07812	4.83679	0.04688	-0.04781	0.03125	-0.62423
0.08789	0.14497	0.05273	-0.17801	0.03516	-0.5775
0.09766	-0.66883	0.05859	-0.41261	0.03906	0.0407
0.10742	-1.21904	0.06445	-0.49139	0.04297	0.86565
0.11719	-0.58975	0.07031	-0.15554	0.04688	1.89878
0.12695	1.39041	0.07617	0.38762	0.05078	2.46524
0.13672	2.43816	0.08203	0.98222	0.05469	2.77177
0.14648	1.2685	0.08789	1.52393	0.05859	2.45512
0.15625	0.39867	0.09375	1.1347	0.0625	2.19015
0.16602	-0.10214	0.09961	0.12345	0.06641	1.25172
0.17578	-0.76437	0.10547	-0.31871	0.07031	-0.3616
0.18555	-1.42332	0.11133	-0.34485	0.07422	-0.41842
0.19531	-1.51227	0.11719	0.24959	0.07813	0.0431
0.20508	-0.87969	0.12305	0.17051	0.08203	0.45434
0.21484	-1.58805	0.12891	-0.11592	0.08594	-0.17402
0.22461	-1.52545	0.13477	-0.3509	0.08984	-0.17922
0.23437	-1.09714	0.14063	0.2949	0.09375	-0.18444
0.24414	0.05601	0.14648	1.14939	0.09766	-0.13654
0.25391	0.32619	0.15234	0.44817	0.10156	0.47995
0.26367	-1.0576	0.1582	0.47189	0.10547	0.78627
0.27344	-1.71655	0.16406	0.23816	0.10938	0.36602
0.2832	-1.65395	0.16992	0.05449	0.11328	0.25733
0.29297	-0.50409	0.17578	0.28684	0.11719	-0.00645
0.30273	-1.57158	0.18164	-0.15571	0.12109	-0.47844
0.3125	4.54025	0.1875	-0.28659	0.125	-0.4321
0.32227	14.2237	0.19336	-0.4175	0.12891	-0.90413
0.33203	16.2599	0.19922	-0.70429	0.13281	-0.54624
0.3418	16.2698	0.20508	-0.73229	0.13672	-1.2782
0.35156	14.2665	0.21094	-0.50012	0.14063	-1.07542
0.36133	11.7427	0.2168	-0.26936	0.14453	-1.34075
0.37109	23.8577	0.22266	-0.34894	0.14844	-0.72302
0.38086	35.6664	0.22852	-0.37706	0.15234	-0.88357
0.39062	42.0418	0.23438	-0.55966	0.15625	-0.42239
0.40039	40.6086	0.24023	-0.27754	0.16016	-1.41291
0.41016	40.4636	0.24609	-0.04555	0.16406	-1.21166
0.41992	40.5756	0.25195	0.03058	0.16797	-1.21576
0.42969	41.2082	0.25781	-0.15354	0.17188	-1.16962
0.43945	41.0699	0.26367	-0.44065	0.17578	-0.70853
0.44922	39.5806	0.26953	-0.15729	0.17969	-0.45422
0.45898	39.1226	0.27539	0.07317	0.18359	-0.35644
0.46875	38.8788	0.28125	-0.0067	0.1875	-0.46544
0.47852	38.7338	0.28711	-0.60423	0.19141	-0.31457
0.48828	40.144	0.29297	-0.01068	0.19531	-0.6835
0.49805	39.6366	0.29883	-0.19361	0.19922	-0.53266
0.50781	39.3895	0.30469	-0.32648	0.20313	-0.84993
0.51758	38.9381	0.31055	-0.19916	0.20703	-0.90733
0.52734	38.8953	0.31641	-0.3307	0.21094	-0.91305
0.53711	38.3879	0.32227	-0.6181	0.21484	-0.8671
0.54687	39.0238	0.32813	-0.64533	0.21875	-1.23613
0.55664	38.8788	0.33398	0.36127	0.22266	-1.0337
0.56641	38.836	0.33984	1.26628	0.22656	-1.09118
0.57617	39.3137	0.3457	1.28905	0.23047	-0.7337
0.58594	39.2248	0.35156	0.89852	0.23438	-0.58301
0.5957	38.6646	0.35742	0.71391	0.23828	-0.64055
0.60547	38.4637	0.36328	0.01303	0.24219	-0.23143
0.61523	38.8393	0.36914	-0.84512	0.24609	-0.80735
0.625	39.0073	0.375	-0.76962	0.25	-1.07314
0.63477	38.6053	0.38086	-0.95296	0.25391	-0.81915
0.64453	38.2528	0.38672	-0.87891	0.25781	-1.24004
0.6543	38.6251	0.39258	-0.44032	0.26172	-1.19429
0.66406	38.6877	0.39844	-0.67663	0.26563	-1.5104
0.67383	38.6449	0.4043	-0.29097	0.26953	-1.62119
0.68359	39.1753	0.41016	-0.83764	0.27344	-1.57406
0.69336	38.8755	0.41602	-0.55501	0.27734	-1.73657
0.70312	38.6251	0.42188	-0.32529	0.28125	-1.68947
0.71289	38.2758	0.42773	-0.25005	0.28516	-1.79889
0.72266	38.1803	0.43359	-1.10713	0.28906	-1.33829
0.73242	37.9332	0.43945	-1.55098	0.29297	-1.39606
0.74219	37.9431	0.44531	-0.54354	0.29688	-1.71374
0.75195	37.9002	0.45117	-0.41693	0.30078	-1.51164
0.76172	38.6844	0.45703	-0.80938	0.30469	-1.36125
0.77148	38.5922	0.46289	-1.20047	0.30859	-1.47221
0.78125	38.602	0.46875	-0.40048	0.3125	-0.8035
0.79101	38.9216	0.47461	-0.32547	0.31641	-0.54978
0.80078	38.1045	0.48047	-0.51071	0.32031	-0.97095
0.81055	38.2165	0.48633	-0.12547	0.32422	-1.44382
0.82031	38.5394	0.49219	0.3641	0.32813	-1.45005
0.83008	38.2363	0.49805	-0.28736	0.33203	-1.97465
0.83984	38.4538	0.50391	-1.19628	0.33594	-2.2925
0.84961	38.3088	0.50977	-0.91552	0.33984	-1.88236
0.85937	38.6745	0.51563	-0.47755	0.34375	-2.66691
0.86914	38.2231	0.52148	-0.50715	0.34766	-2.20656
0.87891	38.3879	0.52734	-0.43241	0.35156	-1.22643
0.88867	38.7075	0.5332	-0.3591	0.35547	8.47098
0.89844	38.4076	0.53906	-0.3359	0.35938	17.4921
0.9082	38.5164	0.54492	0.1534	0.36328	24.0752
0.91797	38.1111	0.55078	-0.18803	0.36719	29.4651
0.92773	38.6877	0.55664	-0.26929	0.37109	34.6481
0.9375	38.9052	0.5625	-0.19473	0.375	38.6379
0.94726	38.4999	0.56836	0.70912	0.37891	40.6561
0.95703	38.1474	0.57422	0.47193	0.38281	41.6864
0.9668	38.1045	0.58008	-0.17996	0.38672	42.148
0.97656	38.7865	0.58594	-0.77899	0.39063	41.985
0.98633	38.4834	0.5918	-1.06775	0.39453	41.5118
0.99609	37.7157	0.59766	-0.6302	0.39844	42.1285
1.00586	37.8278	0.60352	-0.97051	0.40234	41.9669
1.01562	38.5065	0.60938	1.01988	0.40625	42.0637
1.02539	38.2099	0.61523	1.66329	0.41016	41.5388
1.03516	38.009	0.62109	1.11556	0.41406	41.0655
1.04492	38.065	0.62695	0.25611	0.41797	41.1623
1.05469	38.5922	0.63281	-0.8093	0.42188	40.9489
1.06445	38.9612	0.63867	-0.89097	0.42578	40.5789
1.07422	38.5032	0.64453	-0.55801	0.42969	40.7805
1.08398	38.5625	0.65039	-0.89856	0.43359	41.1371
1.09375	38.5724	0.65625	-1.18765	0.4375	40.7671
1.10352	38.1671	0.66211	-0.33714	0.44141	40.2937
1.11328	38.0716	0.66797	-0.57342	0.44531	40.1836
1.12305	37.9233	0.67383	-1.38162	0.44922	40.0734
1.13281	37.9299	0.67969	-1.61795	0.45313	39.9116
1.14258	38.0386	0.68555	-1.49252	0.45703	40.2681
1.15234	37.3237	0.69141	-0.79802	0.46094	40.8831
1.16211	37.8475	0.69727	-0.25799	0.46484	41.1878
1.17187	38.2726	0.70313	0.282	0.46875	40.9226
1.18164	38.1737	0.70898	0.61464	0.47266	39.8258
1.19141	36.6812	0.71484	-0.0894	0.47656	40.1306
1.20117	37.2545	0.7207	-0.12	0.48047	39.9169
1.21094	37.6235	0.72656	-0.04627	0.48438	39.4433
1.2207	38.5625	0.73242	-0.28426	0.48828	39.9031
1.23047	38.4175	0.73828	-0.26207	0.49219	40.6744
1.24023	38.1638	0.74414	-1.01775	0.49609	41.1342
1.25	38.0156	0.75	-1.56612	0.5	41.5436
1.25977	38.0222	0.75586	-1.75275	0.50391	40.2385
1.26953	38.5987	0.76172	-1.47186	0.50781	40.233
1.2793	39.0172	0.76758	-1.08803	0.51172	40.6409
1.28906	38.1441	0.77344	-1.4292	0.51563	40.5822
1.29883	37.9991	0.7793	-1.61455	0.51953	39.952
1.30859	37.6399	0.78516	-1.28369	0.52344	39.6864
1.31836	38.065	0.79102	-2.3499	0.52734	39.9909
1.32812	39.6201	0.79688	-1.65453	0.53125	39.6723
1.33789	38.434	0.80273	-0.85761	0.53516	39.4067
1.34766	37.976	0.80859	14.1324	0.53906	39.8145
1.35742	38.1902	0.81445	31.6637	0.54297	39.7557
1.36719	37.8871	0.82031	40.491	0.54688	39.4369
1.37695	38.4109	0.82617	43.6715	0.55078	39.6379
1.38672	38.3121	0.83203	44.4697	0.55469	40.3573
1.39648	37.6433	0.83789	44.1796	0.55859	40.4018
1.40625	37.3928	0.84375	42.8014	0.5625	39.8762
1.41601	38.7404	0.84961	39.9732	0.56641	39.039
1.42578	38.1803	0.85547	39.5287	0.57031	38.98
1.43555	38.8096	0.86133	39.7047	0.57422	39.0244
1.44531	38.915	0.86719	39.7777	0.57813	39.2253
1.45508	39.2808	0.87305	39.7463	0.58203	39.3214
1.46484	38.6679	0.87891	40.1811	0.58594	39.6256
1.47461	38.724	0.88477	40.254	0.58984	39.67
1.48437	38.8327	0.89063	39.8079	0.59375	39.2476
1.49414	38.6811	0.89648	39	0.59766	39.2417
1.50391	39.1556	0.90234	39.436	0.60156	39.7009
1.51367	38.3846	0.9082	39.1456	0.60547	40.0568
1.52344	38.3879	0.91406	40.1507	0.60938	40.4644
1.5332	38.3417	0.91992	39.9118	0.61328	40.4569
1.54297	37.6729	0.92578	39.4655	0.61719	39.3093
1.55273	38.7635	0.93164	39.1235	0.62109	38.5236
1.5625	39.2379	0.9375	39.6624	0.625	38.8793
1.57226	38.2594	0.94336	41.5481	0.62891	38.9752
1.58203	38.1078	0.94922	41.412	0.63281	39.0725
1.5918	38.1111	0.95508	40.3965	0.63672	38.39
1.60156	38.9941	0.96094	40.0543	0.64063	38.7458
1.61133	38.3813	0.9668	40.7489	0.64453	39.2049
1.62109	39.3631	0.97266	40.4582	0.64844	39.9238
1.63086	38.0782	0.97852	39.2866	0.65234	40.436
1.64062	38.3912	0.98438	39.3591	0.65625	39.5467
1.65039	38.2396	0.99023	39.1712	0.66016	39.384
1.66016	37.831	0.99609	39.7098	0.66406	39.9464
1.66992	38.3516	1.00195	39.3674	0.66797	40.1986
1.67969	38.2528	1.00781	39.2839	0.67188	39.6208
1.68945	38.5658	1.01367	39.718	0.67578	39.9764
1.69922	38.5197	1.01953	39.8946	0.67969	39.1387
1.70898	38.4208	1.02539	39.5522	0.68359	39.1826
1.71875	38.0617	1.03125	39.3127	0.6875	38.968
1.72851	38.635	1.03711	39.1246	0.69141	39.167
1.73828	38.691	1.04297	38.938	0.69531	39.0041
1.74804	38.1243	1.04883	39.2174	0.69922	39.1528
1.75781	38.1803	1.05469	38.6146	0.70313	39.5083
1.76758	38.2363	1.06055	38.791	0.70703	38.7738
1.77734	38.345	1.06641	38.6028	0.71094	38.8177
1.78711	37.9859	1.07227	39.3483	0.71484	38.8615
1.79687	38.6086	1.07813	39.6791	0.71875	39.2168
1.80664	38.5098	1.08398	39.3878	0.72266	39.5205
1.81641	39.1819	1.08984	39.6142	0.72656	39.6174
1.82617	38.9249	1.0957	39.4273	0.73047	40.336
1.83594	39.2412	1.10156	40.0682	0.73438	39.4464
1.8457	39.2445	1.10742	40.0886	0.73828	39.0234
1.85547	38.9875	1.11328	39.6413	0.74219	38.6521
1.86523	39.0963	1.11914	39.2469	0.74609	39.1108
1.875	38.7865	1.125	39.3701	0.75	38.636
1.88476	38.4801	1.13086	40.011	0.75391	38.6811
1.89453	38.2231	1.13672	40.2886	0.75781	39.0363
1.90429	38.121	1.14258	39.8426	0.76172	39.0282
1.91406	38.747	1.14844	39.2922	0.76563	39.5902
1.92383	38.8524	1.1543	39.5182	0.76953	39.7386
1.93359	39.0106	1.16016	39.4868	0.77344	39.6787
1.94336	37.9793	1.16602	39.5054	0.77734	39.6706
1.95312	38.2396	1.17188	39.2137	0.78125	39.2991
1.96289	38.2363	1.17773	38.9735	0.78516	39.3957
1.97266	38.1902	1.18359	39.8743	0.78906	39.3875
1.98242	38.9183	1.18945	40.6178	0.79297	39.5344
1.99219	38.6086	1.19531	39.9642	0.79688	39.5275
2.00195	38.0946	1.20117	39.5694	0.80078	39.2594
2.01172	38.6119	1.20703	38.9658	0.80469	39.7695
2.02148	38.5098	1.21289	39.1414	0.80859	41.0076
2.03125	39.0304	1.21875	39.2113	0.8125	41.2592
2.04101	38.6185	1.22461	39.1795	0.81641	41.2508
2.05078	40.3285	1.23047	39.2493	0.82031	40.1526
2.06054	39.5542	1.23633	38.9573	0.82422	39.4694
2.07031	38.78	1.24219	38.977	0.82813	38.7875
2.08008	39.0403	1.24805	38.6334	0.83203	38.9342
2.08984	39.1951	1.25391	38.4972	0.83594	39.2374
2.09961	38.9908	1.25977	38.2565	0.83984	39.5406
2.10937	38.9414	1.26563	38.276	0.84375	39.4287
2.11914	39.0468	1.27148	37.828	0.84766	39.2652
2.1289	38.836	1.27734	37.9504	0.85156	39.1016
2.13867	38.8393	1.2832	37.9685	0.85547	38.5733
2.14844	39.0963	1.28906	37.8835	0.85938	38.6696
2.1582	40.3384	1.29492	38.1103	0.86328	38.0896
2.16797	39.3104	1.30078	38.3356	0.86719	37.8743
2.17773	39.6696	1.30664	37.8887	0.87109	38.2807
2.1875	39.4126	1.3125	37.2331	0.875	38.2204
2.19726	38.8426	1.31836	37.3554	0.87891	38.42
2.20703	39.3631	1.32422	37.2188	0.88281	38.2563
2.21679	39.775	1.33008	37.3924	0.88672	38.5076
2.22656	39.6728	1.33594	38.2396	0.89063	38.9656
2.23633	39.3631	1.3418	37.222	0.89453	39.0603
2.24609	39.2116	1.34766	37.0853	0.89844	38.8449
2.25586	39.6234	1.35352	37.6735	0.90234	38.6294
2.26562	40.4504	1.35938	38.6764	0.90625	38.2057
2.27539	39.5213	1.36523	38.6425	0.91016	38.612
2.28515	39.2643	1.37109	37.469	0.91406	39.2264
2.29492	39.4192	1.37695	37.2807	0.91797	39.736
2.30469	39.1589	1.38281	37.5055	0.92188	40.3504
2.31445	41.6431	1.38867	37.2656	0.92578	40.7566
2.32422	41.1753	1.39453	37.1801	0.92969	40.0212
2.33398	39.5707	1.40039	36.577	0.93359	38.7674
2.34375	40.0353	1.40625	36.5944	0.9375	38.7069
2.35351	39.5707	1.41211	36.6647	0.94141	38.9579
2.36328	39.1028	1.41797	36.9938	0.94531	39.1572
2.37304	39.3631	1.42383	37.9949	0.94922	39.1483
2.38281	41.0731	1.42969	38.3754	0.95313	39.9177
2.39258	40.7107	1.43555	37.9794	0.95703	39.4938
2.40234	40.6053	1.44141	37.3761	0.96094	39.2263
2.41211	41.3763	1.44727	37.2903	0.96484	39.0092
2.42187	41.3796	1.45313	37.6707	0.96875	39.1567
2.43164	42.9314	1.45898	37.8437	0.97266	39.2511
2.4414	42.6711	1.46484	37.1359	0.97656	39.1387
2.45117	43.7057	1.4707	37.8279	0.98047	39.4412
2.46094	45.1521	1.47656	37.2758	0.98438	38.7573
2.4707	46.6513	1.48242	37.1384	0.98828	38.9564
2.48047	33.3567	1.48828	37.104	0.99219	39.2589
2.49023	14.5268	1.49414	37.2768	0.99609	39.3015
2.5	2.93568	1.5	37.3981	1	39.3972
2.50976	0.40197	1.50586	37.4679	1.00391	40.2698
2.51953	-0.17133	1.51172	37.5377	1.00781	40.4688
2.52929	0.7611	1.51758	37.3987	1.01172	40.4596
2.53906	0.7611	1.52344	37.6758	1.01563	38.7388
2.54883	0.90937	1.5293	37.4338	1.01953	39.4031
2.55859	0.91266	1.53516	37.7108	1.02344	39.8103
2.56836	0.75451	1.54102	37.8834	1.02734	39.9561
2.57812	1.16307	1.54688	38.056	1.03125	39.6367
2.58789	0.28665	1.55273	38.177	1.03516	38.8491
2.59765	0.43821	1.55859	38.2466	1.03906	39.4616
2.60742	0.74463	1.56445	37.797	1.04297	39.6605
2.61719	0.33278	1.57031	37.815	1.04688	39.4444
2.62695	0.53376	1.57617	37.8845	1.05078	39.1235
2.63672	0.17463	1.58203	37.279	1.05469	39.4257
2.64648	-0.34594	1.58789	37.6073	1.05859	39.0531
2.65625	0.57989	1.59375	37.6251	1.0625	38.6287
2.66601	0.37231	1.59961	37.9004	1.06641	38.8275
2.67578	0.16145	1.60547	37.6065	1.07031	38.8181
2.68554	0.41844	1.61133	37.6243	1.07422	38.8086
2.69531	-0.04942	1.61719	37.4862	1.07813	39.4224
2.70508	0.57	1.62305	38.5393	1.08203	39.3612
2.71484	2.32284	1.62891	38.7629	1.08594	38.9884
2.72461	2.58313	1.63477	38.0027	1.08984	38.8755
2.73437	0.14497	1.64063	37.813	1.09375	39.2293
2.74414	-0.42172	1.64648	37.4675	1.09766	39.7396
2.7539	-0.32288	1.65234	37.6395	1.10156	39.73
2.76367	-0.17133	1.6582	38.6924	1.10547	39.2537
2.77344	0.13509	1.66406	38.8643	1.10938	38.8809
2.7832	0.90937	1.66992	39.348	1.11328	39.4413
2.79297	0.02636	1.67578	39.2082	1.11719	39.0181
2.80273	-0.49421	1.68164	37.983	1.12109	39.1119
2.8125	-0.54692	1.6875	38.0505	1.125	39.2056
2.82226	-0.03295	1.69336	38.1709	1.12891	39.3524
2.83203	0.78746	1.69922	37.825	1.13281	39.2394
2.84179	0.84018	1.70508	37.9453	1.13672	39.333
2.85156	0.47445	1.71094	37.548	1.14063	38.9083
2.86133	2.74788	1.7168	38.03	1.14453	39.0551
2.87109	1.397	1.72266	38.0987	1.14844	38.9419
2.88086	0.98185	1.72852	39.8762	1.15234	39.0872
2.89062	0.25041	1.73438	39.5302	1.15625	39.2857
2.90039	-0.16474	1.74023	39.1326	1.16016	39.6392
2.91015	-0.89616	1.74609	38.0602	1.16406	39.681
2.91992	-0.28005	1.75195	38.0773	1.16797	39.4644
2.92969	-0.33606	1.75781	38.0414	1.17188	39.7144
2.93945	-0.13179	1.76367	37.9026	1.17578	39.4963
2.94922	0.69521	1.76953	38.0741	1.17969	39.228
2.95898	0.11861	1.77539	37.9867	1.18359	39.3732
2.96875	-0.45467	1.78125	39.7124	1.1875	39.4164
2.97851	-0.2504	1.78711	39.8838	1.19141	39.6132
2.98828	1.55515	1.79297	39.5889	1.19531	39.7081
2.99804	-0.41513	1.79883	38.7764	1.19922	39.5416
		1.80469	38.3786	1.20313	39.2214
		1.81055	38.0837	1.20703	39.0032
		1.81641	38.7211	1.21094	39.0463
		1.82227	38.0643	1.21484	39.0879
		1.82813	38.184	1.21875	39.2329
		1.83398	37.7331	1.22266	39.5861
		1.83984	38.0085	1.22656	39.421
		1.8457	38.284	1.23047	39.2558
		1.85156	38.1962	1.23438	39.5055
		1.85742	37.7967	1.23828	39.4954
		1.86328	37.6574	1.24219	39.6403
		1.86914	37.518	1.24609	39.6316
		1.875	37.586	1.25	39.4132
		1.88086	38.0157	1.25391	39.6112
		1.88672	37.4616	1.25781	39.756
		1.89258	37.3221	1.26172	39.5907
		1.89844	37.5959	1.26563	39.5287
		1.9043	38.1298	1.26953	38.8967
		1.91016	38.3006	1.27344	39.3014
		1.91602	38.161	1.27734	39.8094
		1.92188	37.711	1.28125	40.0073
		1.92774	37.8817	1.28516	39.9969
		1.93359	38.467	1.28906	39.1566
		1.93945	37.7568	1.29297	38.2646
		1.94531	38.0317	1.29688	38.4107
		1.95117	37.8391	1.30078	38.8152
		1.95703	38.0096	1.30469	38.8565
		1.96289	38.5947	1.30859	38.4828
		1.96875	38.921	1.3125	38.4723
		1.97461	40.1796	1.31641	38.9299
		1.98047	40.869	1.32031	40.0093
		1.98633	39.8997	1.32422	40.8804
		1.99219	39.4481	1.32813	40.923
		1.99805	39.4639	1.33203	41.1709
		2.00391	40.1518	1.33594	40.5386
		2.00977	40.8411	1.33984	39.6464
		2.01563	40.2863	1.34375	39.2208
		2.02149	39.5242	1.34766	39.1585
		2.02734	38.9694	1.35156	39.0961
		2.0332	39.1395	1.35547	39.4488
		2.03906	39.2581	1.35938	39.6449
		2.04492	38.8577	1.36328	39.9989
		2.05078	39.0291	1.36719	39.9365
		2.05664	38.9403	1.37109	39.9258
		2.0625	39.4206	1.375	40.1219
		2.06836	40.0052	1.37891	39.9043
		2.07422	40.6413	1.38281	39.4786
		2.08008	40.0862	1.38672	40.091
		2.08594	39.6354	1.39063	39.457
		2.0918	39.9611	1.39453	40.121
		2.09766	39.7677	1.39844	40.0585
		2.10352	39.4713	1.40234	41.0341
		2.10938	39.7454	1.40625	41.3349
		2.11523	39.449	1.41016	40.8056
		2.12109	39.5672	1.41406	40.2232
		2.12695	39.4265	1.41797	39.7456
		2.13281	40.0623	1.42188	40.0463
		2.13867	40.6466	1.42578	40.3469
		2.14453	41.2823	1.42969	40.7509
		2.15039	42.2812	1.43359	40.2216
		2.15625	42.7624	1.4375	40.1071
		2.16211	42.1025	1.44141	39.941
		2.16797	39.8897	1.44531	40.0851
		2.17383	39.1268	1.44922	39.9706
		2.17969	39.0374	1.45313	40.0113
		2.18555	39.6729	1.45703	40.5717
		2.19141	40.8789	1.46094	40.6654
		2.19727	41.0997	1.46484	40.8094
		2.20313	40.5968	1.46875	40.4349
		2.20898	40.4029	1.47266	40.217
		2.21484	40.3648	1.47656	40.6725
		2.2207	39.603	1.48047	40.4545
		2.22656	39.5134	1.48438	40.0283
		2.23242	39.3708	1.48828	39.5504
		2.23828	39.6957	1.49219	39.4875
		2.24414	39.5545	1.49609	39.6313
		2.25	39.9308	1.5	40.5031
		2.25586	39.3234	1.50391	40.8034
		2.26172	39.907	1.50781	41.3105
		2.26758	40.2318	1.51172	41.6625
		2.27344	40.1419	1.51563	41.0294
		2.2793	40.2064	1.51953	40.3948
		2.28516	40.687	1.52344	40.6433
		2.29102	40.4412	1.52734	41.6701
		2.29688	39.885	1.53125	41.1403
		2.30273	40.0538	1.53516	41.1289
		2.30859	39.9122	1.53906	41.1175
		2.31445	39.9779	1.54297	40.8475
		2.32031	40.9245	1.54688	40.9911
		2.32617	40.6784	1.55078	40.928
		2.33203	40.3294	1.55469	40.7614
		2.33789	40.7053	1.55859	40.6981
		2.34375	40.4592	1.5625	40.4784
		2.34961	40.0586	1.56641	40.6233
		2.35547	40.2786	1.57031	40.9751
		2.36133	40.8618	1.57422	41.0683
		2.36719	41.3934	1.57813	41.6267
		2.37305	41.1471	1.58203	42.0832
		2.37891	40.5391	1.58594	42.0199
		2.38477	40.7603	1.58984	42.7348
		2.39063	40.2551	1.59375	42.5666
		2.39648	40.8381	1.59766	41.8298
		2.40234	40.4372	1.60156	41.8697
		2.4082	40.6569	1.60547	39.6266
		2.41406	41.3957	1.60938	36.7099
		2.41992	41.9785	1.61328	32.1319
		2.42578	41.835	1.61719	29.9404
		2.43164	40.6575	1.62109	27.6971
		2.4375	40.8771	1.625	25.4022
		2.44336	40.8907	1.62891	23.0555
		2.44922	41.369	1.63281	20.1388
		2.45508	41.2267	1.63672	18.1037
		2.46094	40.6182	1.64063	15.2888
		2.4668	41.2008	1.64453	12.787
		2.47266	41.1099	1.64844	10.2838
		2.47852	41.6925	1.65234	7.67999
		2.48438	41.3942	1.65625	4.81349
		2.49023	41.4061	1.66016	1.27354
		2.49609	41.4195	1.66406	-0.13844
		2.50195	41.6387	1.66797	0.05633
		2.50781	41.4447	1.67188	-0.00738
		2.51367	41.7153	1.67578	0.18879
		2.51953	41.4697	1.67969	0.02166
		2.52539	41.6889	1.68359	0.0096
		2.53125	41.6492	1.6875	-0.41746
		2.53711	41.5064	1.69141	-0.89623
		2.54297	41.1049	1.69531	-0.59675
		2.54883	40.8062	1.69922	-0.2973
		2.55469	41.1811	1.70313	-0.25776
		2.56055	40.5206	1.70703	-0.26993
		2.56641	40.8954	1.71094	-0.1256
		2.57227	41.1658	1.71484	0.32886
		2.57813	41.0743	1.71875	1.61469
		2.58398	41.7092	1.72266	0.97927
		2.58984	41.306	1.72656	0.13708
		2.5957	41.5777	1.73047	-0.91334
		2.60156	41.3817	1.73438	0.26903
		2.60742	41.8092	1.73828	0.6717
		2.61328	41.8205	1.74219	0.45261
		2.61914	41.6259	1.74609	0.28376
		2.625	42.2077	1.75	0.32454
		2.63086	42.3749	1.75391	0.41555
		2.63672	42.1801	1.75781	0.66306
		2.64258	42.5545	1.76172	0.80573
		2.64844	42.6172	1.76563	0.17157
		2.6543	42.1636	1.76953	-0.20415
		2.66016	43.0555	1.77344	-0.42337
		2.66602	44.3621	1.77734	-0.22907
		2.67188	44.7893	1.78125	-0.24156
		2.67774	44.4385	1.78516	-0.09755
		2.68359	43.6202	1.78906	-0.26515
		2.68945	43.9428	1.79297	-0.64097
		2.69531	44.214	1.79688	-0.60183
		2.70117	42.9823	1.80078	-0.35451
		2.70703	42.1652	1.80469	-0.1589
		2.71289	39.7938	1.80859	-0.22319
		2.71875	36.7488	1.8125	-0.65079
		2.72461	33.6009	1.81641	0.01144
		2.73047	29.5706	1.82031	1.40021
		2.73633	25.4388	1.82422	1.69769
		2.74219	21.6159	1.82813	1.9449
		2.74805	16.9678	1.83203	1.62204
		2.75391	14.5962	1.83594	0.83106
		2.75977	13.0011	1.83984	0.14345
		2.76563	10.9926	1.84375	-0.43935
		2.77149	7.94749	1.84766	-1.127
		2.77734	2.93339	1.85156	-1.39825
		2.7832	2.22032	1.85547	-0.52942
		2.78906	1.92049	1.85938	-0.54225
		2.79492	1.7236	1.86328	-0.14011
		2.80078	1.63104	1.86719	0.05523
		2.80664	1.02082	1.87109	0.35394
		2.8125	1.08405	1.875	-0.07392
		2.81836	0.00763	1.87891	-0.24191
		2.82422	0.3811	1.88281	-0.20314
		2.83008	1.1692	1.88672	-0.52767
		2.83594	1.43824	1.89063	-0.02084
		2.8418	1.39696	1.89453	0.38116
		2.84766	0.73505	1.89844	0.83483
		2.85352	0.4349	1.90234	0.66674
		2.85938	-0.07262	1.90625	0.49864
		2.86523	0.09471	1.91016	-0.34435
		2.87109	0.31209	1.91406	-0.72069
		2.87695	0.21915	1.91797	-1.04536
		2.88281	-0.39145	1.92188	-0.90194
		2.88867	0.2405	1.92578	-0.1368
		2.89453	0.25044	1.92969	0.00659
		2.90039	0.21026	1.93359	-0.16307
		2.90625	-0.66067	1.9375	0.08367
		2.91211	-0.64942	1.94141	0.64197
		2.91797	0.18972	1.94531	0.16211
		2.92383	0.14802	1.94922	-0.21438
		2.92969	0.21066	1.95313	-0.95417
		2.93555	0.58357	1.95703	-0.60414
		2.94141	-0.18318	1.96094	-0.92755
		2.94727	-0.22499	1.96484	-1.40749
		2.95313	0.04486	1.96875	-1.26571
		2.95898	0.10735	1.97266	-0.0858
		2.96484	0.11693	1.97656	0.36897
		2.9707	-0.33827	1.98047	0.77059
		2.97656	-0.43171	1.98438	0.80892
		2.98242	-0.52518	1.98828	0.69216
		2.98828	-0.41136	1.99219	0.47199
		2.99414	0.11571	1.99609	-0.21629
