# Supplementary material for: DNA moiré superlattices
Source: Nat Nanotechnol. 2025 Jul 17;20(10):1464–72. doi: 10.1038/s41565-025-01976-3 (PMC12534185; doi:10.1038/s41565-025-01976-3)
Supplement: Supplementary file 3 — Source Data Fig. 1. Statistical source data. Source Data Fig. 2. Statistical source data. Source Data Fig. 3. Statistical source data. Source Data Fig. 4. Statistical source data. [file 41565_2025_1976_MOESM3_ESM.zip]

Archive with 14 entries (13 files):
- Source data/
- __MACOSX/._Source data
- Source data/Source_Data_Fig_4_Heatmap_of_the_moire╠ü_superunits.xlsx
- __MACOSX/Source data/._Source_Data_Fig_4_Heatmap_of_the_moire╠ü_superunits.xlsx
- Source data/Source_Data_Fig_4_seed_S(G)_coordinates.xlsx
- __MACOSX/Source data/._Source_Data_Fig_4_seed_S(G)_coordinates.xlsx
- Source data/.DS_Store
- __MACOSX/Source data/._.DS_Store
- Source data/Source_Data_Fig_1_seed_coordinates.xlsx
- __MACOSX/Source data/._Source_Data_Fig_1_seed_coordinates.xlsx
- Source data/Source_Data_Fig_2_Size_statistics_for_DNA_moire╠ü_superlattices.xlsx
- __MACOSX/Source data/._Source_Data_Fig_2_Size_statistics_for_DNA_moire╠ü_superlattices.xlsx
- Source data/Source_Data_Fig_3_Height_profile_of_square_bilayer.xlsx
- __MACOSX/Source data/._Source_Data_Fig_3_Height_profile_of_square_bilayer.xlsx
