# Supplementary material for: DNA moiré superlattices
Source: Nat Nanotechnol. 2025 Jul 17;20(10):1464–72. doi: 10.1038/s41565-025-01976-3 (PMC12534185; doi:10.1038/s41565-025-01976-3)
Supplement: Supplementary file 3 — Source Data Fig. 1. Statistical source data. Source Data Fig. 2. Statistical source data. Source Data Fig. 3. Statistical source data. Source Data Fig. 4. Statistical source data. [file 41565_2025_1976_MOESM3_ESM.zip › Source data/Source_Data_Fig_4_Heatmap_of_the_moire╠ü_superunits.xlsx]

## Sheet: Sheet1
Center pixel coordinates of moiré superunits		moiré periodicity (nm)
x	y
3764	4340	49.0497
1890	4107	51.8509
2928	4224	79.1124
1259	4001	43.5016
3019	3674	34.5511
2509	3724	36.3797
3964	3712	30.5276
3604	3560	31.5044
4407	3503	28.3133
4168	3369	25.2137
3283	3367	32.2152
3845	3239	29.7418
2913	3222	35.6411
2519	3222	32.2606
2003	3383	56.682
4202	3015	26.067
4494	2944	28.3353
3882	2834	29.4302
2439	2739	58.5939
1355	3091	77.6135
588	3157	73.7662
3547	2830	39.7373
3232	2699	37.511
4241	2594	32.0054
581	2376	12.4896
729	2372	14.0026
1419	2372	13.3805
1535	2370	12.792
3048	2391	19.3172
1654	2373	13.6394
1270	2371	16.273
2795	2375	21.44
2485	2367	22.8025
1812	2359	17.1088
2220	2364	17.3266
2016	2374	18.087
1095	2373	16.4047
909	2366	17.0825
3947	2397	27.4841
4598	2429	32.1287
3636	2291	24.3909
2584	2166	10.0171
2475	2164	8.8833
3365	2222	19.5737
3108	2180	16.9505
2811	2157	17.2351
2372	2161	9.67586
2259	2151	10.3837
1508	2145	11.1228
1100	2145	12.7475
1623	2141	11.2087
1391	2143	11.3182
1255	2145	13.3962
1737	2139	11.4671
956	2140	12.205
2136	2138	11.7587
1854	2138	11.6183
1993	2138	13.6812
835	2140	11.7638
711	2150	13.7631
4294	2184	24.9378
3991	2091	21.1154
4924	2114	25.9652
3668	2027	19.9074
3387	1990	16.6592
2579	1988	11.5913
3146	1978	17.7081
2827	1975	22.0189
2478	1978	10.6239
2369	1962	12.9489
4634	2006	22.1744
2243	1955	12.5488
1603	1931	12.8675
1730	1927	12.3662
2113	1939	13.2166
1976	1926	13.0229
1851	1924	12.1854
1479	1930	12.822
4353	1916	20.9365
802	1890	14.0507
935	1895	15.7394
1081	1896	16.4491
1357	1902	14.1576
1226	1891	15.8311
4037	1852	21.8934
2580	1776	10.6667
2757	1772	17.2797
2984	1768	15.255
2483	1767	10.0328
3694	1807	22.3082
3196	1757	17.2899
3419	1762	18.0864
2363	1746	13.7146
2227	1720	13.2813
4961	1777	24.668
2102	1707	12.4172
1978	1693	13.3744
1855	1691	12.945
4648	1719	22.3872
1200	1643	12.0799
1061	1646	12.9384
1729	1684	14.7235
1585	1680	15.7318
1453	1667	13.0516
1333	1648	12.4887
912	1641	13.0716
4362	1657	21.1663
4064	1609	21.5137
3765	1587	20.1068
3489	1541	16.313
2480	1541	12.1575
2586	1552	12.2379
2716	1539	15.2385
3258	1534	17.824
3050	1529	17.3867
2876	1521	15.9166
2362	1517	12.8773
2230	1486	13.7898
4941	1502	21.0445
2098	1474	12.899
1852	1452	11.3114
1971	1465	12.9255
1729	1448	12.5432
4640	1447	20.954
1581	1435	13.8496
1440	1417	13.4429
1309	1418	13.3997
1188	1409	13.5308
1057	1397	15.8208
4357	1390	19.8553
4083	1344	22.4254
3805	1310	23.1847
3329	1282	17.7416
3554	1295	20.1566
2606	1275	13.677
2483	1281	14.9306
3121	1260	18.2003
2743	1269	16.0753
2362	1258	13.6087
2919	1261	17.979
2230	1235	14.8554
1710	1224	13.8382
2089	1225	14.433
1960	1218	13.6016
1838	1218	13.4573
1567	1199	14.357
1424	1186	13.7098
1293	1171	12.924
1173	1158	11.8635
4951	1218	20.3852
4717	1166	22.6434
4433	1131	23.9978
2369	1033	10.6588
2495	1035	11.996
4135	1069	19.8793
2646	1032	14.2793
2232	1021	12.3886
2824	1020	14.6246
3865	1044	19.2109
2089	1000	12.0471
3156	1019	14.9852
2996	1008	13.5533
3600	1027	19.1694
1697	994	12.8326
1549	988	12.9917
3363	1026	18.9505
1959	989	11.6022
1832	990	12.4051
1407	969	11.1303
1280	950	13.0464
1150	942	12.0734
3870	805	17.0817
2248	801	15.3503
3645	787	18.3782
3207	777	15.9594
3402	785	17.5834
2386	804	14.0092
2102	781	13.826
3025	776	16.48
2517	794	15.5758
2841	782	17.3685
2669	786	16.5262
1963	759	14.6837
1541	762	14.8487
1411	746	13.2359
1823	754	14.3641
1686	760	15.1941
1276	729	13.9764
3068	549	14.7375
3252	556	14.7349
2874	544	15.0666
1966	535	14.2121
2697	535	13.7052
2548	532	13.5859
2121	540	13.8649
1810	523	12.09
2408	540	13.3207
2268	545	15.4478
1675	509	13.0616
1539	494	14.5442
1411	482	13.8606
2558	317	13.572
2337	300	19.5019
2124	283	15.0667
1966	276	17.8387
1813	248	17.0425
1681	219	16.2629
1546	183	17.5777
1414	169	14.9027
