# Supplementary material for: DNA moiré superlattices
Source: Nat Nanotechnol. 2025 Jul 17;20(10):1464–72. doi: 10.1038/s41565-025-01976-3 (PMC12534185; doi:10.1038/s41565-025-01976-3)
Supplement: Supplementary file 3 — Source Data Fig. 1. Statistical source data. Source Data Fig. 2. Statistical source data. Source Data Fig. 3. Statistical source data. Source Data Fig. 4. Statistical source data. [file 41565_2025_1976_MOESM3_ESM.zip › Source data/Source_Data_Fig_4_seed_S(G)_coordinates.xlsx]

## Sheet: Sheet2
Helix-	x	y	z	Helix-	x	y	z	Helix-	x	y	z	Helix-	x	y	z	Helix-	x	y	z	Helix-	x	y	z	Helix-	x	y	z	Helix-	x	y	z	Helix-	x	y	z	Helix-	x	y	z	Helix-	x	y	z	Helix-	x	y	z	Helix-	x
A	-466.499	-4.52539	-234.939	B	-472.318	4.52039	-218.903	C	-482.158	24.4441	-190.576	D	-480.891	38.8362	-177.733	E	-488.187	62.6063	-160.3	F	-489.167	76.4526	-146.234	G	-497.76	99.0759	-126.122	H	-497.372	108.892	-109.135
A	-463.059	-4.09283	-234.341	B	-469.055	5.27128	-218.193	C	-478.637	23.733	-190.988	D	-477.421	39.43	-178.519	E	-484.691	62.3686	-160.807	F	-485.796	77.0389	-145.969	G	-494.433	98.2403	-126.225	H	-494.043	109.954	-108.951
A	-459.779	-3.48156	-233.834	B	-465.928	6.35216	-217.475	C	-475.254	23.533	-191.464	D	-474.123	40.5865	-179.109	E	-481.335	62.5196	-161.48	F	-482.531	78.0808	-145.769	G	-490.868	97.6414	-126.355	H	-491.012	111.127	-108.563
A	-456.418	-2.61976	-233.249	B	-462.867	7.63708	-216.258	C	-471.827	23.7479	-191.645	D	-471.023	42.0131	-179.389	E	-477.969	62.8794	-161.961	F	-479.478	79.5345	-145.258	G	-487.323	97.5822	-126.136	H	-487.869	112.439	-107.691
A	-453.265	-1.69913	-232.477	B	-459.96	8.79596	-214.476	C	-468.408	24.0204	-191.412	D	-467.944	43.4874	-179.325	E	-474.507	63.5571	-161.872	F	-476.603	81.0919	-144.351	G	-484.111	97.7651	-125.458	H	-484.986	113.495	-106.212
A	-450.111	-0.881581	-231.508	B	-457.332	9.61319	-212.709	C	-464.973	24.257	-190.725	D	-464.857	44.8654	-178.743	E	-471.193	64.2756	-161.366	F	-473.841	82.4761	-143.249	G	-480.806	97.7951	-124.494	H	-482.22	114.256	-104.418
A	-446.788	-0.540845	-230.269	B	-454.577	10.1987	-210.831	C	-461.669	24.2302	-189.773	D	-461.731	45.9402	-177.828	E	-467.869	64.662	-160.663	F	-470.725	83.4456	-141.916	G	-477.541	97.3566	-123.202	H	-479.391	114.519	-102.531	I	-484.905	84.8952	-102.262	J	-478.873	72.3887	-115.614
A	-443.402	-0.865912	-229.021	B	-451.456	10.3318	-209.189	C	-458.523	23.8872	-188.892	D	-458.514	46.5646	-176.813	E	-464.468	64.3151	-159.79	F	-467.521	83.695	-140.751	G	-474.484	96.5548	-121.854	H	-476.246	114.254	-100.791	I	-481.641	85.443	-101.003	J	-475.553	72.6336	-114.504
A	-440.297	-1.44214	-228.095	B	-448.237	10.1477	-208.05	C	-455.243	23.1608	-188.236	D	-455.051	46.7946	-176.221	E	-461.258	63.4921	-159.054	F	-464.233	83.614	-139.792	G	-471.392	95.5306	-120.784	H	-473.135	113.844	-99.4212	I	-478.509	85.5596	-99.6866	J	-472.336	72.3776	-113.478
A	-436.958	-2.02168	-227.476	B	-444.904	10.0155	-207.348	C	-451.979	22.266	-187.991	D	-451.629	46.9257	-176.113	E	-457.988	62.5386	-158.734	F	-460.748	83.6171	-139.273	G	-468.146	94.2792	-120.224	H	-469.897	113.469	-98.4131	I	-475.246	85.5498	-98.58	J	-469.065	71.8482	-112.686
A	-433.463	-2.39842	-227.262	B	-441.41	10.365	-207.224	C	-448.483	21.3556	-188.106	D	-448.114	47.3186	-176.371	E	-454.514	61.5636	-158.952	F	-457.4	83.8792	-139.214	G	-465.05	93.1673	-120.117	H	-466.519	113.287	-97.8485	I	-471.88	85.6242	-97.845	J	-465.55	71.2062	-112.264
A	-430.089	-2.50591	-227.324	B	-438.114	11.1377	-207.349	C	-444.974	20.6947	-188.65	D	-444.663	48.2293	-176.899	E	-451.035	60.7895	-159.559	F	-454.029	84.2454	-139.262	G	-461.544	92.2857	-120.307	H	-463.107	113.38	-97.5128	I	-468.489	86.0032	-97.3616	J	-462.196	70.7859	-112.109	K	-454.506	57.5939	-135.256	L	-452.227	41.1191	-144.38	M	-447.008
A	-426.581	-2.07298	-227.401	B	-434.893	12.2474	-207.442	C	-441.616	20.5867	-189.287	D	-441.295	49.4548	-177.3	E	-447.849	60.4011	-160.256	F	-450.578	85.0435	-139.216	G	-457.963	91.9258	-120.646	H	-459.674	113.876	-96.9374	I	-465.164	86.7776	-96.8965	J	-458.775	70.6667	-112.148	K	-451.194	58.2587	-134.695	L	-448.624	41.3787	-144.698	M	-443.691
A	-423.272	-1.17587	-227.301	B	-431.599	13.6876	-207.278	C	-438.163	21.1772	-189.709	D	-438.172	50.7622	-177.485	E	-444.382	60.6002	-160.867	F	-447.176	86.1634	-138.776	G	-454.548	92.1089	-120.712	H	-456.497	114.507	-95.9549	I	-462.023	87.9831	-96.2174	J	-455.399	71.1198	-112.179	K	-448.023	59.3091	-133.944	L	-445.218	42.1503	-145.287	M	-440.686
A	-419.928	-0.128278	-226.733	B	-428.454	14.9895	-206.99	C	-434.868	22.1047	-189.852	D	-435.073	52.0697	-177.528	E	-441.066	61.2667	-161.114	F	-443.998	87.1732	-138.165	G	-451.196	92.5134	-120.382	H	-453.433	115.056	-94.567	I	-459.205	89.3822	-95.2525	J	-452.253	71.9788	-111.925	K	-445.041	60.7642	-132.827	L	-442.187	43.3251	-145.803	M	-437.832
A	-416.917	0.717894	-225.711	B	-425.274	16.083	-206.459	C	-431.487	23.0886	-189.587	D	-431.9	53.2488	-177.345	E	-437.86	61.9476	-161.046	F	-440.794	88.0619	-137.306	G	-447.77	92.9137	-119.603	H	-450.329	115.222	-92.7465	I	-456.423	90.8446	-93.9635	J	-449.068	73.0751	-111.3	K	-442.478	62.2972	-131.493	L	-439.17	44.9215	-146.154	M	-435.433
A	-413.706	1.32292	-224.332	B	-421.931	16.6196	-205.845	C	-428.233	23.7024	-188.639	D	-428.552	54.158	-176.957	E	-434.281	62.2509	-160.514	F	-437.696	88.7908	-136.287	G	-444.56	92.8283	-118.321	H	-447.435	115.01	-91.001	I	-453.676	92.0216	-92.2832	J	-446.009	74.2098	-110.25	K	-439.789	63.9014	-129.718	L	-436.145	46.7105	-146.025	M	-432.955
A	-410.397	1.5043	-222.851	B	-418.805	16.7029	-205.086	C	-424.877	24.2087	-187.821	D	-425.176	54.2617	-176.454	E	-431.026	62.4354	-159.598	F	-434.45	88.9433	-135.441	G	-441.362	93.0217	-116.744	H	-444.597	114.538	-89.4379	I	-450.847	92.68	-90.4336	J	-443.038	75.1922	-108.951	K	-437.159	65.2412	-127.657	L	-433.258	48.2332	-145.602	M	-430.355
A	-407.008	1.44998	-221.542	B	-415.327	16.5104	-204.426	C	-421.567	24.7307	-187.07	D	-421.866	53.9796	-176.059	E	-427.685	62.6649	-158.73	F	-431.007	88.7215	-135.174	G	-438.219	93.3199	-115.237	H	-441.511	113.796	-88.1809	I	-447.852	93.0088	-88.7648	J	-439.798	76.0009	-107.601	K	-434.417	65.9257	-125.538	L	-429.992	49.4213	-144.84	M	-427.681
A	-403.784	1.4412	-220.575	B	-411.781	16.1834	-204.267	C	-418.3	25.5363	-186.044	D	-418.41	53.5408	-176.005	E	-424.326	63.1128	-157.878	F	-427.664	88.1218	-135.493	G	-435.228	93.9913	-113.571	H	-437.779	111.046	-91.585	I	-442.422	93.3985	-86.5491	J	-436.247	76.1277	-107.038	K	-431.578	66.0783	-123.651	L	-426.492	49.7361	-144.247	M	-425.047
A	-400.216	1.69303	-220.418	B	-408.461	15.6804	-204.613	C	-414.9	26.2633	-185.841	D	-415.11	53.0264	-176.192	E	-420.965	63.5109	-157.572	F	-424.536	87.4726	-136.022	G	-432.089	94.4939	-112.799	H	-434.504	110.731	-91.462	I	-439.526	92.8742	-84.9575	J	-432.978	76.2436	-106.052	K	-428.548	66.1078	-122.059	L	-423.096	49.8924	-143.394	M	-422.024
A	-396.87	2.27362	-220.776	B	-405.253	15.0821	-205.055	C	-411.711	26.9168	-185.853	D	-411.785	52.483	-176.446	E	-417.609	64.0503	-157.462	F	-421.185	87.0488	-136.822	G	-428.698	95.36	-112.469	H	-431.071	110.538	-91.7165	I	-436.272	92.3406	-83.7976	J	-429.656	76.2339	-104.958	K	-425.355	66.2809	-120.84	L	-419.672	49.7819	-142.721	M	-418.896
A	-393.584	3.06768	-221.175	B	-401.989	14.54	-205.535	C	-408.368	27.9484	-185.998	D	-408.238	52.0704	-176.751	E	-414.308	64.7134	-157.367	F	-417.92	87.0514	-137.757	G	-425.547	96.6398	-112.488	H	-427.703	110.581	-92.2057	I	-433.083	92.0189	-83.2225	J	-426.52	75.9886	-103.383	K	-422.035	66.976	-120.276	L	-416.285	49.4287	-141.975	M	-415.381
A	-390.216	4.21942	-221.449	B	-398.564	14.4336	-205.707	C	-405.269	29.1864	-186.227	D	-404.659	51.9593	-176.856	E	-411.071	65.6243	-157.078	F	-414.741	87.0625	-138.71	G	-422.384	98.3538	-112.541	H	-424.199	111.048	-92.511	I	-429.713	91.9667	-82.6785	J	-423.24	76.515	-102.459	K	-418.625	67.8148	-119.79	L	-412.863	49.6499	-141.447	M	-411.949
A	-386.902	5.71337	-221.302	B	-395.25	15.0544	-205.603	C	-402.158	30.7873	-186.078	D	-401.215	52.1832	-176.322	E	-407.947	66.8103	-156.448	F	-411.304	87.1784	-139.077	G	-419.391	100.028	-112.545	H	-420.876	111.872	-92.2768	I	-426.328	92.4877	-81.9734	J	-420.076	77.3776	-101.404	K	-415.417	68.8696	-119.383	L	-409.479	50.2361	-140.963	M	-408.601
A	-383.904	7.03507	-220.841	B	-392.06	15.8476	-205.314	C	-399.294	32.6101	-185.65	D	-398.084	52.6108	-175.216	E	-405.052	68.1093	-155.033	F	-408.005	87.4628	-138.454	G	-416.317	101.745	-112.051	H	-417.609	112.779	-91.7145	I	-423.297	93.3526	-81.1466	J	-417.215	78.3058	-100.061	K	-412.209	69.9482	-118.923	L	-406.219	51.1937	-140.271	M	-405.091
A	-380.708	8.03391	-219.992	B	-388.743	16.4101	-204.586	C	-396.426	34.2283	-184.843	D	-395.06	52.9727	-173.75	E	-402.76	69.4021	-153.133	F	-404.889	87.6739	-137.21	G	-413.41	103.3	-111.105	H	-414.364	113.446	-90.8233	I	-420.161	94.1985	-80.0812	J	-414.23	79.0335	-98.2687	K	-408.99	70.924	-118.14	L	-403.135	52.3405	-139.168	M	-401.585
A	-377.263	8.33566	-218.904	B	-385.631	16.828	-203.332	C	-393.555	35.5061	-183.587	D	-391.967	53.0267	-171.921	E	-400.429	70.5294	-150.923	F	-401.95	87.5845	-135.678	G	-410.265	104.291	-109.803	H	-411.01	113.544	-89.7393	I	-417.031	94.7287	-78.818	J	-411.368	79.303	-96.3821	K	-405.753	71.438	-117.036	L	-400.211	53.3578	-137.727	M	-398.317
A	-374.148	8.09195	-217.881	B	-382.651	16.8377	-201.863	C	-390.442	36.0312	-182.035	D	-389.163	52.5251	-170.067	E	-398.075	71.2963	-148.633	F	-398.933	87.1814	-134.036	G	-407.337	104.49	-108.36	H	-407.728	113.155	-88.7514	I	-413.857	94.7717	-77.3709	J	-408.503	79.3466	-94.5345	K	-402.522	71.524	-115.959	L	-397.102	53.9772	-136.099	M	-394.965
A	-370.829	7.65964	-217.074	B	-379.7	16.6571	-200.252	C	-387.63	35.7453	-180.41	D	-386.358	51.4745	-168.276	E	-395.405	71.4801	-146.412	F	-395.984	86.487	-132.497	G	-404.194	104.344	-107.008	H	-404.506	112.506	-87.9563	I	-410.859	94.3711	-75.9449	J	-405.437	79.1294	-92.9952	K	-399.202	71.1301	-115.148	L	-394.139	54.0805	-134.598	M	-391.796
A	-367.334	7.1462	-216.848	B	-376.583	15.994	-198.801	C	-384.648	34.9404	-178.778	D	-383.558	50.26	-166.727	E	-392.598	71.063	-144.587	F	-393.037	85.5926	-131.134	G	-400.986	104.013	-105.98	H	-401.045	111.873	-87.4792	I	-407.712	93.6841	-74.8151	J	-402.272	78.6734	-92.0608	K	-395.763	70.2664	-114.981	L	-390.788	53.9154	-133.163	M	-388.63
A	-364.075	6.74776	-217.076	B	-373.368	14.8937	-197.731	C	-381.688	33.9718	-177.363	D	-380.857	48.975	-165.224	E	-389.436	70.3887	-143.083	F	-390.153	84.7317	-129.952	G	-397.671	103.759	-105.292	H	-397.638	111.496	-87.2357	I	-404.362	92.7634	-74.4662	J	-398.802	78.8078	-91.989	K	-392.498	69.2468	-115.278	L	-387.295	53.5993	-132.3	M	-385.265
A	-360.696	6.51798	-217.39	B	-370.271	13.8397	-196.837	C	-378.497	33.2322	-176.319	D	-378.093	47.7557	-163.696	E	-386.152	69.5914	-141.949	F	-386.941	84.3164	-128.948	G	-394.212	103.904	-104.798	H	-394.145	111.355	-87.0484	I	-401.251	91.8501	-74.8094	J	-395.634	79.2927	-92.5057	K	-389.199	68.352	-115.688	L	-383.902	53.2971	-131.949	M	-382.058
A	-357.177	6.79533	-217.624	B	-367.101	12.958	-196.159	C	-375.19	32.7901	-175.565	D	-375.264	47.0272	-161.874	E	-382.767	69.2016	-141.382	F	-383.781	83.9278	-128.029	G	-390.772	104.001	-104.636	H	-390.914	111.816	-86.711	I	-398.019	91.0343	-75.3555	J	-392.399	79.925	-93.2069	K	-385.726	67.6727	-116.228	L	-380.437	53.0588	-131.801	M	-378.649
A	-353.879	7.51939	-217.635	B	-363.695	12.654	-195.652	C	-371.668	32.6237	-175.023	D	-372.157	47.105	-160.595	E	-379.356	68.9819	-140.888	F	-380.638	83.8376	-127.137	G	-387.405	104.051	-104.416	H	-387.444	112.583	-86.0701	I	-394.579	90.689	-75.9853	J	-389.003	80.7586	-93.931	K	-382.152	67.0387	-116.648	L	-377.119	52.9797	-131.737	M	-375.23
A	-350.477	8.27869	-217.301	B	-360.327	13.0057	-195.226	C	-368.248	32.7676	-174.59	D	-368.911	47.3246	-159.511	E	-375.83	68.9774	-140.328	F	-377.436	84.105	-126.219	G	-383.804	104.255	-104.045	H	-384.242	113.44	-84.8018	I	-391.359	90.8444	-76.4666	J	-385.566	81.6455	-94.3097	K	-378.88	66.4132	-116.749	L	-373.367	53.0861	-131.39	M	-371.871
A	-347.144	8.89345	-216.306	B	-357.035	13.6113	-194.502	C	-364.651	33.0087	-174.01	D	-365.878	47.9199	-158.295	E	-372.348	69.0542	-139.441	F	-374.022	84.7099	-125.059	G	-380.499	104.557	-103.295	H	-381.34	114.149	-83.1163	I	-388.007	91.1245	-76.7685	J	-382.29	82.4218	-94.081	K	-375.83	65.0754	-116.177	L	-370.014	53.1847	-130.725	M	-368.647
A	-344.201	9.21193	-214.877	B	-353.84	14.5312	-193.494	C	-361.125	33.3297	-173.115	D	-362.622	48.7575	-156.857	E	-369.228	69.1649	-138.292	F	-370.786	85.4586	-123.645	G	-377.265	104.672	-102.335	H	-378.401	114.39	-81.1362	I	-384.508	91.2964	-76.5292	J	-379.04	83.0779	-93.5025	K	-372.982	63.8872	-114.553	L	-366.699	53.1123	-129.708	M	-365.677
A	-341.182	9.33173	-213.322	B	-350.818	15.5247	-192.082	C	-357.776	33.3293	-171.77	D	-359.501	49.4457	-155.242	E	-366.056	68.9934	-136.877	F	-367.882	86.1108	-122.194	G	-374.043	104.361	-101.173	H	-375.604	114.091	-79.1729	I	-381.159	91.0433	-75.5894	J	-375.773	83.542	-92.8692	K	-370.102	62.8637	-112.941	L	-363.693	52.5728	-128.335	M	-362.618
A	-337.946	9.00523	-211.891	B	-347.916	16.3853	-190.368	C	-354.805	32.8881	-170.343	D	-356.464	49.8139	-153.611	E	-362.971	68.4664	-135.477	F	-364.871	86.6844	-120.582	G	-370.916	103.597	-100.082	H	-372.56	113.578	-77.2938	I	-377.847	90.9256	-74.7362	J	-372.531	83.0733	-92.0586	K	-367.399	61.81	-111.168	L	-361.008	51.3637	-127.009	M	-359.64
A	-334.571	8.25755	-210.829	B	-345.042	16.98	-188.609	C	-351.686	32.1014	-169.025	D	-353.427	49.7778	-151.981	E	-359.854	67.5337	-134.307	F	-361.833	86.9569	-118.958	G	-367.641	102.407	-99.1237	H	-369.331	112.979	-75.7873	I	-374.499	90.4581	-73.7835	J	-369.381	82.0945	-91.4262	K	-364.588	60.8644	-109.154	L	-358.29	49.8858	-125.622	M	-356.79
A	-331.322	7.51532	-209.994	B	-341.823	17.473	-186.944	C	-348.54	31.1835	-168.028	D	-350.378	49.4349	-150.756	E	-356.733	66.3669	-133.504	F	-358.652	86.8996	-117.619	G	-364.509	101.132	-98.6085	H	-365.956	112.655	-74.8099	I	-371.285	89.9446	-72.9141	J	-366.095	80.7956	-91.0432	K	-361.801	59.9322	-107.454	L	-355.634	48.2006	-124.359	M	-353.635
A	-327.824	7.11428	-209.455	B	-338.576	17.9144	-185.814	C	-345.243	30.3368	-167.426	D	-346.927	49.2482	-150.01	E	-353.34	65.1722	-133.207	F	-355.305	86.7323	-116.789	G	-361.233	99.8369	-98.6228	H	-362.56	112.733	-74.2896	I	-367.896	89.337	-72.2163	J	-362.927	79.6608	-90.7235	K	-358.857	59.0601	-106.03	L	-352.9	46.4744	-123.36	M	-350.492
A	-324.403	7.17758	-209.163	B	-335.22	18.5354	-185.176	C	-341.813	29.8364	-167.151	D	-343.631	49.3675	-149.752	E	-350.035	64.2818	-133.377	F	-351.803	86.9696	-116.363	G	-358.124	98.7987	-98.9002	H	-359.23	113.028	-73.909	I	-364.585	88.8635	-71.7458	J	-359.685	78.8146	-90.6156	K	-355.473	58.648	-105.041	L	-349.826	45.1952	-122.467	M	-347.213
A	-320.956	7.76323	-208.662	B	-331.867	19.5635	-184.633	C	-338.232	29.8798	-167.033	D	-340.028	49.9265	-149.631	E	-346.698	63.5757	-133.588	F	-348.473	87.4991	-115.996	G	-354.629	98.2976	-99.2786	H	-355.83	113.59	-73.2571	I	-361.22	88.6017	-71.3631	J	-356.328	78.5117	-90.772	K	-352.087	58.7177	-104.562	L	-346.523	44.9365	-121.933	M	-343.637
A	-317.783	8.75487	-207.775	B	-328.724	20.6929	-183.976	C	-334.644	30.5237	-166.935	D	-336.598	50.9701	-149.385	E	-343.127	63.3884	-133.676	F	-345.066	88.0699	-115.74	G	-351.246	98.4036	-99.5098	H	-352.705	114.393	-72.131	I	-357.85	88.7352	-70.7427	J	-352.909	78.8458	-90.5617	K	-348.704	59.5859	-104.053	L	-343.183	45.2798	-121.486	M	-340.056
A	-314.867	9.67912	-206.569	B	-325.567	21.8488	-183.352	C	-331.337	31.3613	-166.672	D	-333.382	52.1094	-148.883	E	-339.729	63.6939	-133.467	F	-341.707	88.8513	-115.422	G	-347.893	98.6897	-99.4863	H	-349.728	115.253	-70.6708	I	-354.579	89.3538	-69.5463	J	-349.828	79.8406	-89.9332	K	-345.887	61.1507	-103.519	L	-339.867	46.0121	-120.684	M	-336.713
A	-311.894	10.4227	-205.045	B	-322.279	22.9602	-182.457	C	-327.988	32.1262	-166.15	D	-330.065	53.2112	-148.144	E	-336.351	63.9725	-132.849	F	-338.389	89.6543	-114.849	G	-344.426	99.0542	-98.9653	H	-346.696	115.767	-68.9425	I	-351.667	90.0596	-67.9403	J	-346.783	81.0206	-89.1746	K	-343.074	62.9404	-102.742	L	-336.888	47.099	-119.59	M	-333.732
A	-308.923	10.8278	-203.196	B	-319.12	24.1536	-181.803	C	-324.599	32.4384	-165.293	D	-326.821	53.9038	-147.378	E	-333.126	63.9264	-131.554	F	-335.064	90.1493	-114.159	G	-341.177	99.2839	-97.8068	H	-343.784	115.763	-67.1166	I	-348.859	90.6106	-66.1523	J	-343.621	82.2877	-88.1714	K	-340.371	64.6851	-101.692	L	-333.945	48.3104	-118.444	M	-330.814
A	-306.046	11.0787	-201.435	B	-315.681	24.2041	-181.318	C	-321.246	32.6391	-164.351	D	-323.693	54.143	-146.474	E	-329.768	64.2846	-130.317	F	-331.788	89.9756	-113.238	G	-337.858	99.6316	-96.5506	H	-340.873	115.332	-65.3808	I	-345.986	90.835	-64.2705	J	-340.474	83.1198	-86.9863	K	-337.61	66.1905	-100.408	L	-331.158	49.5181	-117.387	M	-328.051
A	-303.057	11.287	-199.813	B	-312.397	23.5817	-180.894	C	-317.827	33.0293	-163.468	D	-320.379	54.0179	-145.738	E	-326.448	64.6772	-129.221	F	-328.539	89.3558	-112.416	G	-334.693	99.9393	-95.2884	H	-337.871	114.712	-63.8505	I	-342.977	90.692	-62.6075	J	-337.202	83.5456	-85.6923	K	-334.698	67.2953	-98.9915	L	-327.91	50.5369	-116.418	M	-325.17
A	-299.562	11.4318	-198.625	B	-309.08	22.7244	-180.646	C	-314.384	33.5648	-162.931	D	-316.753	53.5167	-145.499	E	-323.273	65.2961	-128.446	F	-325.284	88.4341	-111.827	G	-331.418	100.31	-93.8257	H	-334.482	110.473	-68.2579	I	-339.814	90.4529	-60.6636	J	-333.833	83.5279	-85.1074	K	-331.548	68.0654	-97.6949	L	-324.356	50.5228	-115.858	M	-322.154
A	-295.992	11.5261	-198.143	B	-305.826	21.7664	-180.469	C	-311.146	33.8269	-162.871	D	-313.425	52.9468	-145.702	E	-319.9	65.6	-128.172	F	-322.196	87.4846	-111.473	G	-328.247	100.56	-93.1483	H	-331.128	110.114	-68.0559	I	-336.916	90.2894	-58.8716	J	-330.402	83.2176	-84.3312	K	-328.339	68.3686	-96.638	L	-320.969	50.3922	-115.292	M	-319.076
A	-292.735	11.7942	-197.949	B	-302.407	21.0985	-180.535	C	-307.585	34.0771	-162.976	D	-310.068	52.4875	-146.176	E	-316.558	65.9922	-128.089	F	-318.775	86.8021	-111.377	G	-324.908	100.987	-92.5917	H	-327.601	110.16	-68.1078	I	-333.858	90.3784	-57.3653	J	-327.14	83.0437	-83.4475	K	-325.042	68.5292	-95.9083	L	-317.351	50.1645	-114.717	M	-315.673
A	-289.294	12.4333	-197.885	B	-299.046	20.7227	-180.838	C	-304.032	34.4046	-163.211	D	-306.859	52.2837	-146.75	E	-313.254	66.648	-128.019	F	-315.396	86.6929	-111.525	G	-321.549	101.812	-92.212	H	-324.24	110.789	-68.3771	I	-330.776	90.8028	-56.0595	J	-323.892	82.4826	-82.202	K	-321.64	68.9485	-95.519	L	-313.837	50.2311	-114.278	M	-312.274
A	-286.069	13.3529	-197.758	B	-295.688	20.6689	-181.053	C	-300.697	34.9591	-163.32	D	-303.38	52.5902	-147.032	E	-310.003	67.531	-127.907	F	-311.828	86.9318	-111.66	G	-318.403	102.883	-91.9046	H	-320.948	111.748	-68.6706	I	-327.709	91.9025	-54.8215	J	-320.583	82.746	-81.3979	K	-318.293	69.4215	-95.2622	L	-310.4	50.8048	-113.863	M	-308.827
A	-282.864	14.3854	-197.399	B	-292.24	21.0371	-180.832	C	-297.402	35.7181	-163.205	D	-300.196	53.295	-146.833	E	-306.609	68.5962	-127.556	F	-308.281	87.3338	-111.441	G	-315.298	104.156	-91.3047	H	-317.587	112.88	-68.6131	I	-324.988	93.5081	-53.7468	J	-317.378	83.386	-80.5135	K	-314.886	69.9602	-94.946	L	-307.156	51.7766	-113.268	M	-305.413
A	-279.638	15.3819	-196.436	B	-289.022	21.8294	-180.063	C	-294.157	36.4597	-162.568	D	-296.756	54.1002	-146.158	E	-303.314	69.784	-126.836	F	-304.998	87.7601	-110.803	G	-312.35	105.447	-90.2865	H	-314.428	113.992	-67.8896	I	-322.244	95.1421	-52.5452	J	-314.36	84.3282	-79.3406	K	-311.521	70.548	-94.3786	L	-304.086	53.0739	-112.422	M	-302.028
A	-276.575	15.9728	-195.018	B	-285.963	22.6931	-179.049	C	-291.117	36.9918	-160.932	D	-293.392	54.6631	-145.012	E	-300.269	70.7031	-125.349	F	-301.801	88.0721	-109.669	G	-309.498	106.482	-88.7776	H	-311.316	115.004	-66.8387	I	-319.547	96.6356	-51.0822	J	-311.524	85.3411	-77.7311	K	-308.13	71.2031	-93.4861	L	-301.291	54.3428	-111.247	M	-298.605
A	-273.306	16.0594	-193.449	B	-282.813	23.2995	-177.765	C	-288.557	37.3525	-158.747	D	-290.33	54.7425	-143.526	E	-297.785	71.2245	-123.325	F	-298.818	87.9163	-108.066	G	-306.748	107.107	-86.9264	H	-307.961	115.758	-65.7052	I	-316.79	97.8157	-49.4554	J	-308.939	86.1979	-75.6639	K	-304.816	71.7033	-92.0627	L	-298.315	55.2487	-109.565	M	-295.527
A	-270.18	15.8397	-192.09	B	-279.951	23.0907	-176.032	C	-286.211	37.384	-156.475	D	-287.3	54.1013	-141.872	E	-295.269	71.5373	-121.1	F	-295.988	87.3028	-106.255	G	-303.926	107.28	-85.0622	H	-304.684	115.921	-64.716	I	-313.883	98.5635	-47.8414	J	-306.572	86.6536	-73.4563	K	-301.794	71.795	-90.4937	L	-295.45	55.416	-107.688	M	-292.289
A	-266.948	15.4507	-191.122	B	-277.155	22.852	-174.135	C	-283.773	37.0368	-154.148	D	-284.456	53.0745	-140.347	E	-292.631	71.4646	-118.996	F	-293.05	86.277	-104.589	G	-301.022	107.086	-83.3559	H	-301.343	115.592	-63.9271	I	-310.68	98.5674	-46.4817	J	-303.871	86.4702	-71.1747	K	-298.789	71.4835	-88.9716	L	-292.571	55.1801	-105.826	M	-289.181
A	-263.487	14.9524	-190.959	B	-274.216	22.3205	-172.299	C	-281.186	36.2989	-152.035	D	-281.612	51.8817	-138.856	E	-289.737	70.7835	-117.19	F	-290.19	84.9925	-103.24	G	-297.949	106.827	-81.9566	H	-297.982	115.01	-63.4118	I	-307.515	97.9348	-45.5116	J	-301.148	85.7402	-69.299	K	-295.642	70.8885	-87.6829	L	-289.399	54.8125	-104.116	M	-286.132
A	-260.273	14.5395	-191.349	B	-271.21	21.5075	-170.973	C	-278.384	35.4733	-150.262	D	-278.89	50.7027	-137.492	E	-286.786	69.8909	-115.747	F	-287.173	83.7271	-102.003	G	-294.555	106.632	-81.1929	H	-294.507	114.48	-63.145	I	-304.402	97.2006	-44.9513	J	-298.375	84.9125	-67.6044	K	-292.267	70.0602	-86.9248	L	-286.037	54.5596	-103.035	M	-282.863
A	-256.89	14.3197	-191.815	B	-268.129	20.5972	-169.936	C	-275.355	34.6948	-148.902	D	-275.806	49.8916	-136.258	E	-283.604	69.3528	-114.695	F	-284.222	82.5717	-100.811	G	-291.085	106.683	-81.1163	H	-291.179	113.947	-62.6563	I	-300.976	96.5428	-44.9466	J	-295.362	84.1057	-66.1973	K	-288.742	69.219	-86.6103	L	-282.715	54.5959	-102.437	M	-279.364
A	-253.482	14.4068	-192.095	B	-264.912	19.935	-169.144	C	-271.928	34.2882	-148.044	D	-272.788	49.1423	-135.133	E	-280.291	69.0309	-114.052	F	-281.13	82.081	-99.7216	G	-287.692	106.627	-80.9761	H	-287.771	114.256	-61.891	I	-297.786	96.1968	-45.4471	J	-292.166	83.5091	-65.1349	K	-285.173	68.5014	-86.4522	L	-279.25	54.8881	-101.89	M	-275.738
A	-250.019	14.8518	-192.035	B	-261.596	19.6758	-168.603	C	-268.331	34.3595	-147.541	D	-269.741	48.8792	-133.528	E	-276.913	68.7506	-113.385	F	-277.919	81.8242	-98.7449	G	-284.285	106.843	-80.6949	H	-284.572	114.956	-60.8586	I	-294.421	95.9581	-45.9459	J	-288.872	83.2799	-64.2481	K	-281.823	67.8759	-86.2009	L	-275.964	55.3568	-101.264	M	-272.29
A	-246.728	15.4434	-191.561	B	-258.2	19.9149	-167.892	C	-264.755	34.739	-147.055	D	-266.574	49.28	-132.155	E	-273.367	68.8241	-112.656	F	-274.548	82.0463	-97.5844	G	-280.87	107.063	-80.1534	H	-281.61	115.871	-59.4305	I	-290.977	95.8902	-46.3451	J	-285.617	83.4901	-63.1056	K	-278.66	67.1919	-85.6666	L	-272.671	55.9335	-100.628	M	-268.685
A	-243.481	15.7546	-190.616	B	-254.935	20.419	-167.052	C	-261.387	35.1519	-146.449	D	-263.513	49.9977	-130.757	E	-270.021	69.0319	-111.871	F	-271.324	82.6147	-96.1562	G	-277.56	107.142	-79.2806	H	-278.801	116.746	-57.6756	I	-287.569	95.9276	-46.3483	J	-282.298	83.7683	-62.1548	K	-275.489	66.6238	-84.5787	L	-269.305	56.5136	-99.7653	M	-265.46
A	-240.348	15.6797	-189.354	B	-251.798	20.9986	-165.896	C	-258.074	35.4711	-145.569	D	-260.329	50.907	-129.374	E	-266.742	69.091	-110.851	F	-268.26	83.1174	-94.7262	G	-274.375	106.996	-78.1397	H	-275.908	117.148	-55.7127	I	-284.189	95.779	-45.9425	J	-278.955	84.0712	-60.9614	K	-272.429	66.3458	-83.2637	L	-266.072	56.7613	-98.8083	M	-262.337
A	-237.188	15.2632	-188.125	B	-248.6	21.4689	-164.45	C	-254.804	35.4021	-144.433	D	-257.21	51.7384	-128.008	E	-263.508	68.7799	-109.459	F	-265.19	83.6888	-93.307	G	-271.291	106.38	-76.8373	H	-273.119	116.758	-53.7836	I	-281.089	95.2104	-44.8266	J	-275.658	84.0761	-59.9545	K	-269.375	65.8411	-81.7481	L	-262.766	56.4946	-97.7172	M	-259.328
A	-233.975	14.5817	-187.18	B	-245.497	21.6153	-162.923	C	-251.509	34.9206	-143.232	D	-254.177	52.3694	-126.422	E	-260.513	68.158	-108	F	-262.112	84.0798	-91.7579	G	-268.31	105.218	-75.6145	H	-270.353	115.944	-51.9992	I	-277.829	94.609	-43.3723	J	-272.51	83.476	-58.7842	K	-266.293	65.1987	-80.0395	L	-259.579	55.4831	-96.8804	M	-256.343
A	-230.786	13.8186	-186.516	B	-242.546	21.4402	-161.435	C	-248.305	34.0569	-142.25	D	-251.112	52.626	-124.895	E	-257.435	67.225	-106.742	F	-258.975	83.981	-90.2633	G	-265.375	103.522	-74.7266	H	-267.548	115.036	-50.3849	I	-274.82	93.6521	-42.0265	J	-269.429	82.4765	-57.7089	K	-263.478	64.5297	-78.5506	L	-256.653	53.9218	-96.1853	M	-253.415
A	-227.475	13.154	-185.975	B	-239.157	21.0197	-160.164	C	-245.183	33.1322	-141.665	D	-247.854	52.5851	-123.676	E	-254.241	66.1776	-105.95	F	-255.596	83.7526	-89.1723	G	-262.539	101.659	-74.2516	H	-264.467	114.236	-48.9183	I	-271.735	92.4993	-41.0099	J	-266.473	81.3257	-56.9672	K	-260.395	63.5892	-77.2422	L	-253.815	52.1707	-95.5772	M	-250.385
A	-224.144	12.7523	-185.546	B	-235.612	20.7114	-159.387	C	-241.846	32.2846	-141.533	D	-244.456	52.4466	-122.976	E	-250.989	65.2433	-105.552	F	-252.318	83.6153	-88.6273	G	-259.549	99.9949	-74.1106	H	-261.277	113.892	-47.7609	I	-268.614	91.4412	-40.1777	J	-263.114	80.1493	-56.5305	K	-257.344	62.5701	-76.3534	L	-250.953	50.4071	-95.1771	M	-247.245
A	-220.673	12.9055	-185.108	B	-232.073	20.8757	-159.043	C	-238.478	31.7694	-141.723	D	-240.873	52.7228	-122.587	E	-247.494	64.6593	-105.618	F	-248.672	83.8044	-88.3508	G	-256.379	98.7041	-74.1223	H	-258.019	113.844	-46.7148	I	-265.337	90.6334	-39.5349	J	-259.648	79.5044	-56.6232	K	-254.067	61.7929	-75.8339	L	-247.923	48.9873	-95.0755	M	-243.94
A	-217.527	13.6235	-184.631	B	-228.826	21.4415	-158.82	C	-234.938	31.7744	-142.07	D	-237.436	53.3543	-122.408	E	-244.134	64.5782	-106.015	F	-245.131	84.5216	-88.1935	G	-253.071	97.8356	-74.0419	H	-254.66	113.973	-45.4149	I	-261.832	90.3822	-39.0733	J	-256.298	79.3996	-57.0963	K	-250.718	61.4868	-75.5628	L	-244.677	48.1774	-95.1862	M	-240.372
A	-214.2	14.7037	-183.824	B	-225.385	22.3236	-158.484	C	-231.541	32.3851	-142.216	D	-234.106	54.3707	-122.267	E	-240.704	64.7703	-106.299	F	-241.856	85.5016	-87.9383	G	-249.732	97.3875	-73.6148	H	-251.669	114.299	-43.5497	I	-258.258	90.7314	-38.5449	J	-252.948	79.7342	-57.5473	K	-247.148	61.7051	-75.36	L	-241.311	48.0387	-95.2132	M	-237.071
A	-211.211	15.7625	-182.607	B	-222.065	23.2052	-158.064	C	-228.248	33.1494	-142.021	D	-230.876	55.5221	-121.998	E	-237.217	65.3522	-106.124	F	-238.572	86.6262	-87.6386	G	-246.256	97.2797	-72.7401	H	-249.148	114.623	-41.3044	I	-255.103	91.3059	-37.794	J	-249.445	80.4962	-57.7565	K	-243.794	62.6085	-74.9254	L	-238.131	48.4371	-94.9384	M	-233.922
A	-208.332	16.6325	-181.059	B	-218.811	24.1373	-157.444	C	-224.905	33.8893	-141.573	D	-227.602	56.6835	-121.571	E	-234.064	66.1111	-105.575	F	-235.349	87.7334	-87.0039	G	-242.86	97.3425	-71.5821	H	-246.796	114.816	-38.8112	I	-251.877	91.9852	-36.5507	J	-246.173	81.3435	-57.6143	K	-240.912	63.9027	-74.153	L	-234.914	49.1248	-94.2932	M	-231.13
A	-205.328	17.0626	-179.258	B	-215.525	25.1961	-156.944	C	-221.498	34.1682	-140.57	D	-224.414	57.889	-120.995	E	-230.635	66.1461	-104.761	F	-232.249	88.3469	-86.0461	G	-239.703	97.1559	-70.0716	H	-244.649	114.744	-36.3344	I	-248.851	92.375	-34.9445	J	-242.901	82.1936	-57.1143	K	-237.936	65.2221	-73.1311	L	-231.761	49.9305	-93.1338	M	-228.328
A	-202.419	17.0484	-177.521	B	-212.091	25.3112	-156.563	C	-218.258	34.3881	-139.617	D	-221.075	58.1565	-120.368	E	-227.264	66.4957	-103.822	F	-229.038	88.4721	-85.03	G	-236.526	97.5184	-68.4627	H	-242.151	114.261	-33.8959	I	-245.957	92.3614	-33.3698	J	-239.661	82.8589	-56.2519	K	-234.959	66.3545	-71.7414	L	-228.58	50.758	-91.8189	M	-225.487
A	-199.337	17.0026	-176.026	B	-208.829	24.8298	-156.303	C	-214.839	34.78	-138.509	D	-217.728	57.9518	-119.857	E	-223.95	66.9061	-102.97	F	-225.631	88.2434	-84.3423	G	-233.368	97.9232	-66.9981	H	-239.459	113.452	-31.9196	I	-242.871	91.8869	-31.9331	J	-236.558	83.2433	-55.3306	K	-232.128	67.2511	-70.2282	L	-225.516	51.7028	-90.7966	M	-222.521
A	-196.159	17.1488	-174.702	B	-205.545	24.2061	-156.054	C	-211.577	35.3203	-137.472	D	-214.269	57.4982	-119.667	E	-220.619	67.371	-102.037	F	-222.285	87.7403	-84.1562	G	-230.341	98.5606	-65.6999	H	-236.049	112.416	-41.2075	I	-239.918	95.6569	-33.3458	J	-232.941	83.0772	-54.6726	K	-229.097	68.0264	-68.7826	L	-221.955	52.0454	-90.267	M	-219.347
A	-192.775	17.3275	-174.371	B	-202.155	23.6	-155.973	C	-208.321	35.6995	-137.03	D	-210.89	56.9293	-119.739	E	-217.313	67.8345	-101.634	F	-218.75	87.1935	-84.2036	G	-227.051	99.0936	-64.9323	H	-232.673	112.12	-40.9369	I	-236.821	95.4835	-31.9741	J	-229.542	82.9175	-53.9574	K	-225.864	68.5018	-67.597	L	-218.573	52.1183	-89.7865	M	-216.112
A	-189.393	17.8161	-174.368	B	-198.824	23.3807	-156.294	C	-204.912	36.2752	-136.875	D	-207.323	56.4744	-119.938	E	-213.802	68.381	-101.417	F	-215.283	87.0336	-84.6528	G	-223.797	99.8009	-64.3346	H	-229.387	111.931	-40.9157	I	-233.718	95.3836	-30.8239	J	-226.006	82.7165	-53.2021	K	-222.66	68.7385	-66.7034	L	-214.985	52.1584	-89.3778	M	-212.855
A	-186.007	18.7419	-174.492	B	-195.476	23.2996	-156.762	C	-201.469	37.1642	-137.053	D	-203.807	56.5436	-120.18	E	-210.294	69.0115	-101.358	F	-212.104	87.2714	-85.2837	G	-220.529	100.981	-63.8528	H	-225.839	112.185	-41.0799	I	-230.369	95.506	-30.0108	J	-222.683	82.6121	-52.3081	K	-219.303	69.2805	-66.1733	L	-211.681	52.4271	-88.8831	M	-209.477
A	-182.841	20.051	-174.401	B	-192.052	23.6925	-156.897	C	-198.38	38.1029	-137.166	D	-200.463	57.1812	-120.311	E	-206.96	70.0046	-101.241	F	-208.821	87.7109	-85.9009	G	-217.658	102.485	-63.4534	H	-222.309	112.987	-41.1525	I	-227.123	95.9236	-29.5433	J	-219.496	83.0236	-51.7187	K	-215.765	69.7726	-65.7794	L	-208.257	53.26	-88.6206	M	-205.961
A	-179.757	21.3834	-173.84	B	-188.84	24.7581	-156.729	C	-195.228	39.492	-136.84	D	-197.132	57.9717	-120.365	E	-203.828	71.2872	-100.896	F	-205.42	88.4291	-86.0391	G	-214.653	104.362	-62.8341	H	-219.04	113.913	-41.0048	I	-223.852	96.5824	-28.9627	J	-216.197	83.7937	-50.8	K	-212.402	70.5203	-65.4597	L	-205.032	54.2354	-88.2307	M	-202.661
A	-176.708	22.6338	-172.927	B	-185.793	26.064	-156.172	C	-192.342	41.1197	-136.108	D	-193.701	58.6237	-119.945	E	-200.75	72.5066	-100.12	F	-202.332	89.2791	-85.501	G	-211.973	106.179	-61.7911	H	-215.79	114.957	-40.5344	I	-220.688	97.3892	-28.0537	J	-213.222	84.7257	-49.5644	K	-208.873	71.4281	-65.1068	L	-201.778	55.4306	-87.422	M	-199.357
A	-173.62	23.5282	-171.806	B	-182.669	27.4419	-155.169	C	-189.496	42.4954	-134.95	D	-190.491	59.0036	-118.799	E	-197.788	73.5303	-98.982	F	-199.001	90.0074	-84.406	G	-209.36	107.738	-60.2301	H	-212.617	115.913	-39.5937	I	-217.638	98.3123	-26.728	J	-210.378	85.7288	-47.9418	K	-205.422	72.4378	-64.4168	L	-198.627	56.5936	-86.0436	M	-196.143
A	-170.261	23.6732	-170.578	B	-179.763	28.4912	-153.974	C	-186.675	43.2458	-133.098	D	-187.425	59.0265	-117.261	E	-194.845	73.9243	-97.1843	F	-195.875	90.0804	-82.7812	G	-206.665	108.829	-58.433	H	-209.512	116.53	-38.4107	I	-214.866	99.0707	-25.2445	J	-207.742	86.5976	-46.0037	K	-202.224	73.0955	-63.2519	L	-195.809	57.4429	-84.5347	M	-192.897
A	-167.057	23.3204	-169.558	B	-176.539	29.2394	-152.634	C	-184.195	43.5108	-131.04	D	-184.491	58.5185	-115.56	E	-192.227	73.6932	-94.767	F	-193.114	89.5836	-80.9025	G	-203.765	109.209	-56.5187	H	-206.323	116.811	-37.1331	I	-211.835	99.6172	-23.4376	J	-205.014	86.819	-43.7994	K	-199.014	73.1171	-61.9286	L	-192.912	57.9882	-82.7224	M	-189.626
A	-163.82	22.7981	-168.883	B	-173.272	29.193	-151.329	C	-181.525	43.5031	-128.986	D	-181.653	57.5916	-114.01	E	-189.826	73.2655	-92.3874	F	-190.507	88.9136	-79.0782	G	-200.85	109.061	-54.739	H	-202.967	116.709	-36.0567	I	-208.881	99.5806	-21.8089	J	-202.376	86.2791	-41.6719	K	-195.742	72.6759	-60.853	L	-190.025	58.0418	-80.8145	M	-186.308
A	-160.378	22.2338	-168.709	B	-169.991	28.4539	-150.121	C	-178.538	43.0368	-127.285	D	-178.812	56.4987	-112.508	E	-187.332	72.7048	-90.1774	F	-187.753	88.0589	-77.3072	G	-197.865	108.76	-53.2535	H	-199.688	116.612	-35.2405	I	-205.761	99.0427	-20.6198	J	-199.818	85.4045	-39.814	K	-192.387	72.0602	-60.1811	L	-186.861	57.7081	-79.2466	M	-183.004
A	-156.985	21.8504	-168.923	B	-166.899	27.6331	-149.071	C	-175.303	42.3083	-125.974	D	-175.699	55.4167	-111.254	E	-184.611	71.9758	-88.3218	F	-184.894	87.0565	-75.7416	G	-194.571	108.426	-52.1245	H	-196.313	116.493	-34.5327	I	-202.553	98.3561	-19.9346	J	-196.815	84.3533	-38.1044	K	-188.874	71.3473	-59.9881	L	-183.735	57.2471	-78.2589	M	-179.616
A	-153.569	21.8391	-169.111	B	-163.751	26.755	-148.145	C	-171.96	41.6142	-125.037	D	-172.57	54.5275	-110.224	E	-181.348	71.4381	-86.8948	F	-181.963	86.1002	-74.3313	G	-191.07	108.185	-51.5717	H	-192.917	116.527	-33.8365	I	-199.075	97.6525	-19.7158	J	-193.528	83.6006	-36.9812	K	-185.588	70.8203	-60.117	L	-180.196	56.8497	-77.4998	M	-176.127
A	-150.316	22.1015	-169.143	B	-160.509	26.0172	-147.479	C	-168.693	41.4279	-124.581	D	-169.414	53.9387	-108.92	E	-177.992	71.2403	-86.1701	F	-178.91	85.4164	-73.1387	G	-187.673	108.062	-51.2024	H	-189.647	116.824	-33.1068	I	-195.566	97.0983	-19.9018	J	-190.217	83.2672	-36.3388	K	-182.197	70.3174	-60.2026	L	-176.659	56.88	-76.9874	M	-172.778
A	-146.772	22.6504	-168.94	B	-157.36	25.5947	-146.899	C	-165.16	41.755	-124.312	D	-166.386	53.8159	-107.878	E	-174.407	71.5039	-85.6528	F	-175.85	85.1769	-71.6529	G	-184.083	107.921	-50.9144	H	-186.397	117.416	-32.176	I	-192.212	96.8818	-20.1166	J	-186.916	83.1526	-35.7628	K	-178.744	69.9586	-60.0407	L	-173.282	57.3661	-76.5178	M	-169.355
A	-143.207	23.3417	-168.1	B	-153.778	25.9579	-145.972	C	-161.746	42.436	-124.067	D	-163.145	54.0956	-106.608	E	-170.965	71.8911	-85.2006	F	-172.715	85.5851	-70.2806	G	-180.381	107.999	-50.3171	H	-183.322	118.257	-30.9012	I	-188.714	96.8098	-20.2773	J	-183.562	83.3105	-34.9291	K	-175.333	69.646	-59.555	L	-169.871	57.9545	-76.0696	M	-165.933
A	-140.109	23.8417	-166.848	B	-150.768	26.7676	-144.743	C	-158.401	43.112	-123.631	D	-160.059	54.6868	-105.083	E	-167.508	72.4742	-84.5481	F	-169.624	86.1806	-68.826	G	-177.108	108.082	-49.4211	H	-180.458	119.079	-29.1941	I	-185.147	96.7024	-20.2105	J	-180.107	83.5654	-34.0311	K	-172.067	69.0962	-59.0108	L	-166.439	58.4855	-75.2723	M	-162.796
A	-137.068	24.1159	-165.482	B	-147.784	27.7542	-143.334	C	-155.053	43.7464	-122.591	D	-157.133	55.4628	-103.483	E	-164.276	73.0398	-83.4431	F	-166.547	86.917	-67.0764	G	-173.901	107.991	-48.4114	H	-177.746	119.646	-27.2342	I	-181.624	96.5356	-19.6757	J	-176.831	83.7914	-33.0961	K	-169.012	67.8727	-58.0705	L	-163.171	58.73	-74.22	M	-159.802
A	-133.913	23.9832	-164.001	B	-144.801	28.6755	-141.497	C	-151.901	44.167	-121.256	D	-154.218	56.3002	-101.869	E	-161.065	73.2547	-82.1706	F	-163.817	87.4114	-65.2467	G	-170.727	107.268	-47.0686	H	-174.806	119.615	-25.2354	I	-178.364	96.1547	-18.214	J	-173.381	84.0675	-32.7109	K	-166.223	66.438	-56.6759	L	-159.751	58.4151	-72.7849	M	-156.698
A	-130.955	23.4933	-162.719	B	-142.032	29.2057	-139.69	C	-148.717	44.1935	-119.952	D	-151.118	56.9594	-100.152	E	-157.996	73.1327	-80.941	F	-161.011	87.7645	-63.3237	G	-167.895	105.981	-45.7105	H	-171.647	119.005	-23.5935	I	-175.177	95.5848	-16.7643	J	-169.922	83.626	-31.9168	K	-163.439	65.2966	-54.8544	L	-156.851	57.2594	-71.533	M	-153.717
A	-127.66	22.7351	-161.809	B	-138.915	29.4887	-137.766	C	-145.396	43.6325	-118.863	D	-147.949	57.1294	-98.7539	E	-154.769	72.6336	-79.8533	F	-157.904	87.832	-61.5529	G	-165.019	104.431	-44.6538	H	-168.661	118.339	-22.4107	I	-172.116	94.6842	-15.4541	J	-166.597	82.7334	-31.379	K	-160.657	63.9611	-53.0108	L	-154.06	55.6885	-70.4627	M	-150.896
A	-124.332	22.0599	-161.419	B	-135.61	29.5309	-136.32	C	-142.207	42.7637	-118.095	D	-144.775	57.0534	-97.7595	E	-151.442	71.9421	-79.1831	F	-154.635	87.6415	-60.4416	G	-162.02	102.872	-44.0472	H	-165.496	117.639	-21.4092	I	-168.944	93.7455	-14.4806	J	-163.463	81.6597	-31.0712	K	-158.052	62.7498	-51.4513	L	-151.29	53.946	-69.5462	M	-148.015
A	-121.025	21.6236	-161.158	B	-132.227	29.5362	-135.472	C	-138.949	41.8929	-117.599	D	-141.269	57.207	-97.137	E	-147.943	71.2765	-79.0898	F	-151.273	87.4928	-59.8527	G	-158.862	101.555	-43.7656	H	-162.096	117.287	-20.5481	I	-165.815	92.9604	-13.8105	J	-160.288	80.5816	-30.7774	K	-155.098	61.5532	-50.1995	L	-148.281	52.209	-68.7439	M	-145.007
A	-117.624	21.5198	-160.858	B	-128.841	29.7222	-135.02	C	-135.423	41.3595	-117.537	D	-137.836	57.7028	-96.9763	E	-144.581	70.8605	-79.4931	F	-147.97	87.6289	-59.5567	G	-155.732	100.588	-43.6599	H	-158.835	117.366	-19.738	I	-162.277	92.4619	-13.6157	J	-157.032	79.7102	-30.734	K	-151.952	60.6803	-49.2934	L	-145.004	51.1914	-68.3757	M	-141.789
A	-114.215	21.9694	-160.27	B	-125.311	30.3741	-134.657	C	-132.024	41.3342	-117.739	D	-134.484	58.5918	-96.9885	E	-141.225	70.6909	-79.972	F	-144.563	88.2432	-59.4249	G	-152.235	100.119	-43.5944	H	-155.504	117.622	-18.6846	I	-158.838	92.449	-13.6812	J	-153.675	79.2953	-31.0209	K	-148.439	60.2637	-48.6127	L	-141.783	51.014	-68.4421	M	-138.307
A	-111.013	22.7642	-159.386	B	-122.008	31.2324	-134.266	C	-128.646	41.5121	-117.884	D	-131.086	59.8264	-96.8282	E	-137.799	70.9355	-80.323	F	-141.221	89.4788	-59.0088	G	-148.82	100.159	-43.4385	H	-152.457	118.034	-17.2055	I	-155.434	92.9041	-13.5402	J	-150.302	79.4446	-31.3642	K	-144.97	60.6742	-48.0607	L	-138.237	51.3715	-68.4814	M	-135.009
A	-107.903	23.4331	-158.136	B	-118.686	32.2596	-133.921	C	-125.127	41.9836	-117.756	D	-127.923	61.0762	-96.3739	E	-134.435	71.4455	-80.3446	F	-138.198	90.6763	-58.3116	G	-145.339	100.364	-42.9087	H	-149.546	118.469	-15.4576	I	-152.101	93.8413	-12.8867	J	-146.984	80.1541	-31.4818	K	-141.639	61.8902	-47.429	L	-134.932	52.315	-68.1041	M	-131.846
A	-104.88	23.7392	-156.618	B	-115.429	33.4334	-133.452	C	-121.609	42.6354	-117.171	D	-124.841	62.2515	-95.8619	E	-131.072	71.9844	-79.9514	F	-134.975	91.8839	-57.4262	G	-142.051	100.622	-42.0009	H	-146.514	118.674	-13.5192	I	-149.016	94.8579	-11.7408	J	-143.777	81.162	-31.2689	K	-138.721	63.2072	-46.7131	L	-132.022	53.5365	-67.4231	M	-128.747
A	-101.761	23.6918	-154.829	B	-112.351	34.9169	-133.179	C	-118.263	42.9502	-116.094	D	-121.517	63.2468	-95.1624	E	-127.631	71.8987	-79.0796	F	-131.743	92.8686	-56.9484	G	-138.831	100.197	-40.2935	H	-143.456	118.434	-11.622	I	-146.053	95.6168	-10.3153	J	-140.488	82.0321	-30.5291	K	-135.748	64.6677	-45.5084	L	-128.857	54.9854	-66.6951	M	-125.824
A	-98.7703	23.5876	-153.166	B	-108.913	35.2339	-132.937	C	-114.788	43.5207	-114.966	D	-118.186	63.4348	-94.4132	E	-124.267	72.075	-78.035	F	-128.445	93.0348	-56.1984	G	-135.591	100.107	-39.0173	H	-140.289	117.814	-10.01	I	-143.041	96.1828	-8.59014	J	-137.388	82.6269	-29.4808	K	-133.012	65.9099	-43.9365	L	-125.696	56.1253	-65.9017	M	-123.11
A	-95.6499	23.4142	-151.808	B	-105.602	35.1066	-132.822	C	-111.234	43.9082	-113.874	D	-114.989	63.3413	-93.7732	E	-120.86	72.2962	-77.1354	F	-125.126	92.9512	-55.6672	G	-132.268	100.069	-37.9787	H	-136.959	117.02	-8.86597	I	-140.037	96.4581	-6.92085	J	-134.147	83.193	-28.3935	K	-130.258	67.0022	-42.342	L	-122.34	56.957	-65.1273	M	-120.242
A	-92.2362	23.3082	-150.959	B	-102.161	34.8229	-132.859	C	-107.602	44.3356	-113.182	D	-111.283	63.0721	-93.5715	E	-117.593	72.7519	-76.0355	F	-121.45	92.6978	-55.6895	G	-129	100.199	-36.8841	H	-133.897	114.794	-7.92657	I	-135.611	95.117	-3.20586	J	-130.789	83.4517	-27.7496	K	-127.263	67.8595	-40.8308	L	-118.858	57.2005	-64.8534	M	-117.008
A	-88.6642	23.4986	-150.68	B	-98.8125	34.3529	-133.142	C	-104.209	44.535	-113.073	D	-107.714	62.8807	-93.9421	E	-114.376	72.9024	-75.6265	F	-118.115	92.3487	-56.2204	G	-125.668	100.308	-36.6048	H	-130.382	114.963	-8.57158	I	-132.509	94.8842	-2.22114	J	-127.459	83.5289	-26.9101	K	-124.123	68.4336	-39.5771	L	-115.417	57.2683	-64.188	M	-113.89
A	-85.3248	24.0922	-150.781	B	-95.5063	33.8046	-133.669	C	-100.723	44.8043	-113.148	D	-104.174	62.9778	-94.549	E	-111.021	73.1028	-75.288	F	-114.83	92.1007	-56.9173	G	-122.298	100.468	-36.5074	H	-127.259	115.303	-9.58367	I	-129.083	94.8343	-1.58657	J	-124.136	83.5917	-26.0179	K	-120.847	68.9575	-38.6985	L	-112.128	57.1781	-63.5615	M	-110.51
A	-82.0645	25.1246	-150.888	B	-92.3615	33.3412	-134.236	C	-97.5043	45.2377	-113.357	D	-100.667	63.446	-95.1753	E	-107.649	73.5276	-74.9764	F	-111.391	92.0508	-57.6185	G	-118.75	100.579	-36.4383	H	-124.055	115.799	-10.7762	I	-125.701	95.2247	-1.32264	J	-120.689	83.6679	-25.1206	K	-117.513	70.0085	-38.3448	L	-108.552	57.2009	-62.8084	M	-107.106
A	-78.8589	26.3184	-150.771	B	-88.9204	33.3498	-134.576	C	-94.1888	45.9401	-113.377	D	-97.5043	64.1403	-95.5944	E	-104.267	74.2158	-74.5519	F	-108.145	92.2496	-58.0233	G	-115.343	101.055	-36.1833	H	-120.943	116.47	-11.9822	I	-122.425	96.1104	-0.917954	J	-117.366	84.3086	-24.4019	K	-114.145	70.8255	-38.1249	L	-105.042	57.7158	-62.1264	M	-103.525
A	-75.6577	27.4578	-150.366	B	-85.6261	34.0394	-134.479	C	-90.947	47.1232	-112.821	D	-94.2534	65.0534	-95.7761	E	-101.096	75.0811	-73.9826	F	-104.655	92.6482	-57.8726	G	-112.166	101.781	-35.6957	H	-117.558	117.284	-12.9684	I	-119.36	97.2896	-0.270156	J	-114.147	85.3325	-23.6599	K	-110.862	71.6764	-37.8791	L	-101.83	58.6163	-61.3757	M	-100.075
A	-72.4076	28.378	-149.439	B	-82.5514	34.9438	-134.028	C	-88.1702	48.495	-111.81	D	-90.89	65.9037	-95.312	E	-97.9838	76.0025	-72.9434	F	-101.434	93.1307	-56.8724	G	-109.058	102.584	-34.448	H	-114.085	117.931	-13.1466	I	-116.275	98.4807	0.607583	J	-111.208	86.7339	-22.55	K	-107.436	72.7252	-37.6903	L	-98.775	59.8893	-60.4299	M	-96.8405
A	-69.1859	28.9639	-147.97	B	-79.4321	35.9129	-133.103	C	-85.3559	49.7588	-110.351	D	-87.7769	66.3688	-94.019	E	-95.0902	76.62	-71.0918	F	-98.2187	93.3916	-55.2671	G	-106.492	103.303	-32.6339	H	-110.75	118.21	-12.4013	I	-113.244	99.4959	1.71185	J	-108.485	88.2426	-21.0532	K	-104.213	73.7694	-37.2172	L	-95.8173	61.1628	-58.9736	M	-93.6507
A	-66.2981	29.5547	-146.593	B	-76.3388	36.3433	-131.737	C	-82.5886	50.4299	-108.326	D	-84.9386	66.401	-92.4048	E	-92.7754	77.0044	-68.8281	F	-95.3384	93.2881	-53.4831	G	-104.011	103.647	-30.2538	H	-107.675	118.031	-11.2377	I	-110.115	100.131	3.14898	J	-105.633	89.5825	-19.223	K	-100.922	74.5362	-36.4457	L	-93.0775	62.0565	-57.1734	M	-90.4639
A	-63.1519	29.4423	-145.313	B	-73.4754	36.4511	-129.909	C	-80.2118	50.6068	-106.101	D	-81.9258	65.8381	-90.6974	E	-90.382	77.1424	-66.1578	F	-92.5336	92.7093	-51.6356	G	-101.818	103.637	-27.7616	H	-104.461	117.371	-9.94765	I	-107.034	99.9571	4.57797	J	-102.743	90.2549	-17.2271	K	-97.4144	74.767	-35.439	L	-90.339	62.7173	-55.307	M	-87.0714
A	-59.9121	28.99	-144.331	B	-70.7671	36.3501	-127.98	C	-77.6655	50.4334	-103.871	D	-79.0039	64.9069	-89.1838	E	-88.0347	76.7456	-63.5761	F	-89.8781	91.7633	-49.9725	G	-99.4356	103.178	-25.2846	H	-101.385	116.451	-8.67992	I	-103.905	99.3269	5.66256	J	-99.8502	90.1372	-15.3496	K	-94.1301	74.512	-34.5398	L	-87.2537	62.9165	-53.6129	M	-83.9188
A	-56.4427	28.4397	-143.577	B	-67.7823	35.836	-126.289	C	-74.9799	49.9736	-101.868	D	-75.9286	63.8726	-87.6402	E	-85.5703	75.9536	-61.3743	F	-86.9372	90.6422	-48.3885	G	-96.9633	102.317	-23.1715	H	-98.3592	115.319	-7.55091	I	-100.651	98.5595	6.24981	J	-96.9055	89.5835	-13.6964	K	-90.828	73.9693	-33.9392	L	-84.1213	62.6854	-52.3715	M	-80.6546
A	-53.0751	28.1293	-143.239	B	-64.7546	34.9619	-125.022	C	-71.9138	49.4644	-100.27	D	-72.8761	63.0021	-86.4309	E	-83.0072	75.1178	-59.5267	F	-84.1095	89.7022	-47.04	G	-94.4057	101.506	-21.3662	H	-95.352	114.175	-6.37219	I	-97.3529	97.8762	6.4172	J	-93.802	88.8263	-12.3494	K	-87.417	73.4361	-33.5845	L	-80.8284	62.2507	-51.4642	M	-77.2774
A	-49.6616	28.2581	-143.056	B	-61.4906	34.0986	-123.88	C	-68.6681	48.7253	-99.4258	D	-69.5942	62.6002	-85.4763	E	-79.9408	74.3254	-58.2175	F	-81.1252	89.1918	-45.4237	G	-90.9579	100.705	-20.1495	H	-92.1696	113.481	-5.22611	I	-94.1402	97.3258	6.43852	J	-90.6153	88.1212	-11.3925	K	-83.9597	73.157	-33.3543	L	-77.5018	61.7612	-50.9426	M	-73.7064
A	-46.2978	28.7523	-142.691	B	-58.0897	33.4985	-123.002	C	-65.2598	48.5746	-98.7446	D	-66.6034	61.8631	-84.6589	E	-76.4748	73.9588	-57.3681	F	-78.0495	88.8467	-44.2374	G	-87.6162	100.433	-19.5226	H	-88.9799	113.238	-4.31807	I	-90.764	96.9134	6.53429	J	-87.1663	87.6946	-10.5399	K	-80.4221	72.8937	-33.2371	L	-73.9756	61.5774	-50.6048	M	-70.2923
A	-43.0371	29.4634	-141.954	B	-54.6237	33.2333	-122.224	C	-61.8872	48.7326	-98.1547	D	-63.4601	61.4686	-83.3876	E	-73.0919	73.9429	-56.8043	F	-74.8607	88.8222	-43.2548	G	-84.2347	100.522	-18.9001	H	-85.8721	113.241	-3.57346	I	-87.2676	96.8263	6.87953	J	-83.6224	87.6108	-9.72158	K	-77.0387	72.5386	-33.0882	L	-70.7045	61.6465	-50.2533	M	-66.9848
A	-39.8566	30.1396	-140.799	B	-51.1392	33.3704	-121.198	C	-58.2101	49.1985	-97.4411	D	-60.4107	61.7172	-82.1329	E	-69.7666	74.0441	-56.1956	F	-71.5915	89.0493	-42.1289	G	-80.8334	100.805	-18.1692	H	-82.5604	113.387	-2.6254	I	-84.0331	96.895	7.55344	J	-80.1425	87.6439	-8.74803	K	-73.6207	72.1512	-32.8535	L	-67.1359	61.7258	-49.7538	M	-63.2959
A	-36.8193	30.6149	-139.307	B	-47.9758	34.1094	-119.937	C	-54.9538	49.7071	-96.3928	D	-57.2856	62.2696	-80.4237	E	-66.2161	74.252	-55.3454	F	-68.4057	89.4904	-40.9196	G	-77.4205	101.226	-17.2214	H	-79.6016	113.904	-1.28279	I	-80.709	96.6896	8.40917	J	-76.685	87.7742	-7.99286	K	-70.3712	71.4825	-32.4047	L	-63.799	61.6701	-48.9062	M	-60.0896
A	-33.842	30.7213	-137.631	B	-45.0361	35.1674	-118.126	C	-51.7975	50.0909	-95.1037	D	-54.3866	62.7675	-78.6604	E	-62.939	74.3981	-54.3355	F	-65.2535	90.1016	-39.5462	G	-74.2469	101.494	-15.8661	H	-76.4404	114.605	0.340871	I	-77.507	96.3991	9.42196	J	-73.2587	87.9756	-7.13344	K	-67.423	70.1172	-31.3854	L	-60.5645	61.4712	-47.757	M	-57.1467
A	-30.8371	30.4668	-136.02	B	-42.2957	35.9806	-116.158	C	-48.5807	50.1836	-93.7727	D	-51.5075	63.3224	-76.778	E	-59.6747	74.1692	-53.1967	F	-62.2676	90.5945	-37.8356	G	-71.0928	101.362	-14.4483	H	-73.4368	115.07	2.15117	I	-74.5972	95.4467	10.8191	J	-69.873	88.034	-6.6249	K	-64.6095	68.9442	-29.7281	L	-57.564	60.7577	-46.3668	M	-54.4681
A	-27.7015	29.7042	-134.653	B	-39.4006	36.6407	-114.003	C	-45.3913	49.9903	-92.5449	D	-48.71	63.6401	-74.7335	E	-56.5845	73.5169	-52.1317	F	-59.1199	90.6804	-35.9656	G	-67.9041	100.844	-13.2076	H	-70.5674	115.044	4.00124	I	-71.5219	94.5796	12.2124	J	-66.6655	86.8601	-6.01189	K	-61.959	67.7613	-28.032	L	-54.7109	59.5916	-44.9476	M	-51.764
A	-24.4683	28.5393	-133.606	B	-36.5625	36.7987	-112.001	C	-42.0376	49.3792	-91.4822	D	-45.8195	63.4772	-72.8298	E	-53.4077	72.6185	-51.195	F	-56.0649	90.5357	-34.4199	G	-64.8094	100.12	-12.2906	H	-67.5	114.644	5.84691	I	-68.3786	93.5176	13.6123	J	-63.7755	85.1293	-5.72326	K	-59.2995	66.6863	-26.3694	L	-51.9238	58.1275	-43.676	M	-49.1426
A	-21.3583	27.4734	-132.805	B	-33.3964	36.6578	-110.364	C	-38.7208	48.5326	-90.8585	D	-42.8219	63.0861	-71.4511	E	-50.1234	71.6466	-50.6737	F	-52.9212	90.3333	-33.091	G	-61.3649	99.1644	-11.6272	H	-64.4801	114.143	7.36756	I	-65.1492	92.2848	14.7985	J	-60.8641	83.0534	-5.68675	K	-56.4496	65.6109	-24.8624	L	-49.1005	56.5104	-42.7061	M	-46.5288
A	-18.0932	26.7847	-132.154	B	-30.1994	36.5518	-109.157	C	-35.3877	47.811	-90.5726	D	-39.408	62.9632	-70.4552	E	-46.7944	70.8247	-50.5529	F	-49.5857	90.1525	-32.1075	G	-57.8593	98.2325	-11.3984	H	-61.112	113.778	8.37816	I	-62.1223	91.2353	15.7028	J	-58.0488	81.1517	-5.6348	K	-53.372	64.7451	-23.7195	L	-46.1155	55.0472	-42.1938	M	-43.4579
A	-14.767	26.6074	-131.576	B	-26.8848	36.551	-108.279	C	-31.8628	47.267	-90.6007	D	-36.0741	63.2242	-69.7894	E	-43.2377	70.3718	-50.7583	F	-46.1008	90.3899	-31.3871	G	-54.2881	97.576	-11.5239	H	-57.3086	113.897	8.82965	I	-58.8023	90.5134	16.4513	J	-55.0026	79.3035	-5.57541	K	-49.9816	64.4032	-23.0799	L	-42.9351	53.9622	-42.083	M	-40.3807
A	-11.4958	26.7588	-130.88	B	-23.4504	36.8483	-107.771	C	-28.4121	47.221	-90.7758	D	-32.6642	63.6981	-69.2852	E	-39.8014	70.6391	-51.0515	F	-42.7525	91.0588	-30.7359	G	-50.7224	97.6002	-11.7711	H	-53.954	114.34	9.05988	I	-55.3203	90.4032	17.2339	J	-51.6651	78.3293	-5.41123	K	-46.6593	64.5327	-22.9837	L	-39.5909	53.4197	-42.1155	M	-37.0186
A	-8.25236	27.1021	-129.864	B	-20.0913	37.4308	-107.387	C	-24.7895	47.6444	-90.7707	D	-29.2596	64.5426	-68.7004	E	-36.4099	71.3014	-51.1508	F	-39.3762	92.1513	-29.8171	G	-47.3294	98.1549	-11.8845	H	-50.6673	115.014	9.29687	I	-51.9738	90.8413	18.0776	J	-48.3177	78.235	-5.1272	K	-43.2643	65.2586	-22.9473	L	-36.2717	53.3742	-42.0913	M	-33.6583
A	-5.16132	27.3861	-128.432	B	-16.6179	38.2501	-106.829	C	-21.5288	48.2502	-90.5589	D	-25.9319	65.3903	-68.1192	E	-32.8753	72.1609	-50.9583	F	-36.2462	93.1759	-28.8587	G	-43.9669	98.7996	-11.6408	H	-47.3016	115.866	9.79352	I	-48.7763	91.4148	19.3315	J	-44.9996	78.6212	-4.55434	K	-40.0568	66.3828	-22.7773	L	-32.8645	53.6175	-41.5485	M	-30.3225
A	-2.16909	27.4151	-126.773	B	-13.1239	38.9732	-106.029	C	-18.1278	48.8139	-90.0935	D	-22.6872	66.2512	-67.2648	E	-29.5707	72.9297	-50.3332	F	-33.1238	94.2087	-27.92	G	-40.5917	99.4534	-10.8438	H	-44.1065	116.741	10.6965	I	-45.6936	91.8441	20.8999	J	-41.8254	79.3465	-3.6034	K	-36.9529	67.5598	-22.1442	L	-29.733	54.1799	-40.4533	M	-27.2947
A	0.771311	27.2453	-125.106	B	-9.69959	40.1653	-105.495	C	-14.7554	48.5986	-89.2027	D	-19.5228	66.9368	-66.3607	E	-26.1257	72.7716	-49.1859	F	-29.8327	95.3071	-27.131	G	-37.2737	99.7692	-9.52829	H	-41.058	117.479	12.0489	I	-42.6355	91.9804	22.5701	J	-38.8347	80.1362	-2.42033	K	-33.7918	68.7545	-20.9873	L	-26.7448	54.9568	-39.126	M	-24.5015
A	3.85181	26.7076	-123.504	B	-6.37152	40.1412	-104.882	C	-11.2672	48.7331	-87.979	D	-16.0854	66.9072	-65.7015	E	-22.7757	73.0047	-48.071	F	-26.372	95.7298	-26.5672	G	-33.8964	99.8996	-8.02324	H	-38.191	117.816	13.5988	I	-39.5126	91.8179	24.1118	J	-35.8378	81.0311	-1.1954	K	-30.699	69.7382	-19.4985	L	-23.8859	55.8703	-37.9486	M	-21.5063
A	6.96825	25.9162	-122.325	B	-3.03207	39.7165	-104.272	C	-7.94399	48.9149	-86.9545	D	-12.7292	66.3894	-65.4464	E	-19.5667	73.4117	-47.0673	F	-22.7837	95.6804	-26.4006	G	-30.6851	100.041	-6.64569	H	-35.016	117.567	15.0932	I	-36.3739	91.5732	25.4671	J	-32.624	81.6541	-0.065822	K	-27.765	70.3473	-17.9731	L	-20.6596	56.7858	-36.8095	M	-18.5131
A	10.1517	25.1883	-121.297	B	0.137092	39.0382	-103.869	C	-4.34258	49.2762	-86.173	D	-9.40819	65.6386	-65.4848	E	-15.8615	73.9524	-46.1903	F	-19.2654	95.4998	-26.4622	G	-27.4636	100.256	-5.17602	H	-31.851	116.897	16.2179	I	-32.8955	90.9941	26.4057	J	-28.809	81.6884	0.570444	K	-24.7218	70.6991	-16.5961	L	-16.984	57.0498	-36.0893	M	-15.4705
A	13.6454	24.8335	-120.78	B	3.6452	38.2825	-103.7	C	-0.797412	49.4377	-86.1462	D	-5.96641	65.0417	-65.7086	E	-12.5471	74.483	-45.978	F	-15.8593	95.3247	-26.7188	G	-24.0798	100.703	-4.48916	H	-28.4327	116.174	17.1241	I	-29.5597	90.4574	26.6818	J	-25.3887	81.6063	1.18446	K	-21.5405	70.7884	-15.4157	L	-13.5801	57.0957	-35.4642	M	-12.1999
A	16.9065	24.9985	-120.669	B	7.14017	37.8988	-103.986	C	2.75719	49.5391	-86.1825	D	-2.72469	64.8006	-66.0801	E	-9.24036	75.1006	-45.9663	F	-12.5363	95.2456	-27.1216	G	-20.8	101.17	-4.06038	H	-24.9362	115.736	17.5172	I	-26.1455	90.2743	26.6576	J	-21.8137	81.5	1.72509	K	-18.2475	70.9394	-14.5959	L	-10.1384	57.0119	-34.8003	M	-8.93444
A	20.2776	25.9741	-120.585	B	10.5127	37.8374	-104.525	C	5.98712	49.6383	-86.137	D	0.851897	64.8455	-66.4614	E	-5.75291	75.8525	-45.9541	F	-9.05913	95.4505	-27.361	G	-17.4021	101.846	-3.71544	H	-21.6597	115.706	17.6102	I	-22.7259	90.4483	26.5456	J	-18.4706	81.3269	2.36743	K	-14.9186	71.5007	-14.1905	L	-6.81468	56.9507	-34.0143	M	-5.49205
A	23.317	27.4744	-120.478	B	14.0697	37.943	-104.99	C	9.40354	50.1557	-85.8197	D	4.32988	65.4493	-66.4089	E	-2.52903	76.818	-45.7234	F	-5.74086	96.1415	-27.1812	G	-14.285	102.706	-3.31986	H	-18.2732	115.828	17.69	I	-19.332	90.8703	26.6184	J	-15.0307	81.5969	3.00287	K	-11.5969	72.0827	-13.7565	L	-3.37976	57.7625	-33.3384	M	-1.90999
A	26.3256	29.0711	-120.059	B	17.5406	38.4086	-104.896	C	12.7501	51.1941	-85.1266	D	7.59455	66.3641	-65.949	E	0.527032	78.207	-44.8421	F	-2.33187	97.0906	-26.57	G	-11.1534	103.73	-2.51461	H	-14.7976	116.25	18.1571	I	-15.9502	91.6555	27.244	J	-11.8036	82.0567	4.02306	K	-8.21542	73.0841	-13.3545	L	-0.091231	59.0333	-32.3944	M	1.46243
A	29.343	30.5054	-119.277	B	20.6728	39.0824	-104.265	C	15.8609	52.2459	-84.2263	D	10.9953	67.2052	-65.115	E	3.20164	79.7505	-43.5007	F	0.705639	97.8491	-25.6381	G	-8.14809	104.669	-1.1927	H	-11.5907	116.751	19.1265	I	-12.8296	92.419	28.332	J	-8.85059	82.6065	5.34687	K	-5.11242	74.2702	-12.7454	L	2.90784	60.3573	-31.2811	M	4.81526
A	32.4425	31.5707	-118.272	B	24.0504	39.7134	-103.212	C	18.8765	52.9069	-82.5629	D	14.2096	67.4611	-63.7286	E	5.80866	80.9809	-41.7506	F	3.8684	98.0904	-24.1514	G	-5.25716	105.165	0.707018	H	-8.50564	117.058	20.5582	I	-9.75646	93.0004	29.5659	J	-5.86996	82.7891	7.21339	K	-2.04943	75.4509	-11.8589	L	5.74633	61.6357	-29.7709	M	8.27875
A	35.6551	32.3073	-117.379	B	27.2937	39.9352	-101.646	C	21.4834	53.0576	-80.1272	D	17.0048	67.1068	-62.0666	E	8.22317	81.7399	-39.724	F	6.60598	97.7036	-22.4097	G	-2.69658	105.222	2.97767	H	-5.60787	116.954	22.3136	I	-6.48823	93.1865	30.8399	J	-3.2326	82.5264	9.31352	K	1.1884	76.4784	-10.5921	L	8.40178	62.7109	-27.8837	M	11.524
A	38.8683	32.3289	-116.284	B	30.2907	39.9651	-99.9596	C	23.6752	52.8393	-77.7417	D	20.0186	66.383	-60.2286	E	10.7805	82.031	-37.3892	F	9.48352	96.7768	-20.6488	G	-0.206903	104.774	5.39451	H	-2.75848	116.304	24.0872	I	-3.21798	93.0041	31.8673	J	-0.508119	81.7906	11.4357	K	4.32352	76.8199	-9.00309	L	11.2763	63.2921	-25.8054	M	14.753
A	42.0882	32.0209	-115.531	B	33.1213	39.7583	-98.0602	C	26.0166	52.3444	-75.3204	D	23.0511	65.4298	-58.5387	E	13.1882	81.9304	-35.2116	F	12.2151	95.5294	-19.1583	G	2.12448	104.009	7.68648	H	0.271167	115.126	25.667	I	0.185062	92.4924	32.5334	J	2.05795	80.733	13.2199	K	7.44182	76.3773	-7.64352	L	14.1508	63.3607	-23.9402	M	18.0965
A	45.4268	31.7043	-114.991	B	36.1113	39.4063	-96.1614	C	28.5096	51.6517	-73.1624	D	26.0027	64.432	-57.1743	E	16.0746	81.536	-33.2671	F	14.9358	94.1756	-17.6641	G	4.58942	103.163	9.84932	H	3.40278	113.872	26.9591	I	3.55783	91.969	32.962	J	4.96849	79.4356	14.952	K	10.8373	75.5834	-6.67175	L	17.3841	63.2101	-22.3709	M	21.5675
A	48.8809	31.4867	-114.947	B	39.1988	38.9105	-94.7714	C	31.2882	50.9852	-71.3763	D	28.9785	63.3687	-55.9635	E	19.2843	80.9035	-31.8397	F	17.9274	92.9066	-16.336	G	7.5328	102.421	11.5854	H	6.31962	112.806	28.0185	I	6.80954	91.6365	33.3002	J	8.09414	78.3283	16.2151	K	14.2868	74.67	-6.04591	L	20.891	63.0394	-21.34	M	25.0027
A	52.1952	31.4042	-115.127	B	42.3766	38.3894	-93.6775	C	34.448	50.3522	-70.1046	D	32.188	62.5404	-54.7168	E	22.5554	80.3528	-30.76	F	20.9838	91.861	-15.322	G	10.686	101.897	12.4017	H	9.41591	111.751	29.3498	I	10.3394	91.5723	33.5944	J	11.38	77.71	16.9753	K	17.4657	73.9243	-5.60074	L	24.477	63.0925	-20.6148	M	28.3916
A	55.591	31.5218	-115.204	B	45.666	38.1503	-92.7772	C	37.8201	50.2269	-69.4191	D	35.3182	61.7163	-53.3498	E	25.7985	80.1883	-30.1424	F	24.0865	91.1347	-14.2418	G	14.0672	101.94	12.9446	H	12.4847	111.288	30.9211	I	13.7052	91.8939	34.2334	J	14.9385	77.5717	17.6325	K	20.9469	73.3104	-5.19719	L	27.8615	63.2919	-20.0753	M	31.8519
A	59.008	32.0281	-114.971	B	49.0034	38.2076	-91.9754	C	41.1962	50.3693	-68.7743	D	38.2594	61.4299	-51.6176	E	29.1793	80.3485	-29.5439	F	27.2397	90.6929	-13.2287	G	17.5431	102.458	13.2315	H	15.4244	111.679	32.4309	I	16.9127	92.1964	35.4192	J	18.2452	77.8662	18.3741	K	24.5135	72.9881	-4.53594	L	31.1401	63.5905	-19.5576	M	35.2663
A	62.2229	32.7947	-114.394	B	52.5186	38.5527	-90.791	C	44.6421	50.7866	-67.9973	D	41.3273	61.7045	-50.087	E	32.6654	80.7666	-28.8525	F	30.6025	90.4824	-11.7714	G	20.771	103.076	13.4921	H	18.4308	112.033	33.937	I	19.8479	92.4599	37.0922	J	21.4341	78.3991	19.3547	K	27.7778	72.936	-3.60973	L	34.4561	63.9198	-19.001	M	38.6019
A	65.4079	33.484	-113.441	B	55.6862	39.2357	-89.1039	C	48.0141	51.2661	-66.9149	D	44.2501	62.16	-48.4198	E	36.083	81.2468	-27.9464	F	33.3752	90.8779	-9.96577	G	24.1833	103.909	14.027	H	21.3174	112.579	35.6372	I	22.633	92.3715	39.0607	J	24.5643	79.0991	20.6173	K	30.9021	72.5662	-2.53508	L	37.8392	64.2435	-18.2343	M	41.7923
A	68.5231	33.8642	-112.234	B	58.4433	39.8238	-87.2496	C	51.1909	51.7103	-65.6349	D	47.2922	62.7769	-46.7183	E	39.2319	81.5178	-26.5864	F	36.1571	91.4153	-8.03222	G	27.393	104.546	15.0574	H	24.3015	113.286	37.534	I	25.1859	91.6486	41.1164	J	27.6101	79.725	22.2691	K	33.8434	71.8854	-1.21573	L	41.1499	64.3798	-17.1741	M	44.8165
A	71.7116	33.6266	-110.841	B	61.3746	40.3262	-85.0508	C	54.3476	51.8334	-64.2544	D	50.2644	63.2582	-45.0261	E	42.1902	81.4446	-25.1112	F	38.9484	91.8375	-5.8062	G	30.7318	104.821	16.4428	H	27.2085	113.752	39.4629	I	27.831	90.7807	43.1108	J	30.58	80.1969	23.9611	K	36.6513	70.8895	0.439899	L	44.3133	63.9977	-15.9177	M	47.8031
A	74.739	32.8727	-109.501	B	64.3215	40.3714	-82.9073	C	57.572	51.3805	-62.8446	D	53.3877	63.4645	-43.1748	E	45.2952	80.7746	-23.5054	F	41.5794	91.9332	-3.77683	G	33.8739	104.809	17.8436	H	29.9876	113.952	41.1646	I	30.6336	89.7909	44.8167	J	33.513	80.4917	25.7529	K	39.3011	69.8461	2.32698	L	47.3608	62.6347	-14.9871	M	50.6401
A	77.8762	31.8291	-108.425	B	67.1907	40.1179	-81.1671	C	60.6355	50.5428	-61.6261	D	56.4321	63.4865	-41.6491	E	48.1151	79.6325	-22.2137	F	44.5945	91.7875	-1.72377	G	37.2292	104.292	18.9485	H	33.1803	113.912	42.6037	I	33.6826	88.7083	46.1678	J	36.3273	80.8351	27.7229	K	41.9562	68.8596	4.22233	L	50.0703	60.7629	-14.2645	M	53.5123
A	81.0612	30.79	-107.84	B	70.5319	39.7353	-79.6439	C	63.7734	49.5703	-60.6923	D	59.6561	63.3478	-40.4124	E	51.1612	78.3263	-21.2297	F	47.8459	91.5667	-0.253453	G	40.3778	103.457	19.4478	H	36.4919	113.6	43.2938	I	36.8991	88.0302	47.106	J	39.5627	81.5098	28.7985	K	44.7744	67.8626	5.92185	L	52.6907	58.8344	-13.5669	M	56.5426
A	84.2457	29.9575	-107.385	B	74.0592	39.5696	-78.5601	C	67.2268	48.5868	-60.113	D	62.8842	63.3067	-39.7023	E	54.4352	77.0749	-20.7348	F	51.2245	91.5352	0.481569	G	43.7363	102.694	19.6346	H	39.8513	113.28	43.4834	I	40.0488	87.8401	47.9066	J	42.7409	81.9832	29.2033	K	47.9211	67.0356	7.28999	L	55.5417	56.9721	-12.9342	M	59.5347
A	87.5825	29.4926	-106.952	B	77.4973	39.8005	-77.9303	C	70.7815	47.8477	-59.939	D	66.4724	63.745	-39.2243	E	57.5852	76.0836	-20.6427	F	54.5121	91.8774	0.751716	G	47.2553	102.355	19.3668	H	43.1162	113.228	43.3963	I	43.5314	88.6613	48.5839	J	45.9305	82.3567	29.6451	K	51.0498	66.522	8.12546	L	58.4554	55.6371	-12.5202	M	63.0217
A	90.8887	29.4533	-106.342	B	80.8604	40.432	-77.4644	C	74.2137	47.628	-59.8587	D	69.9621	64.6924	-38.7335	E	61.1184	75.5702	-20.6681	F	57.9539	92.6986	1.04059	G	50.5112	102.496	18.8761	H	46.5734	113.814	43.2413	I	46.6442	89.8586	49.2787	J	49.2321	83.0454	29.9926	K	54.3676	66.4117	8.83042	L	61.8649	55.0681	-12.0847	M	66.6029
A	94.3036	29.7853	-105.362	B	84.3068	41.401	-76.7589	C	77.7301	48.0626	-59.5296	D	73.2023	65.9814	-37.9454	E	64.741	75.6942	-20.5752	F	61.1051	93.6813	1.42162	G	53.9593	103.082	18.4237	H	49.7366	115.085	43.2411	I	49.5232	91.3234	50.6593	J	52.438	84.2005	30.0841	K	57.8566	66.8519	9.63113	L	65.2386	55.2631	-11.7453	M	69.9141
A	97.3369	30.2585	-103.96	B	87.5532	42.2491	-75.928	C	80.9958	48.8315	-58.9313	D	76.2259	67.1633	-36.9589	E	68.0061	76.0518	-20.2724	F	64.431	94.8557	2.08289	G	57.2514	104.03	18.3986	H	52.7928	116.618	43.3948	I	51.868	92.8299	52.5602	J	55.5527	85.7524	30.3376	K	61.0336	67.946	10.7467	L	68.6044	55.8534	-10.9845	M	73.0206
A	100.226	30.5478	-102.19	B	90.8463	43.1914	-75.1251	C	84.2935	49.4961	-58.1239	D	79.3976	68.2695	-35.745	E	71.4357	76.5416	-19.6035	F	67.6552	95.8285	2.94561	G	60.3743	104.963	18.8474	H	56.0086	118.194	43.7648	I	54.1968	94.0909	54.7055	J	58.4946	87.3902	30.8193	K	63.8508	69.5275	12.3466	L	71.6091	56.8808	-9.87756	M	76.1505
A	103.112	30.5763	-100.387	B	94.0913	44.1363	-74.3302	C	87.6143	49.5981	-56.9691	D	82.7435	69.1567	-34.72	E	74.7443	76.7566	-18.4673	F	70.774	96.9825	3.85814	G	63.6804	105.556	19.7434	H	59.301	119.479	44.4431	I	56.5165	95.0375	56.9135	J	61.5479	88.8958	31.5835	K	66.4614	71.1732	14.2145	L	74.5551	58.0318	-8.65207	M	79.0142
A	106.013	30.3488	-98.5036	B	97.4066	44.2994	-73.4993	C	90.7928	49.7972	-55.7473	D	85.8356	69.1687	-33.7213	E	78.0422	76.9238	-17.3035	F	74.1792	97.3118	4.67365	G	66.8302	106.106	20.7516	H	62.5107	120.177	45.3394	I	59.0561	95.7364	59.0704	J	64.4413	90.0044	32.5403	K	68.7825	72.5813	16.0652	L	77.3856	59.2884	-7.48015	M	81.7052
A	109.025	29.9301	-97.012	B	100.704	44.1205	-72.7506	C	94.0994	50.1412	-54.5086	D	89.1926	68.8585	-32.8901	E	81.3353	77.1924	-16.2918	F	77.3879	97.2196	5.23301	G	70.2353	106.478	21.9618	H	65.748	120.384	46.3031	I	61.8978	96.2171	60.8702	J	67.7253	90.691	33.4619	K	71.2457	73.8957	18.006	L	80.3895	60.2519	-6.24998	M	84.3497
A	112.09	29.3758	-95.7171	B	104.281	43.9312	-72.3387	C	97.5592	50.7897	-53.4354	D	92.4798	68.3872	-32.3833	E	84.5334	77.6398	-15.1466	F	80.7705	97.0594	5.70337	G	73.539	106.679	22.877	H	69.2848	120.326	46.9219	I	64.9775	96.7955	62.2691	J	71.0965	90.578	34.1017	K	73.9964	75.1072	19.8177	L	83.5103	60.6854	-5.45625	M	87.3844
A	115.272	29.0218	-94.6597	B	107.676	43.9329	-72.4544	C	100.773	51.1837	-53.1764	D	95.9457	68.0404	-32.2093	E	87.8591	78.0641	-14.5856	F	84.1566	96.9726	5.85072	G	76.8976	106.728	23.4321	H	72.6286	120.204	47.0967	I	68.2664	97.5709	63.0536	J	74.621	90.3286	34.7857	K	77.1168	76.0282	21.1574	L	87.065	60.9553	-4.50147	M	90.6185
A	118.606	29.1455	-93.83	B	111.079	44.0196	-72.7553	C	104.139	51.655	-52.8708	D	99.5165	67.9885	-32.3953	E	91.1703	78.7471	-14.2163	F	87.5602	97.04	5.5503	G	80.2652	106.977	23.8802	H	76.1215	120.171	47.1075	I	71.5109	98.5421	63.3617	J	77.8812	90.1546	35.5992	K	80.2491	76.6212	21.9229	L	90.6193	61.1508	-3.73265	M	93.7052
A	121.729	29.6896	-93.3105	B	114.551	44.5609	-72.9217	C	107.487	52.6138	-52.5408	D	103.077	68.2327	-32.5802	E	94.3612	79.6432	-13.9212	F	90.9183	97.3859	5.01282	G	83.4578	107.408	24.2852	H	79.5021	120.523	46.9587	I	74.4951	99.7989	63.5619	J	81.5566	89.7047	36.6616	K	83.4924	77.7219	21.9106	L	93.9525	61.3475	-2.76147	M	97.1577
A	124.897	30.6021	-92.6078	B	117.968	45.6526	-72.7773	C	110.599	53.9001	-52.2384	D	106.41	68.7115	-32.6286	E	97.5754	80.6606	-13.4651	F	94.1979	98.0109	4.48651	G	86.7156	108.105	24.8457	H	82.7075	121.127	46.7661	I	77.5217	101.515	63.7978	J	84.7856	90.0026	37.3285	K	86.8339	78.6702	21.7925	L	97.2838	61.9798	-2.01433	M	100.435
A	127.842	31.791	-91.5513	B	121.094	46.8615	-72.3002	C	113.661	55.2541	-51.5749	D	109.696	69.2643	-32.5211	E	100.662	81.7879	-12.7095	F	97.6884	98.818	4.27203	G	89.8737	109.025	25.7373	H	86.0124	122.02	46.7303	I	80.3591	103.338	64.2974	J	88.1362	90.7215	38.3147	K	90.1198	79.8043	21.8314	L	100.503	63.0067	-1.22568	M	103.839
A	130.662	33.2065	-89.9394	B	124.12	48.0519	-71.3132	C	116.612	56.5062	-50.4017	D	112.975	69.9143	-31.8867	E	103.583	82.9047	-11.2007	F	101.072	99.4388	4.89198	G	92.9005	109.857	27.0612	H	89.3532	122.964	47.1593	I	83.2654	104.943	65.0648	J	91.178	91.6782	39.6216	K	93.3878	80.9444	22.1527	L	103.522	64.2228	-0.196779	M	107.198
A	133.046	34.4223	-87.931	B	126.926	48.9843	-69.9179	C	119.409	57.3545	-48.6869	D	116.111	70.4557	-30.6807	E	105.99	83.9608	-9.14818	F	104.116	99.702	6.384	G	95.7066	110.307	29.0841	H	92.4601	123.652	48.3678	I	86.3083	106.117	66.0336	J	94.2505	92.5525	41.3688	K	96.6238	81.9401	22.6514	L	106.582	65.307	1.27472	M	110.599
A	135.286	35.2706	-85.557	B	129.977	49.3869	-68.2228	C	121.913	57.7114	-46.6263	D	119.089	70.6096	-29.0359	E	108.424	84.7844	-6.91776	F	106.932	99.6414	8.26079	G	98.0623	110.35	31.5114	H	95.4346	124.046	50.012	I	89.4013	106.851	67.0194	J	97.0651	92.9303	43.5401	K	100.05	82.6474	23.5348	L	109.404	65.9916	3.14693	M	113.804
A	137.584	35.7508	-83.1339	B	132.878	49.2609	-66.4701	C	124.52	57.7753	-44.4146	D	122.089	70.0274	-27.3508	E	110.955	85.1672	-4.67738	F	109.584	99.3066	10.1345	G	100.299	109.961	34.0146	H	98.5249	123.806	51.7425	I	92.7761	106.761	67.8185	J	99.5665	92.7722	45.7196	K	103.528	82.7346	24.6467	L	112.333	66.2694	5.30809	M	117.05
A	139.989	35.9777	-80.8191	B	135.839	48.886	-64.8413	C	127.324	57.1687	-42.414	D	124.992	69.0051	-25.8762	E	113.725	84.9311	-2.59543	F	112.524	98.5757	11.9504	G	102.538	109.388	36.4417	H	101.335	122.906	53.1595	I	95.9409	105.881	68.3221	J	102.351	92.2632	48.0236	K	107.005	82.2732	25.6559	L	115.38	66.2151	7.31684	M	120.349
A	142.645	36.099	-78.7938	B	138.854	48.3278	-63.4019	C	129.935	56.0968	-40.7789	D	127.887	67.8509	-24.5475	E	116.369	84.2817	-0.835239	F	115.337	97.6853	13.3432	G	104.93	108.684	38.7253	H	104.344	121.725	54.4947	I	99.1814	104.915	68.6528	J	105.133	91.4357	49.9006	K	110.491	81.4026	26.2816	L	118.608	65.9885	9.00505	M	123.717
A	145.758	36.1124	-77.3661	B	141.999	47.8275	-62.1357	C	132.761	54.9591	-39.2247	D	130.93	66.6183	-23.4193	E	119.288	83.5909	0.700974	F	118.341	96.7246	14.6678	G	107.871	108.005	40.5029	H	107.373	120.587	55.6388	I	102.47	103.845	68.5049	J	108.237	90.5138	51.3802	K	113.778	80.5036	26.552	L	121.696	65.7809	10.221	M	127.148
A	149.087	36.1763	-76.4441	B	145.187	47.3057	-61.0055	C	135.833	54.0367	-37.8917	D	133.968	65.4953	-22.3952	E	122.631	82.957	1.5325	F	121.601	96.0561	16.0335	G	111.087	107.217	41.6293	H	110.415	119.433	56.6189	I	105.716	102.809	68.4277	J	111.468	89.8222	52.4575	K	117.17	79.7681	26.7342	L	125.047	65.6534	11.139	M	130.539
A	152.427	36.633	-76.0751	B	148.359	47.3129	-59.898	C	139.141	53.5325	-37.0633	D	137.027	65.1508	-20.8996	E	125.898	82.753	2.13252	F	124.775	95.5727	16.9933	G	114.405	106.818	42.5232	H	113.503	118.5	57.8186	I	108.814	101.827	68.4902	J	114.832	89.4323	53.2311	K	120.589	79.2304	27.0841	L	128.411	65.7034	11.7892	M	133.983
A	155.79	37.2732	-75.7203	B	151.539	47.4398	-58.9092	C	142.628	53.4776	-36.2581	D	140.03	65.3785	-19.8395	E	129.458	82.8713	2.60135	F	127.927	95.1693	18.18	G	117.736	106.748	43.4696	H	116.477	117.925	58.8574	I	112.217	101.077	69.0554	J	118.163	89.4067	53.9764	K	123.912	78.6203	27.538	L	131.972	66.0022	12.5204	M	137.507
A	159.105	38.0126	-75.4324	B	154.924	47.7794	-57.4051	C	146.089	53.9723	-35.2661	D	143.223	65.5698	-18.7484	E	132.855	83.2706	3.06356	F	131.083	95.3605	19.4535	G	120.926	106.844	44.5184	H	119.75	117.425	60.2643	I	115.367	100.536	69.9493	J	121.465	89.651	55.0963	K	127.272	78.0142	28.5793	L	135.556	66.5488	13.6303	M	140.753
A	162.531	38.7289	-74.8239	B	158.026	48.2641	-55.5345	C	149.176	54.4787	-34.1737	D	146.403	66.0811	-17.1469	E	136.232	83.6119	3.73984	F	134.281	95.6802	21.225	G	124.034	106.954	45.6498	H	122.761	117.534	62.1644	I	118.294	99.7038	71.1778	J	124.874	89.9145	56.2371	K	130.226	77.6177	29.6897	L	138.757	67.0046	14.8567	M	143.974
A	165.647	39.2772	-73.942	B	161.014	48.6466	-53.4752	C	152.375	55.0614	-32.7576	D	149.353	66.55	-15.4667	E	139.425	83.8102	4.6676	F	137.323	96.1122	23.2255	G	127.268	107.059	47.0928	H	125.415	117.724	64.3497	I	121.066	98.755	72.7665	J	127.964	89.9185	57.4808	K	133.163	76.5893	31.0932	L	141.974	67.0493	16.444	M	147.098
A	168.917	39.4865	-72.8999	B	163.976	48.7824	-51.3578	C	155.462	55.3354	-31.2015	D	152.25	66.9751	-13.6166	E	142.766	83.6596	5.98311	F	140.203	96.4322	25.3523	G	130.347	106.83	48.6591	H	127.945	117.876	66.6711	I	123.514	97.1901	74.5547	J	131.325	89.9691	58.8307	K	135.699	75.3368	33.1966	L	144.857	66.4937	18.2109	M	150.246
A	172.237	39.2493	-72.0403	B	166.835	48.7582	-49.4315	C	158.606	55.1202	-29.7968	D	155.083	67.077	-11.7066	E	146.025	82.9413	7.48179	F	142.995	96.4971	27.4184	G	133.47	106.22	50.0242	H	130.526	117.639	69.0998	I	126.053	95.8011	76.4078	J	134.339	88.8302	60.3055	K	138.457	74.53	35.2664	L	147.352	65.285	19.873	M	153.189
A	175.604	38.727	-71.5794	B	170.005	48.4934	-47.7954	C	161.794	54.5591	-28.7028	D	157.974	67.0444	-9.90226	E	149.228	81.7938	8.82418	F	145.655	96.44	29.3973	G	136.687	105.399	51.0062	H	133.019	117.004	71.1525	I	128.622	94.4212	78.1436	J	137.25	87.7777	61.6363	K	141.142	73.6902	37.2421	L	149.996	63.6954	21.4565	M	156.204
A	178.952	38.1585	-71.4879	B	173.232	48.2409	-46.719	C	165.029	53.9291	-27.8611	D	161.056	66.8461	-8.43551	E	152.17	80.5315	9.74393	F	148.651	96.153	31.0869	G	140.005	104.596	51.4445	H	135.773	116.007	72.9623	I	131.438	92.9647	79.878	J	140.372	86.7414	62.6018	K	144.052	72.7994	39.2019	L	152.545	62.1302	22.6757	M	159.076
A	182.521	37.6252	-71.7263	B	176.615	48.1383	-45.9876	C	168.358	53.3664	-27.3677	D	164.534	66.7826	-7.30113	E	155.374	79.3231	10.3657	F	152.057	96.1103	32.1407	G	143.363	103.98	51.464	H	138.74	114.846	74.2667	I	134.379	91.7583	81.1376	J	143.595	85.7926	62.8376	K	147.166	71.8934	40.813	L	155.572	60.6835	23.5063	M	162.126
A	186.004	37.4909	-72.3473	B	180.043	48.4448	-45.6028	C	171.973	53.0813	-27.1699	D	168.017	67.2234	-6.56141	E	158.818	78.4257	10.655	F	155.386	96.4981	32.7974	G	146.735	103.568	51.3505	H	141.865	113.855	75.1716	I	137.747	91.1557	81.9617	J	146.881	85.0818	62.6438	K	150.367	71.3378	41.8979	L	158.951	59.6802	23.8857	M	165.366
A	189.373	37.8809	-72.943	B	183.398	49.2577	-45.3022	C	175.401	53.3182	-27.0855	D	171.3	68.1569	-5.95794	E	162.112	77.9702	10.7193	F	158.651	97.2413	33.4037	G	150.28	103.731	51.1792	H	145.176	113.284	75.9047	I	140.985	91.2407	82.4503	J	150.208	84.88	62.1649	K	153.713	71.3617	42.7244	L	162.273	59.3317	24.0457	M	168.675
A	192.686	38.4236	-73.3102	B	186.487	50.3586	-44.8062	C	178.797	53.8923	-26.746	D	174.34	69.3475	-5.326	E	165.681	78.0814	10.9587	F	161.938	98.0105	33.9433	G	153.64	104.449	51.06	H	148.59	113.318	76.8753	I	144.295	91.7953	83.1429	J	153.458	85.1509	61.7038	K	157.056	72.1803	43.5496	L	165.623	59.6369	24.184	M	171.906
A	196.105	39.2579	-73.0729	B	189.612	51.6007	-44.0083	C	182.196	54.693	-26.0282	D	177.464	70.7082	-4.62208	E	168.991	78.6814	11.5091	F	165.19	98.9479	34.6513	G	156.967	105.253	51.2589	H	151.933	113.488	78.2709	I	147.443	92.5755	84.2551	J	156.779	85.9696	61.8946	K	160.108	73.4695	44.2911	L	168.856	60.5425	24.4794	M	174.801
A	199.266	40.1127	-72.1908	B	192.655	52.7716	-42.989	C	185.399	55.4801	-25.1492	D	180.495	72.0689	-3.8155	E	172.26	79.3577	12.2363	F	168.377	99.8833	35.6703	G	160.329	106.042	52.1108	H	155.165	113.517	79.9081	I	150.461	93.2811	85.7293	J	159.826	87.2488	62.6267	K	163.149	74.8163	45.2236	L	171.882	61.7109	25.0085	M	177.641
A	202.364	40.728	-71.0251	B	195.965	53.8886	-42.1185	C	188.761	55.9109	-23.9322	D	183.695	73.3196	-2.94398	E	175.741	79.538	13.5532	F	171.621	100.677	36.8123	G	163.62	106.672	53.3634	H	158.049	113.324	81.4864	I	153.446	93.7434	87.3636	J	162.953	88.6823	63.4816	K	166.087	76.0635	46.4204	L	175.026	62.9235	25.7201	M	180.214
A	205.588	40.9659	-69.6088	B	199.44	54.2952	-41.7056	C	191.906	56.2576	-22.769	D	187.105	73.6048	-2.20335	E	178.846	79.9155	14.8519	F	174.989	100.886	37.6739	G	166.688	107.157	54.6832	H	161.119	112.585	83.0874	I	156.473	93.8162	89.1766	J	166.048	89.778	64.5543	K	169.181	77.1848	47.9267	L	177.973	63.9096	26.5221	M	182.847
A	208.681	40.9075	-68.2066	B	202.855	54.2023	-41.6789	C	195.223	56.6968	-21.4241	D	190.471	73.3982	-1.65151	E	182.124	80.3292	16.0849	F	178.264	100.578	38.1998	G	169.911	107.637	55.9885	H	164.11	111.46	84.2468	I	159.436	93.6504	90.8961	J	169.09	90.6652	65.6903	K	172.274	77.939	49.6451	L	181.104	64.8117	27.3879	M	185.39
A	212.059	40.94	-66.8599	B	206.574	54.1332	-42.0712	C	198.363	57.0699	-20.4683	D	193.756	73.0859	-1.27783	E	185.396	81.1668	17.2544	F	181.58	100.103	38.527	G	173.171	108.169	57.2269	H	169.713	116.539	83.3231	I	165.701	97.2943	89.4551	J	172.565	91.152	66.4612	K	175.374	78.2942	51.2478	L	184.766	64.7901	27.9873	M	188.067
A	215.314	40.9084	-65.877	B	209.917	54.1481	-42.764	C	201.68	57.6493	-19.9633	D	197.111	72.7141	-1.10666	E	188.756	81.8945	17.6023	F	184.899	99.5339	38.645	G	176.586	108.816	57.7791	H	173.156	116.616	83.501	I	168.66	97.1924	91.1259	J	175.916	91.3183	67.3258	K	178.574	78.3777	52.5266	L	188.15	64.8337	28.6774	M	190.916
A	218.691	41.1613	-65.076	B	213.422	54.2612	-43.5053	C	205.018	58.6092	-19.8358	D	200.497	72.5801	-1.13623	E	192.226	82.645	17.5225	F	188.26	99.1779	38.5239	G	180.1	109.567	57.938	H	176.551	116.821	83.2774	I	171.734	97.3315	92.5085	J	179.277	91.2995	68.1558	K	181.892	78.4743	53.4608	L	191.581	64.7572	29.452	M	194.21
A	221.84	41.7616	-64.5811	B	216.838	54.8489	-43.9662	C	208.169	59.6972	-19.8983	D	203.9	72.8391	-1.3355	E	195.379	83.3332	17.4626	F	191.735	99.383	38.346	G	183.269	110.377	58.0235	H	179.906	117.444	82.8389	I	174.892	97.7065	93.6878	J	182.606	91.0808	68.9573	K	185.27	79.2881	53.9835	L	194.919	64.4463	30.4949	M	197.491
A	224.998	42.7656	-63.9229	B	219.962	55.7702	-44.0448	C	211.361	60.7972	-19.8724	D	207.32	73.5444	-1.17808	E	198.649	84.1098	17.5365	F	195.044	100.02	38.3915	G	186.521	111.432	58.293	H	183.223	118.707	82.5665	I	178.034	98.6167	94.8217	J	185.933	91.4673	69.6536	K	188.637	79.8105	54.2792	L	198.293	65.143	31.3886	M	200.924
A	227.969	44.0852	-62.9142	B	223.245	56.8021	-43.4414	C	214.704	62.0443	-19.5471	D	210.532	74.5256	-0.566572	E	201.897	85.1738	18.3103	F	198.29	100.872	38.8289	G	189.649	112.803	59.1378	H	186.217	120.099	82.7004	I	180.836	100.038	95.8638	J	189.142	92.0289	70.4426	K	192.152	80.5793	54.4054	L	201.274	66.1158	32.42	M	204.448
A	230.762	45.3775	-61.4586	B	226.22	57.7425	-42.2256	C	217.968	63.3054	-18.7784	D	213.866	75.3973	0.439155	E	204.769	86.4573	19.5923	F	201.396	101.768	39.7847	G	192.429	114.268	60.417	H	189.411	121.496	83.3778	I	183.627	101.527	96.9934	J	192.242	92.8515	71.6371	K	195.462	81.576	54.6557	L	204.232	67.3315	33.7266	M	207.812
A	233.428	46.3914	-59.6009	B	229.287	58.249	-40.6323	C	221.061	64.063	-17.2946	D	217.129	75.8683	1.86958	E	207.65	87.6125	21.3396	F	204.416	102.407	41.2201	G	195.183	115.406	62.0756	H	192.465	122.491	84.5103	I	186.34	102.901	98.4546	J	195.107	93.7205	73.2197	K	198.81	82.7594	55.2251	L	207.106	68.4493	35.4577	M	211.261
A	235.981	46.801	-57.2681	B	232.12	58.0817	-38.7654	C	223.674	64.2012	-15.3702	D	220.236	75.5596	3.54679	E	210.288	88.1555	23.5511	F	207.289	102.601	42.903	G	197.808	116.054	63.9324	H	195.454	123.139	85.7443	I	189.055	103.953	100.199	J	197.786	94.2631	75.2623	K	201.968	83.5795	56.4134	L	209.792	69.189	37.3939	M	214.683
A	238.356	46.7221	-54.8275	B	234.882	57.5704	-36.817	C	226.334	63.7375	-13.1723	D	223.215	74.501	5.26379	E	212.669	88.182	25.9749	F	210.358	102.249	44.5018	G	200.656	116.203	65.9899	H	198.652	123.288	86.9909	I	191.883	104.532	102.105	J	200.297	94.3767	77.5443	K	205.021	83.877	57.7043	L	212.493	69.652	39.4235	M	217.855
A	240.904	46.3391	-52.6032	B	237.816	56.8832	-35.0246	C	228.764	62.9143	-11.0329	D	226.027	73.3656	6.84406	E	215.181	87.8823	28.3618	F	213.369	101.341	45.7659	G	203.379	115.909	67.7949	H	202.097	122.947	87.8073	I	194.615	104.597	103.838	J	202.856	93.9978	79.774	K	208.322	83.5442	59.0545	L	215.517	69.6319	41.2961	M	221.242
A	243.708	45.7997	-50.8118	B	240.865	56.1188	-33.7509	C	231.332	62.0818	-8.9454	D	228.996	72.1538	8.28852	E	217.685	87.3248	30.4876	F	216.26	100.218	46.7442	G	206.422	115.459	69.2659	H	205.681	122.56	88.226	I	197.822	104.121	105.122	J	205.528	93.113	81.7373	K	211.506	82.6844	60.0829	L	218.534	69.273	42.6015	M	224.592
A	246.626	45.1945	-49.5503	B	243.985	55.3562	-32.7032	C	234.306	61.352	-7.2793	D	231.869	71.1248	9.43664	E	220.587	86.7577	32.3048	F	219.411	99.029	47.6767	G	209.643	115.078	70.2431	H	208.953	122.285	88.5527	I	201.234	103.233	105.635	J	208.485	92.1388	83.3483	K	214.801	81.8244	60.7219	L	221.819	68.8135	43.5155	M	227.937
A	249.837	44.5415	-48.4952	B	247.175	54.6734	-31.7068	C	237.528	60.7444	-6.11659	D	234.879	70.0462	10.848	E	223.829	86.5512	33.3729	F	222.699	97.925	48.5843	G	213.221	115.166	70.728	H	212.553	122.19	89.0941	I	204.489	102.426	105.732	J	211.458	91.4095	84.5095	K	218.331	81.142	60.8953	L	225.17	68.4281	44.0298	M	231.197
A	253.205	44.4578	-47.8951	B	250.274	54.2917	-30.2229	C	240.959	60.6379	-5.05593	D	237.919	69.2102	12.4162	E	227.227	86.4138	34.003	F	225.809	97.1002	49.5351	G	216.638	115.362	70.9966	H	215.905	122.676	89.6654	I	207.744	101.819	105.638	J	214.691	90.9716	85.4898	K	221.763	80.6484	61.0016	L	228.706	68.4034	44.4736	M	234.638
A	256.773	44.6437	-47.3889	B	253.304	54.4656	-28.7908	C	244.432	61.1595	-4.07882	D	240.818	69.0027	14.0207	E	230.578	86.4758	34.6281	F	228.888	96.5306	50.5669	G	220.028	115.653	71.464	H	219.208	123.485	90.7419	I	211.195	101.661	105.45	J	218.061	91.0936	86.5006	K	225.406	80.1971	61.1039	L	232.046	68.6436	45.021	M	238.055
A	260.522	45.2379	-46.7942	B	256.279	54.892	-26.9743	C	247.678	61.8065	-3.10456	D	243.56	69.3511	15.7406	E	234.365	86.699	35.3801	F	232.098	96.3835	51.8898	G	223.389	115.883	71.9752	H	222.157	124.416	92.253	I	214.75	102.052	105.286	J	221.238	91.5857	87.8165	K	229.018	79.9208	61.5721	L	235.677	69.0394	45.8138	M	241.35
A	263.765	45.8793	-45.9167	B	259.208	55.4968	-25.1733	C	250.868	62.4297	-2.06625	D	246.654	69.7524	17.6563	E	237.86	87.0621	36.3011	F	235.126	96.906	53.5048	G	226.674	115.933	72.8957	H	225.069	125.041	94.1824	I	218.111	102.491	105.255	J	224.431	92.0969	88.9107	K	232.188	79.5107	62.3234	L	239.102	69.3057	46.9715	M	244.25
A	266.968	46.2796	-44.7283	B	262.137	56.1273	-23.0944	C	254.082	62.9787	-0.642815	D	249.532	70.1635	19.7541	E	241.155	87.2345	37.7066	F	237.981	97.6375	55.2484	G	229.844	115.577	74.3554	H	227.705	125.139	96.4094	I	221.527	102.915	105.633	J	227.736	92.5854	90.163	K	235.241	78.5721	63.5812	L	242.168	69.2599	48.1979	M	247.252
A	270.144	46.4279	-43.5367	B	264.906	56.5148	-21.0279	C	257.143	63.1158	0.989124	D	252.294	70.4534	21.705	E	244.303	86.9727	39.5041	F	240.765	98.3988	57.1601	G	232.68	114.9	76.0352	H	230.166	124.906	98.5941	I	224.627	103.09	106.71	J	231.04	92.9335	91.0674	K	237.989	77.8036	65.4237	L	245.142	68.5735	49.7067	M	250.471
A	273.55	46.3032	-42.3303	B	267.92	56.6776	-19.0372	C	260.284	62.8345	2.43707	D	255.082	70.6334	23.6639	E	247.22	86.4564	41.2698	F	243.397	98.9123	59.1117	G	235.565	113.914	77.613	H	233.027	124.223	100.625	I	227.857	102.947	108.174	J	234.347	92.2915	91.9917	K	240.774	76.9553	67.4	L	247.904	67.432	51.3264	M	253.304
A	276.969	45.6791	-41.5707	B	271.074	56.5041	-17.5901	C	263.532	62.2433	3.4379	D	258.184	70.6999	25.5682	E	250.289	85.4766	42.7817	F	246.386	99.2453	60.9823	G	238.533	112.467	78.8083	H	235.872	123.37	102.057	I	230.944	102.456	109.499	J	237.689	91.2265	92.7052	K	243.397	75.9582	69.3006	L	250.56	66.1159	52.9209	M	256.27
A	280.479	44.8098	-41.45	B	274.354	56.262	-16.5943	C	266.734	61.5607	3.96111	D	261.51	70.7792	26.8484	E	253.391	84.2722	43.724	F	249.513	99.3371	62.4691	G	241.504	110.919	79.5655	H	238.982	122.463	103.245	I	234.041	101.946	110.706	J	240.75	90.2322	93.1632	K	246.207	75.0115	71.0239	L	253.525	64.8123	54.1522	M	259.296
A	283.818	44.0297	-41.6206	B	277.787	56.1866	-15.9619	C	270.146	61.0039	4.2167	D	264.894	71.1257	27.4448	E	256.485	83.2664	44.3084	F	252.855	99.3782	63.355	G	244.475	109.605	80.0164	H	242.36	121.928	104.189	I	237.429	101.29	111.446	J	244.13	89.3835	93.1718	K	249.272	74.2324	72.2995	L	256.701	63.7752	54.5536	M	262.686
A	287.208	43.6322	-41.9036	B	281.227	56.6326	-15.6692	C	273.713	60.9162	4.15295	D	268.121	71.8489	27.6584	E	259.971	82.6073	44.5047	F	256.125	99.7688	63.7303	G	247.734	108.638	80.2894	H	245.544	121.919	105.038	I	240.819	100.822	111.648	J	247.318	88.9293	92.7307	K	252.523	73.6582	73.2243	L	259.993	62.9512	54.6086	M	266.068
A	290.712	43.9982	-42.1403	B	284.431	57.5593	-15.3686	C	277.134	61.2465	3.89606	D	271.395	72.8091	27.8284	E	263.422	82.5869	44.5267	F	259.568	100.534	64.0698	G	251.233	108.456	80.5266	H	248.845	122.238	105.99	I	244.435	100.687	111.687	J	250.633	88.7825	92.1275	K	256.032	73.4603	74.0238	L	263.351	62.7103	54.5918	M	269.666
A	294.182	45.0083	-42.0868	B	287.782	58.795	-14.7552	C	280.632	61.9406	3.82377	D	274.587	74.1043	28.1475	E	266.788	82.8869	44.7271	F	262.864	101.496	64.4992	G	254.768	109.007	80.8561	H	252.044	122.797	107.415	I	247.835	101.099	111.865	J	254.065	89.2632	91.7621	K	259.416	74.0791	74.7389	L	266.688	63.1147	54.5553	M	273.029
A	297.386	46.1735	-41.7551	B	291.128	59.9703	-13.8061	C	283.933	62.8245	4.24962	D	277.757	75.5296	28.8696	E	270.182	83.3149	45.1741	F	265.955	102.559	65.0774	G	258.052	109.811	81.3055	H	254.966	123.288	109.162	I	251.189	101.982	112.542	J	257.148	90.3033	91.7897	K	262.462	75.3014	75.4925	L	270.171	63.8475	54.7328	M	276.268
A	300.589	47.1564	-41.0759	B	294.214	60.923	-12.9216	C	287.378	63.6451	5.09114	D	280.873	76.6856	29.6013	E	273.559	83.8108	46.049	F	269.16	103.638	65.8576	G	261.368	110.641	82.1174	H	258.007	123.611	111.101	I	254.161	102.863	113.634	J	260.366	91.6201	92.3834	K	265.444	76.8441	76.51	L	273.5	64.668	55.4302	M	279.31
A	303.885	47.6404	-39.9047	B	297.542	62.0066	-12.1842	C	290.718	64.0468	6.16463	D	284.2	77.7114	30.2806	E	276.88	84.1167	47.3475	F	272.334	104.515	66.8731	G	264.475	110.992	83.5657	H	261.023	123.377	112.958	I	257.243	103.622	115.136	J	263.344	92.9305	93.411	K	268.062	78.3805	77.7439	L	276.759	65.5231	56.574	M	281.989
A	307.222	47.666	-38.5186	B	300.907	62.2946	-11.7404	C	294.165	64.4865	7.40486	D	287.703	78.1422	30.9109	E	280.109	84.433	48.6215	F	275.653	104.84	67.8056	G	267.555	111.609	84.9534	H	263.974	122.795	114.522	I	260.237	103.779	116.802	J	266.29	94.1029	94.6021	K	270.875	79.9555	79.3524	L	279.734	66.2923	57.5538	M	284.635
A	310.286	47.5443	-37.3294	B	304.283	62.0961	-11.4916	C	297.367	64.9401	8.46478	D	291.266	78.2817	31.2814	E	283.504	84.7474	50.0589	F	278.984	104.68	68.4592	G	270.723	112.142	86.3099	H	267.064	121.977	115.823	I	263.302	103.516	118.305	J	269.238	95.0401	95.9494	K	273.688	81.0104	81.187	L	282.897	66.9644	58.5625	M	287.338
A	313.569	47.4017	-36.317	B	307.881	61.8204	-11.6242	C	300.858	65.5247	9.30937	D	294.844	78.3752	31.2061	E	286.915	85.1365	51.2964	F	282.324	104.305	68.8458	G	274.055	112.688	87.3696	H	267.962	120.488	111.375	I	265.365	102.2	120.117	J	272.737	95.5561	97.115	K	276.529	81.5385	82.9552	L	286.153	67.2202	59.0558	M	290.592
A	316.862	47.447	-35.4423	B	311.135	61.6801	-11.9419	C	304.378	66.1274	9.27016	D	298.183	78.6013	30.6953	E	290.252	85.4893	51.419	F	285.678	103.903	68.8723	G	277.244	113.113	87.9462	H	271.452	121.056	111.579	I	268.112	102.275	122.081	J	275.929	95.8176	98.04	K	279.589	81.9583	84.4438	L	289.778	67.4306	59.7756	M	293.626
A	320.256	47.8771	-34.8285	B	314.708	61.6346	-12.3203	C	307.875	66.8238	9.01217	D	301.339	78.9353	29.9958	E	293.582	85.9223	51.3742	F	289.121	103.72	68.5307	G	280.69	113.741	88.2633	H	274.747	121.762	111.349	I	270.916	102.417	123.892	J	279.2	96.0463	99.0313	K	282.654	82.3605	85.5188	L	293.416	67.6797	60.3747	M	296.902
A	323.499	48.5555	-34.4427	B	318.191	62.092	-12.469	C	311.021	67.5946	8.7471	D	304.678	79.6973	29.3448	E	296.868	86.3051	51.4397	F	292.344	103.9	68.2368	G	283.851	114.573	88.363	H	278.129	122.69	111.039	I	274.065	102.98	125.283	J	282.755	96.6188	100.121	K	286.208	83.0299	85.9516	L	297.151	68.1541	61.063	M	300.21
A	326.739	49.4398	-33.8668	B	321.66	62.9884	-12.2248	C	314.267	68.5142	8.61079	D	307.886	80.7475	28.9447	E	300.225	87.0994	51.7704	F	295.747	104.657	68.2144	G	287.117	115.919	88.6363	H	281.278	124.023	110.842	I	277.168	103.939	126.19	J	285.988	97.5141	100.784	K	289.541	83.8383	86.3719	L	300.547	69.2791	61.739	M	303.5
A	329.758	50.7078	-32.6595	B	324.903	63.9162	-11.6799	C	317.52	69.6561	9.12477	D	311.047	81.9512	28.968	E	303.457	88.4181	52.5014	F	298.875	105.84	68.5941	G	290.055	117.523	89.1698	H	284.175	125.584	110.817	I	280.185	105.173	127.193	J	289.114	98.7064	101.911	K	292.758	84.9108	86.7696	L	303.476	70.5857	62.6073	M	306.67
A	332.438	52.1807	-31.1415	B	328.042	64.677	-10.6081	C	320.317	70.8967	10.2296	D	314.231	83.0336	29.8619	E	306.246	89.6882	53.5283	F	301.909	107.056	69.2238	G	292.841	119.035	89.9813	H	287.092	127.374	111.184	I	282.9	106.549	128.345	J	291.725	100.012	103.428	K	296.036	86.2907	87.1877	L	306.32	72.0616	63.8204	M	309.664
A	335.069	53.4257	-29.4069	B	331.007	65.1551	-9.03831	C	323.13	71.8532	12.102	D	317.198	83.776	31.3716	E	308.993	90.7529	55.3468	F	305.054	107.882	70.4353	G	295.76	120.332	91.5235	H	290.081	128.94	112.223	I	285.596	108.114	129.968	J	294.412	101.3	105.48	K	298.996	87.63	87.8601	L	308.98	73.4681	65.5348	M	312.776
A	337.701	54.0033	-27.1849	B	334.132	65.2506	-7.2441	C	325.591	72.4112	14.3935	D	320.259	83.9013	33.0418	E	311.432	91.4647	57.5951	F	307.847	108.135	72.0641	G	298.542	121.132	93.6662	H	292.993	129.969	113.729	I	288.016	109.516	131.864	J	296.759	102.159	107.828	K	302.099	88.7439	88.9093	L	311.621	74.3639	67.8044	M	315.961
A	340.168	54.012	-24.8764	B	337.27	64.7719	-5.7162	C	328.164	72.5017	16.7725	D	323.156	83.3148	34.7492	E	313.919	91.6209	59.8594	F	310.807	107.773	73.9331	G	301.295	121.53	95.9567	H	296.179	130.679	115.302	I	290.59	110.647	133.8	J	299.143	102.43	110.432	K	305.354	89.2683	90.272	L	314.168	74.7366	70.0784	M	319.303
A	342.688	53.8587	-22.6787	B	340.361	63.8608	-4.60786	C	330.814	71.9346	19.1098	D	325.945	82.4734	36.3807	E	316.477	91.434	62.084	F	313.761	106.782	75.6953	G	304.128	121.55	98.1844	H	299.332	130.892	116.633	I	293.41	111.362	135.575	J	301.545	102.239	112.821	K	308.52	89.1381	91.5306	L	316.717	74.8867	72.2229	M	322.436
A	345.633	53.4009	-20.8753	B	343.429	62.7655	-3.66394	C	333.296	71.271	21.111	D	328.98	81.5766	37.873	E	319.218	91.1004	64.3423	F	316.741	105.709	77.3506	G	306.95	121.402	100.062	H	302.749	130.794	117.593	I	296.382	111.762	137.043	J	304.114	101.793	115.016	K	311.748	88.7247	92.4867	L	319.755	74.9328	74.1499	M	325.787
A	348.74	52.7541	-19.6518	B	346.41	61.6149	-2.61673	C	336.185	70.5212	22.9088	D	332.063	80.8345	39.0266	E	322.179	90.6997	66.2881	F	319.568	104.733	78.8926	G	310.009	121.425	101.551	H	306.049	130.727	118.409	I	299.745	111.883	137.929	J	306.997	101.205	116.783	K	315.119	88.3064	93.1553	L	322.973	75.0684	75.4254	M	329.152
A	352.04	52.4772	-18.8135	B	349.497	60.6795	-1.53242	C	339.293	69.9612	24.2755	D	335.171	80.1399	40.1584	E	325.584	90.6373	67.4598	F	322.253	103.939	80.8133	G	313.381	121.888	102.344	H	309.3	130.562	119.396	I	303.124	111.864	138.076	J	310.121	100.689	118.039	K	318.627	87.9703	93.4746	L	326.168	75.4111	76.3052	M	332.714
A	355.284	52.448	-18.2123	B	352.686	60.207	-0.317776	C	342.547	70.0637	25.3593	D	338.348	79.464	41.4476	E	328.799	90.8932	68.1743	F	325.274	103.604	82.1887	G	316.673	122.143	103.211	H	312.56	131.157	120.24	I	306.481	112.048	137.846	J	313.5	100.636	119.117	K	322.074	87.7134	93.7975	L	329.52	76.0119	77.0466	M	336.105
A	358.647	52.6794	-17.5688	B	355.646	60.1032	0.949362	C	345.814	70.2575	26.3772	D	341.35	79.2759	43.0676	E	332.333	91.4582	68.7718	F	328.355	103.641	83.4572	G	320.044	122.875	104.017	H	315.689	132.185	121.17	I	309.702	112.361	137.525	J	316.759	101.176	120.024	K	325.48	87.5751	94.3935	L	332.873	76.9296	77.8583	M	339.652
A	362.106	53.3572	-16.7386	B	358.902	60.0496	2.64706	C	349.344	70.7749	27.6236	D	344.596	79.5617	44.889	E	335.877	92.443	69.4502	F	331.375	103.98	84.887	G	323.34	123.709	104.805	H	318.603	133.502	122.393	I	313.302	112.955	137.242	J	319.878	101.966	121.035	K	328.715	87.38	95.1283	L	336.1	77.8311	78.8517	M	342.902
A	365.445	54.2303	-15.6205	B	361.75	60.3168	4.58654	C	352.498	71.1925	29.0541	D	347.442	80.1074	46.769	E	338.919	93.4323	70.2894	F	334.333	104.585	86.5592	G	326.635	124.514	105.92	H	321.299	134.859	124.013	I	316.598	113.725	137.418	J	323.183	102.819	122.049	K	331.903	86.8491	96.2526	L	339.454	78.6832	80.016	M	346.12
A	368.564	55.0073	-14.3825	B	364.391	60.7516	6.79871	C	355.575	71.2904	30.6412	D	350.268	80.7666	48.8493	E	342.196	94.5071	71.4359	F	337.092	105.452	88.4515	G	329.71	125.18	107.316	H	323.852	135.999	125.993	I	319.849	114.469	137.948	J	326.336	103.507	123.129	K	334.741	86.5753	97.8654	L	342.729	79.0217	81.4374	M	348.997
A	371.704	55.3894	-13.0434	B	366.888	61.2455	9.07804	C	358.596	71.0537	32.2545	D	352.963	81.1841	50.9785	E	345.365	95.1403	72.9933	F	339.759	106.196	90.681	G	332.886	125.301	108.964	H	326.387	136.748	128.173	I	323.143	114.84	138.847	J	329.526	104.307	124.005	K	337.689	86.2128	99.4457	L	345.735	78.6104	82.9529	M	352.042
A	374.94	55.2458	-11.8497	B	369.616	61.4758	11.368	C	361.722	70.476	33.6367	D	355.59	81.3703	53.2137	E	348.391	95.2888	74.638	F	342.328	106.569	92.7081	G	335.74	124.8	110.532	H	329.087	137.014	130.233	I	326.394	114.887	139.985	J	332.777	104.173	124.991	K	340.654	85.7377	101.096	L	348.666	77.6063	84.3854	M	354.903
A	378.208	54.897	-10.9525	B	372.69	61.4519	13.3002	C	364.924	69.6551	34.6909	D	358.196	81.3155	55.2327	E	351.536	95.066	76.0094	F	345.129	106.581	94.7102	G	338.82	123.74	111.904	H	332.204	137.039	132.034	I	329.628	114.699	141.062	J	335.993	103.531	125.901	K	343.616	85.243	102.663	L	351.471	76.377	85.5028	M	357.697
A	381.703	54.4035	-10.5439	B	375.789	61.4259	14.7179	C	368.252	68.9246	35.3143	D	361.384	81.2391	56.7727	E	354.922	94.453	76.8173	F	348.125	106.24	96.3599	G	341.868	122.398	112.792	H	335.296	137.099	133.412	I	332.856	114.543	142.104	J	339.167	102.609	126.57	K	346.87	84.6645	103.934	L	354.494	74.9871	86.1539	M	360.545
A	385.125	54.1385	-10.7305	B	379.097	61.5579	15.7161	C	371.801	68.5229	35.394	D	364.734	81.3989	57.5678	E	358.128	93.7292	77.0851	F	351.512	106.086	97.3376	G	344.973	121.148	113.304	H	338.423	137.279	134.609	I	336.15	114.393	142.996	J	342.417	101.691	126.807	K	349.995	84.099	104.7	L	357.575	73.5995	86.3413	M	363.589
A	388.556	54.155	-11.0639	B	382.472	62.0754	16.2841	C	375.12	68.4791	35.1504	D	368.133	81.9034	57.862	E	361.695	93.1077	77.0059	F	354.905	106.346	97.8047	G	348.181	120.054	113.6	H	341.595	137.659	135.73	I	339.674	114.471	143.549	J	345.839	101.111	126.628	K	353.364	83.8014	105.221	L	360.961	72.7228	86.2517	M	366.795
A	392.071	54.6002	-11.3773	B	385.775	63.0527	16.6506	C	378.744	68.8202	34.8863	D	371.285	82.8785	57.9901	E	365.214	92.9937	76.5899	F	358.355	107.04	98.2286	G	351.522	119.383	113.866	H	344.684	138.421	136.941	I	343.068	115.095	143.83	J	349.074	101.035	126.363	K	356.723	83.9512	105.619	L	364.202	72.5633	85.9191	M	370.197
A	395.367	55.5676	-11.2333	B	388.952	64.3955	17.0133	C	382.234	69.6508	34.9213	D	374.662	84.2142	58.2256	E	368.598	93.4424	76.2681	F	361.641	107.985	98.6778	G	355.024	119.442	114.319	H	347.601	139.471	138.304	I	346.331	116.118	144.37	J	352.54	101.573	126.314	K	360.226	84.6167	106.07	L	367.706	73.0244	85.78	M	373.403
A	398.547	56.61	-10.597	B	391.989	65.9114	17.6086	C	385.557	70.5894	35.3613	D	377.907	85.5831	58.7675	E	371.979	94.0572	76.1532	F	364.816	109.143	99.2511	G	358.365	119.972	114.86	H	350.475	140.43	140.088	I	349.369	117.378	145.406	J	355.929	102.65	126.7	K	363.402	85.8914	106.834	L	370.816	73.9852	85.9298	M	376.549
A	401.71	57.398	-9.5214	B	394.97	67.4056	18.3377	C	388.747	71.3318	35.9555	D	380.965	86.6861	59.3325	E	375.492	94.678	76.3635	F	367.995	110.245	99.8646	G	361.666	120.483	115.56	H	353.109	141.073	142.191	I	352.321	118.736	147.044	J	359.244	103.773	127.433	K	366.075	87.4646	107.868	L	373.999	75.1809	86.2478	M	379.346
A	404.831	57.8349	-8.14983	B	397.976	68.9318	18.721	C	392.276	71.3058	37.1977	D	384.263	87.688	59.9233	E	379.01	94.8762	77.1006	F	371.299	111.232	100.394	G	364.949	120.646	116.672	H	355.659	141.353	144.432	I	354.957	119.875	148.884	J	362.533	104.748	128.434	K	368.769	89.0289	109.228	L	377.217	76.4097	86.7324	M	382.004
A	408.084	57.8676	-6.69871	B	401.112	69.6335	19.1382	C	395.626	71.6235	38.1409	D	387.668	87.6816	60.2223	E	382.418	94.9565	78.0071	F	374.607	111.294	100.923	G	368.347	120.916	118.016	H	358.257	141.27	146.606	I	357.582	120.786	150.835	J	365.54	105.433	129.439	K	371.442	90.2494	111.149	L	380.449	77.2905	87.379	M	384.888
A	411.268	57.5582	-5.42446	B	404.549	70.0748	18.9028	C	399.052	71.9823	39.335	D	390.927	86.9654	60.324	E	385.797	95.062	78.8108	F	377.892	110.924	101.331	G	371.577	121.147	119.259	H	361.079	140.948	148.529	I	360.26	121.565	152.797	J	368.692	105.947	130.498	K	373.972	91.0553	113.248	L	383.717	77.8031	88.0687	M	387.805
A	414.702	57.2668	-4.12558	B	407.873	70.0226	17.9998	C	402.301	72.7092	40.4774	D	394.182	85.983	60.1676	E	389.162	95.4076	79.8454	F	381.513	110.291	101.119	G	374.725	121.86	120.62	H	365.076	139.998	130.872	I	355.335	139.527	146.727	J	372.227	105.708	131.304	K	376.616	91.6336	115.179	L	387.495	77.7121	88.5901	M	390.724
A	418.115	57.3198	-3.82705	B	411.2	69.8201	16.7094	C	405.861	73.4024	40.7286	D	397.2	84.9772	59.8068	E	392.724	95.9118	80.1196	F	384.711	109.519	100.392	G	378.245	122.215	121.312	H	367.928	139.475	132.687	I	357.822	138.613	149.182	J	375.741	105.239	132.156	K	379.491	92.0193	116.984	L	391.111	77.4427	89.0742	M	393.853
A	421.494	57.718	-3.83403	B	414.346	69.6253	15.431	C	409.171	74.3475	40.6804	D	400.341	83.9743	59.2984	E	396.074	96.638	80.0091	F	387.833	108.812	99.4858	G	381.596	122.769	121.658	H	371.09	138.877	134.315	I	360.182	137.533	151.371	J	379.043	104.926	133.084	K	382.713	92.4563	118.333	L	394.481	77.2913	89.6507	M	397.139
A	424.816	58.3512	-3.88706	B	417.578	69.6386	14.1388	C	412.372	75.5481	40.6076	D	403.719	83.1105	58.7643	E	399.377	97.5271	79.9074	F	390.907	108.201	98.3526	G	384.985	123.624	121.804	H	374.294	138.391	135.393	I	362.576	136.455	153.341	J	382.265	104.515	134.227	K	386.136	93.1023	118.769	L	397.827	77.1659	90.4338	M	400.622
A	428.212	59.2962	-3.9153	B	420.913	70.0087	12.9527	C	415.63	77.0606	40.7862	D	407.127	82.9597	58.6362	E	402.754	98.6837	79.8696	F	394.196	107.612	97.263	G	388.117	124.576	122.002	H	377.655	138.115	136.043	I	365.474	135.417	155.062	J	385.558	104.712	135.176	K	389.735	93.4407	119.277	L	401.134	77.6894	90.9771	M	404.016
A	431.328	60.3547	-3.73795	B	424.026	70.3719	12.1409	C	418.683	78.6234	41.2448	D	410.427	83.5716	58.8536	E	405.947	99.9576	80.2727	F	397.575	107.411	96.9778	G	391.371	125.827	122.56	H	381.06	138.174	136.478	I	368.577	134.933	156.407	J	388.703	105.354	136.306	K	393.293	93.9955	119.528	L	404.333	78.558	91.6194	M	407.307
A	434.731	61.5098	-3.26309	B	427.472	70.6696	12.1698	C	421.778	79.9576	41.982	D	413.495	84.3719	59.3327	E	408.987	101.067	81.0692	F	400.87	107.829	97.4268	G	394.305	126.948	123.515	H	384.395	138.555	136.962	I	371.898	134.982	157.816	J	391.667	106.291	137.739	K	396.653	94.7259	119.995	L	407.373	79.6316	92.6834	M	410.671
A	438.072	62.2965	-2.36418	B	430.748	71.0106	13.0206	C	424.934	80.8759	42.9351	D	416.837	85.1816	60.1633	E	412.189	101.844	82.1835	F	404.013	108.343	98.4048	G	397.51	127.888	124.916	H	387.629	139.18	137.867	I	374.844	135.348	159.201	J	394.328	107.149	139.702	K	400.162	95.481	120.75	L	410.361	80.69	94.3732	M	413.973
A	441.379	62.4313	-1.41271	B	433.938	71.0745	14.4991	C	428.277	81.3681	43.8011	D	420.221	85.6115	61.4078	E	415.447	102.001	83.51	F	407.038	108.74	99.6844	G	400.74	128.114	126.67	H	390.528	139.71	139.288	I	377.799	135.993	160.967	J	396.641	107.822	142.105	K	403.632	96.0705	121.784	L	412.957	81.3435	96.2423	M	417.295
A	444.592	62.0651	-0.29084	B	436.923	70.7348	16.3002	C	431.71	81.1699	44.4654	D	423.396	85.3501	62.9796	E	418.422	101.608	84.7875	F	410.031	108.763	101.308	G	403.636	127.62	128.336	H	393.712	140.135	140.99	I	380.439	136.662	162.931	J	399	108.167	144.83	K	407.077	96.2417	123.035	L	415.726	81.4009	98.3934	M	420.371
A	447.794	61.402	0.472155	B	439.659	70.2442	18.0253	C	435.056	80.6488	44.8819	D	426.367	84.4089	64.7738	E	421.707	100.9	86.054	F	412.936	108.263	103.228	G	406.673	126.882	129.716	H	396.862	140.17	142.8	I	383.055	137.198	165.018	J	401.433	108.136	147.511	K	410.518	95.855	124.243	L	418.587	80.8189	100.5	M	423.54
A	451.143	60.5232	0.984593	B	442.62	69.5382	19.789	C	438.424	80.2394	45.07	D	429.034	83.4198	66.3709	E	425.04	100.041	86.8023	F	415.868	107.511	105.16	G	409.702	126.118	130.656	H	399.871	139.797	144.413	I	385.838	137.452	167.297	J	403.931	107.768	149.819	K	413.761	95.1576	125.123	L	421.359	80.1477	102.386	M	426.781
A	454.302	59.7028	1.21877	B	445.632	68.685	21.0941	C	441.902	80.1098	44.8542	D	431.859	82.306	68.0751	E	428.531	99.2233	87.0169	F	418.845	106.809	107.027	G	412.977	125.502	131.331	H	402.934	139.038	145.805	I	388.73	137.109	169.312	J	406.583	107.176	151.866	K	417.14	94.4903	125.684	L	424.423	79.4759	103.997	M	430.271
A	457.657	59.1412	1.39164	B	448.715	67.7938	22.1487	C	445.302	80.363	44.5991	D	434.816	81.3987	69.5217	E	431.861	98.6369	87.101	F	421.716	106.251	108.771	G	416.468	125.389	131.622	H	406.003	138.172	146.986	I	391.899	136.353	170.859	J	409.626	106.823	153.675	K	420.591	94.1226	126.082	L	427.565	79.005	105.154	M	433.579
A	461.165	59.2217	1.6168	B	451.944	67.1977	22.9907	C	448.614	80.8436	44.5418	D	437.914	80.7402	70.7106	E	435.178	98.2154	87.2558	F	424.717	106.047	110.329	G	419.829	125.706	131.822	H	409.364	137.607	147.991	I	394.913	135.66	171.934	J	412.616	106.913	155.027	K	423.905	93.9786	126.496	L	430.826	78.7856	106.163	M	436.996
A	464.367	59.7646	2.01202	B	455.127	67.0646	23.6795	C	451.93	81.4682	44.7486	D	441.116	80.5159	71.7479	E	438.637	98.2197	87.7346	F	427.816	106.648	111.839	G	423.14	126.27	132.362	H	412.836	137.601	149.009	I	398.292	135.171	172.712	J	415.747	107.587	156.514	K	427.474	94.2541	127.159	L	434.1	79.0166	107.118	M	440.573
A	467.669	60.4114	2.80859	B	458.358	67.3495	24.8515	C	455.589	82.1657	45.4909	D	444.235	81.0023	73.0742	E	441.874	98.5323	88.637	F	430.609	108.035	113.359	G	426.359	126.958	133.271	H	416.21	137.894	150.283	I	401.66	135.118	173.353	J	418.492	108.649	158.088	K	430.637	94.8262	128.117	L	437.255	79.6052	108.253	M	443.725
A	470.795	60.9787	3.97508	B	461.51	67.9914	25.9993	C	458.76	82.501	46.6675	D	447.446	81.7918	74.35	E	444.957	98.6653	90.0565	F	433.431	109.61	114.873	G	429.459	127.586	134.356	H	419.257	138.277	151.739	I	404.916	135.474	174.308	J	421.141	109.845	160.136	K	433.817	95.6524	129.652	L	440.388	80.3856	109.834	M	446.67
A	473.814	61.1918	5.52574	B	464.524	68.8205	27.4403	C	461.831	82.1131	48.2968	D	450.268	82.6372	75.8114	E	447.958	98.4671	92.0125	F	435.861	111.133	116.515	G	432.584	127.903	135.869	H	422.181	138.667	153.52	I	408.055	136.026	175.55	J	423.378	110.998	162.47	K	436.653	96.1322	131.531	L	443.303	81.0539	111.835	M	449.518
A	476.752	60.888	7.25529	B	467.34	69.6727	29.2631	C	464.506	81.2231	49.9403	D	453.163	83.4235	77.7091	E	450.699	98.1227	94.015	F	438.371	112.595	118.57	G	435.398	127.797	137.512	H	424.849	138.725	155.675	I	411.11	136.551	177.255	J	425.435	111.906	165.05	K	439.428	95.9513	133.725	L	445.942	81.2705	114.182	M	452.329
A	479.653	60.2851	8.88925	B	470.179	70.1941	31.3428	C	467.347	80.1407	51.5122	D	455.857	83.8702	79.7212	E	453.545	97.4529	95.9846	F	440.814	113.693	120.727	G	438.496	127.347	139.269	H	427.413	138.362	157.936	I	413.954	136.768	179.461	J	427.358	112.415	167.804	K	442.201	95.11	135.904	L	448.289	81.0871	116.615	M	455.226
A	482.664	59.5232	10.2715	B	472.979	70.2265	33.2844	C	470.327	78.8583	52.8007	D	458.498	84.144	81.647	E	456.382	96.5918	97.6923	F	443.568	114.434	122.843	G	441.556	126.727	140.616	H	430.23	137.539	159.969	I	416.594	136.764	181.641	J	429.422	112.482	170.533	K	444.799	94.0608	137.631	L	450.55	80.8395	118.957	M	458.255
A	485.864	58.5479	11.29	B	475.907	69.9756	35.0963	C	473.218	77.6981	53.7882	D	461.427	84.0462	83.4082	E	459.474	95.7542	99.1357	F	446.385	114.757	124.532	G	444.841	126.022	141.554	H	433.035	136.5	161.348	I	419.394	136.313	183.724	J	431.681	112.199	173.054	K	447.751	92.8201	139.087	L	453.244	80.4925	121.173	M	461.535
A	489.114	57.8281	12.002	B	479.038	69.5258	36.434	C	476.539	76.65	54.6998	D	464.567	83.6517	84.7441	E	462.735	95.3914	100.047	F	449.716	114.988	125.806	G	447.998	125.525	142.223	H	436.288	135.53	162.367	I	422.36	135.486	185.199	J	434.302	111.923	175.528	K	450.746	91.692	140.15	L	456.231	80.2178	122.765	M	464.684
A	492.316	57.4697	12.5671	B	482.42	69.2795	37.2365	C	480.009	76.3582	55.5806	D	467.981	83.5307	85.5724	E	465.987	95.3689	100.798	F	453.191	115.59	126.451	G	451.546	125.316	142.941	H	439.799	135.003	163.096	I	425.716	134.64	186.211	J	437.029	111.939	177.593
A	495.752	57.7225	13.242	B	485.902	69.36	37.9014	C	483.226	76.6219	56.6705	D	471.308	83.6817	86.0943	E	469.297	96.2389	101.678	F	456.608	115.996	126.759	G	454.748	126.177	143.718	H	443.156	134.738	163.782	I	429.212	133.998	186.815	J	439.913	112.542	179.542
A	498.815	58.5354	14.0438	B	489.389	70.0006	38.6747	C	486.082	77.2602	58.1406	D	474.661	83.995	86.5569	E	472.238	97.9797	102.773	F	459.837	116.661	126.931	G	457.768	127.429	144.73	H	446.574	134.814	164.777	I	432.453	133.737	187.198	J	442.42	113.517	181.424
A	501.829	59.7144	15.3752	B	492.463	70.7871	39.5551	C	488.724	78.0725	60.3159	D	478.073	84.7346	87.2698	E	474.619	99.8496	103.988	F	463.285	117.712	127.381	G	460.612	128.838	146.281	H	449.725	135.078	166.116	I	435.808	133.718	187.663	J	444.847	114.786	183.503
A	504.427	60.9179	17.207	B	495.587	71.6904	40.9561	C	490.923	78.9396	63.0329	D	481.207	85.5933	88.3643	E	476.968	101.825	105.406	F	466.608	118.846	128.307	G	462.903	130.092	148.25	H	452.721	135.262	167.775	I	439.208	134.011	188.581	J	447.022	116.145	185.725
A	506.876	61.9287	19.3618	B	498.623	72.2661	42.8455	C	492.914	79.7073	65.7166	D	484.469	86.36	89.7329	E	479.382	103.583	107.262	F	469.849	119.779	129.659	G	465.186	131.062	150.736	H	455.496	135.183	169.817
A	509.411	62.8261	21.7461	B	501.471	72.5455	44.7389	C	494.993	80.266	68.3595	D	487.66	86.6299	91.2316	E	481.823	104.958	109.504	F	473.081	120.348	131.215	G	467.321	131.567	153.315	H	458.123	134.751	172.006
A	512.068	63.2084	24.0382	B	504.56	72.5495	46.6332	C	497.478	80.2606	70.8552	D	490.687	86.5458	92.5039	E	484.36	106.096	111.775	F	476.378	120.573	132.72	G	469.692	131.84	155.739	H	460.704	134.045	174.105
A	514.718	63.2176	25.9522	B	507.641	72.174	48.1013	C	500.091	79.8838	73.0412	D	493.905	86.1884	93.6254	E	486.876	107.095	113.865	F	479.758	120.472	133.836	G	472.292	131.941	157.955	H	463.484	133.177	175.918
A	517.738	63.1322	27.7153	B	510.99	71.7294	49.0777	C	502.912	79.6508	74.9312	D	497.37	85.7865	94.1803	E	489.578	108.22	115.591	F	482.989	120.349	134.478	G	475.071	132.188	159.899	H	466.438	132.366	177.396
A	520.882	63.3075	29.0087	B	514.375	71.4986	49.6674	C	506.155	79.9211	76.2516	D	500.98	85.8817	94.3375	E	492.552	109.79	116.551	F	486.423	120.329	134.799	G	478.154	132.818	161.418	H	469.655	132.019	178.829
[truncated: 158 more columns]
