# Supplementary material for: DNA moiré superlattices
Source: Nat Nanotechnol. 2025 Jul 17;20(10):1464–72. doi: 10.1038/s41565-025-01976-3 (PMC12534185; doi:10.1038/s41565-025-01976-3)
Supplement: Supplementary file 3 — Source Data Fig. 1. Statistical source data. Source Data Fig. 2. Statistical source data. Source Data Fig. 3. Statistical source data. Source Data Fig. 4. Statistical source data. [file 41565_2025_1976_MOESM3_ESM.zip › Source data/Source_Data_Fig_1_seed_coordinates.xlsx]

## Sheet: seed-S
	Helix-	x	y	z	Helix-	x	y	z	Helix-	x	y	z	Helix-	x	y	z	Helix-	x	y	z	Helix-	x	y	z	Helix-	x	y	z	Helix-	x	y	z	Helix-	x	y	z	Helix-	x	y	z	Helix-	x	y	z	Helix-	x	y	z	Helix-
	A	-778.903	-68.0954	98.809	B	-776.063	-52.5033	110.127	C	-774.843	-31.5218	157.631	D	-769.968	-13.1127	167.47	E	-770.639	10.9785	175.682	F	-764.328	25.8047	187.562	G	-756.818	34.1697	223.72	H	-754.533	50.9183	233.732
	A	-775.389	-67.859	98.5546	B	-772.691	-52.4512	109.602	C	-771.875	-31.4839	156.036	D	-766.697	-12.8774	166.469	E	-767.686	9.73444	174.979	F	-760.898	25.9491	186.68	G	-753.976	34.3342	221.607	H	-751.827	51.9689	232.205
	A	-772.095	-67.2398	98.0263	B	-769.347	-51.9422	109.208	C	-768.89	-31.194	154.206	D	-763.571	-12.3741	165.346	E	-764.438	8.8984	173.94	F	-757.778	26.5164	185.851	G	-751.434	34.8982	219.432	H	-749.219	53.5002	230.607
	A	-768.925	-66.5311	97.5372	B	-765.977	-50.9682	109.304	C	-765.98	-30.4156	152.578	D	-760.293	-11.4666	164.441	E	-761.336	8.64229	172.907	F	-754.421	27.2901	185.207	G	-748.801	35.8224	217.457	H	-746.653	55.5047	229.293
	A	-765.556	-65.4904	97.2822	B	-762.826	-49.9291	109.87	C	-763.091	-29.4262	151.371	D	-757.096	-10.3662	163.912	E	-757.876	8.87942	172.208	F	-751.12	28.1428	185.123	G	-746.143	36.981	215.927	H	-744.166	57.4496	228.395
	A	-762.294	-64.5099	97.6331	B	-759.566	-49.1129	110.927	C	-759.928	-28.4463	150.448	D	-753.676	-9.28673	163.56	E	-754.633	9.35106	172.118	F	-747.85	28.9685	185.452	G	-743.068	38.3362	214.876	H	-741.28	59.496	227.671	I	-740.281	54.2363	225.95	J	-739.891	29.9135	221.864	K	-740.342	14.4022	205.38	L	-743.841	-1.00298	193.851	M
	A	-759.001	-63.764	98.2351	B	-756.499	-48.7128	112.322	C	-756.623	-27.8124	149.745	D	-750.204	-8.72426	163.561	E	-751.274	9.7872	172.231	F	-744.526	29.5586	186.067	G	-739.919	39.5688	214.346	H	-738.146	61.0274	227.156	I	-736.683	54.3417	226.426	J	-736.549	30.3353	221.466	K	-737.064	15.0532	204.55	L	-740.528	-1.72685	193.708	M
	A	-755.646	-63.4128	98.8354	B	-753.423	-48.6069	113.846	C	-753.163	-27.5977	149.18	D	-746.846	-8.67522	163.691	E	-747.686	10.0516	172.521	F	-741.326	29.7597	186.746	G	-736.498	40.6365	213.929	H	-734.979	62.0385	226.64	I	-733.14	54.3212	227.227	J	-733.151	30.629	221.425	K	-733.616	15.2234	203.786	L	-737.282	-2.61697	193.682	M
	A	-752.145	-63.7291	99.1886	B	-750.456	-48.783	115.229	C	-749.839	-27.7177	148.661	D	-743.36	-9.12958	163.562	E	-744.183	9.81076	172.856	F	-737.808	29.4466	187.094	G	-733.034	41.1056	213.492	H	-731.746	62.8412	226.002	I	-729.797	54.1524	228.05	J	-729.654	30.5807	221.375	K	-730.356	14.9432	202.889	L	-734.004	-3.64021	193.689	M
	A	-748.81	-64.3712	99.1537	B	-747.06	-49.1296	116.177	C	-746.447	-28.1943	147.807	D	-740.117	-9.97803	163.049	E	-740.871	9.26298	172.994	F	-734.479	28.7985	186.953	G	-729.695	41.2021	212.698	H	-728.533	63.3997	224.975	I	-726.27	53.7778	228.849	J	-726.337	30.2431	221.232	K	-727.139	14.6566	201.7	L	-730.715	-4.84435	193.346	M
	A	-745.591	-64.9386	98.8355	B	-743.812	-49.3989	116.516	C	-743.347	-28.7772	146.553	D	-736.956	-10.8747	162.329	E	-737.435	8.54454	172.672	F	-731.278	28.1779	186.579	G	-726.596	41.3367	211.643	H	-725.492	63.8309	223.436	I	-722.756	53.1006	229.057	J	-722.949	29.8511	221.065	K	-724.057	14.6718	200.182	L	-727.716	-5.90959	192.58	M
	A	-742.15	-65.1418	97.9792	B	-740.383	-49.4947	116.533	C	-740.248	-29.0997	145.103	D	-733.7	-11.4692	161.132	E	-734.192	7.97118	171.866	F	-727.827	27.9613	185.773	G	-723.487	41.6895	210.033	H	-722.656	64.3423	221.646	I	-719.53	52.5096	228.67	J	-719.512	29.5786	220.537	K	-721.038	14.9449	198.646	L	-724.618	-6.81523	191.426	M
	A	-738.909	-64.8486	96.9042	B	-736.894	-49.1564	116.47	C	-737.165	-28.8786	143.633	D	-730.438	-11.473	159.59	E	-731.055	7.69178	170.957	F	-724.55	28.2276	184.806	G	-720.834	42.3898	208.244	H	-719.821	65.359	219.809	I	-716.116	52.2331	227.804	J	-716.081	29.8514	219.57	K	-717.902	15.318	197.264	L	-721.402	-7.08059	190.044	M
	A	-735.662	-64.2102	96.0355	B	-733.626	-48.0096	116.745	C	-734.092	-28.2658	142.331	D	-727.017	-10.826	158.037	E	-727.661	8.03814	169.999	F	-721.092	29.0957	183.913	G	-718.025	43.5261	206.288	H	-717.156	66.9351	218.359	I	-712.911	52.6631	226.716	J	-713.009	30.7418	218.578	K	-714.398	15.5878	196.386	L	-718.357	-6.60494	188.628	M
	A	-732.322	-63.1136	95.722	B	-730.428	-46.7302	117.027	C	-730.895	-27.4866	141.388	D	-723.873	-9.82612	156.985	E	-724.248	9.02278	169.346	F	-717.625	30.0542	183.224	G	-715.335	45.1507	204.699	H	-714.313	68.8591	217.239	I	-709.826	53.6518	225.245	J	-709.964	31.9373	217.527	K	-711.218	16.1897	196.237	L	-715.333	-5.84791	187.361	M
	A	-728.944	-61.8539	95.9807	B	-727.307	-45.2507	117.944	C	-727.728	-26.7687	140.886	D	-720.582	-8.60529	156.262	E	-721.021	10.0991	168.937	F	-714.173	31.0812	182.938	G	-712.579	46.898	203.632	H	-711.508	70.6352	216.395	I	-706.869	54.8839	224.088	J	-706.947	33.5321	216.641	K	-707.848	16.6086	196.384	L	-712.034	-4.94379	186.531	M
	A	-725.555	-60.7507	96.5908	B	-724.274	-44.0414	119.059	C	-724.235	-26.242	140.79	D	-717.287	-7.56769	156.056	E	-717.641	11.1205	168.921	F	-710.854	31.9137	182.916	G	-709.602	48.3815	202.783	H	-708.396	72.2859	215.604	I	-703.957	56.0793	223.075	J	-704.081	35.0485	216.046	K	-704.492	16.7129	196.638	L	-708.57	-3.99493	186.259	M
	A	-722.424	-60.0085	97.2497	B	-721.022	-42.943	120.273	C	-720.842	-26.1602	140.918	D	-713.94	-6.71804	156.069	E	-714.262	11.5809	169.235	F	-707.45	32.6024	183.012	G	-706.426	49.3745	202.005	H	-705.11	73.5197	214.755	I	-700.632	57.2463	222.181	J	-700.86	36.5403	215.77	K	-701.119	16.4598	196.749	L	-705.278	-3.17944	186.183	M
	A	-719.058	-59.4896	97.7253	B	-717.784	-42.3364	121.288	C	-717.411	-26.356	140.815	D	-710.362	-6.0214	155.998	E	-710.842	11.6954	169.484	F	-704.152	32.9752	183.057	G	-703.195	49.912	201.132	H	-701.839	74.16	213.537	I	-697.344	57.8887	221.363	J	-697.647	37.75	215.669	K	-697.716	15.7505	196.633	L	-701.927	-2.61088	186.177	M
	A	-715.538	-59.2461	97.6732	B	-714.393	-42.1665	121.944	C	-714.087	-26.6953	140.394	D	-706.84	-5.68322	155.434	E	-707.33	11.3999	169.401	F	-700.626	33.1341	182.499	G	-700.027	50.1428	199.88	H	-698.96	74.393	211.98	I	-694.103	58.2557	220.203	J	-694.355	38.6911	215.534	K	-694.461	15.0744	196.343	L	-698.527	-2.24812	186.162	M
	A	-712.316	-59.1108	97.0629	B	-710.847	-41.9421	121.911	C	-710.799	-27.0662	139.649	D	-703.419	-5.3273	154.234	E	-704.064	10.8495	168.553	F	-697.507	33.3291	181.381	G	-696.942	50.1614	198.017	H	-696.121	74.5169	210.047	I	-690.856	58.5701	218.851	J	-690.919	39.3447	215.04	K	-691.157	14.5916	195.835	L	-695.155	-2.05207	185.787	M
	A	-709.042	-58.6728	96.1237	B	-707.536	-41.3623	121.34	C	-707.508	-27.1276	138.358	D	-700.353	-4.81284	152.825	E	-700.939	10.4266	167.229	F	-694.489	33.7633	179.744	G	-694.214	50.128	195.959	H	-693.527	74.9372	207.695	I	-687.512	59.0742	217.373	J	-687.713	39.8379	213.799	K	-687.509	14.5837	194.867	L	-691.623	-1.9625	184.759	M
	A	-705.863	-57.777	95.181	B	-704.309	-40.4574	120.492	C	-704.62	-26.7004	136.864	D	-697.399	-4.04069	151.188	E	-697.888	10.3923	165.699	F	-691.671	34.9102	177.856	G	-691.613	50.3893	193.77	H	-691.337	75.8113	205.415	I	-684.805	59.9178	215.729	J	-684.757	40.1952	212.023	K	-684.295	15.5883	194.012	L	-688.497	-1.53807	182.955	M
	A	-702.744	-56.4094	94.3414	B	-701.287	-39.1569	119.69	C	-701.63	-25.9228	135.209	D	-694.601	-2.92375	149.618	E	-694.867	10.9772	164.034	F	-688.875	36.5535	176.173	G	-689.077	50.9966	191.608	H	-688.983	77.1417	203.18	I	-682.151	61.3811	213.932	J	-682.064	40.6429	209.946	K	-681.611	17.4199	193.213	L	-685.738	-0.892981	181.054	M
	A	-699.905	-54.8734	93.7444	B	-698.287	-37.7083	118.75	C	-698.652	-24.9365	133.842	D	-691.824	-1.76807	148.001	E	-692.106	11.8422	162.502	F	-686.028	38.326	174.726	G	-686.4	51.8034	189.651	H	-686.686	78.6616	201.4	I	-679.661	63.4368	212.312	J	-679.538	41.241	207.861	K	-679.163	19.5872	192.719	L	-683.106	0.13933	179.1	M
	A	-696.767	-53.1225	93.3505	B	-695.312	-36.037	117.874	C	-695.567	-23.9832	132.68	D	-688.936	-0.524537	146.575	E	-689.047	12.9371	160.941	F	-683.28	39.9149	173.368	G	-683.493	52.8262	187.988	H	-684.129	80.3815	199.922	I	-677.386	65.4714	211.105	J	-676.955	42.2593	205.792	K	-676.722	21.8079	192.136	L	-680.639	1.48189	177.367	M
	A	-693.546	-51.4797	93.2471	B	-692.806	-34.2995	116.229	C	-692.031	-23.1778	132.161	D	-686.019	0.704809	145.179	E	-685.494	13.8718	159.95	F	-680.371	41.349	171.779	G	-680.431	53.7611	186.976	H	-681.148	81.9494	198.86	I	-674.787	67.6713	210.245	J	-674.347	43.568	203.996	K	-674.046	23.971	191.843	L	-677.885	2.98911	175.755	M
	A	-690.159	-50.3728	93.2929	B	-689.902	-33.3333	114.895	C	-688.518	-22.3818	131.281	D	-682.808	1.127	144.162	E	-682.244	14.7822	159.093	F	-677.256	42.1662	170.239	G	-676.996	54.6638	186.173	H	-678.139	83.2256	197.84	I	-671.944	69.5243	209.748	J	-671.33	44.8844	202.52	K	-671.414	25.8303	191.823	L	-674.95	4.30831	174.569	M
	A	-686.926	-49.7995	93.1455	B	-686.843	-32.8539	113.586	C	-684.998	-21.7435	130.29	D	-679.711	1.24633	143.233	E	-678.819	15.8287	158.379	F	-674.258	42.3316	168.697	G	-673.711	55.5098	185.33	H	-675.002	84.2343	196.578	I	-669.02	70.9091	209.252	J	-668.204	45.8729	201.412	K	-668.305	27.3844	191.715	L	-671.956	5.3563	173.681	M
	A	-683.528	-49.3826	92.6052	B	-683.703	-32.7767	111.912	C	-681.963	-20.8727	129.269	D	-676.401	1.24656	141.935	E	-675.738	16.8334	157.55	F	-671.252	42.1258	167.11	G	-670.189	56.3189	184.276	H	-662.918	82.1063	197.372	I	-660.779	68.3989	213.587	J	-664.672	46.389	200.115	K	-664.876	28.4306	191.441	L	-668.89	5.91926	172.604	M
	A	-680.362	-49.0686	91.2929	B	-680.779	-33.0828	109.968	C	-679.092	-20.4926	127.602	D	-673.525	1.30058	140.457	E	-672.718	17.3948	155.928	F	-668.372	41.8563	165.383	G	-667.05	56.6851	182.917	H	-659.985	81.5614	195.668	I	-657.472	68.4457	213.118	J	-661.432	46.8156	198.945	K	-661.758	29.1396	191.058	L	-665.381	6.38661	171.5	M
	A	-677.489	-48.509	89.5946	B	-677.985	-33.3255	107.84	C	-676.109	-20.1837	126.045	D	-670.649	1.68911	138.546	E	-669.834	17.8674	154.172	F	-665.644	41.5175	163.455	G	-663.944	57.103	181.238	H	-657.367	80.9761	193.777	I	-654.131	68.5727	212.427	J	-658.136	47.3085	197.963	K	-658.536	29.8147	190.3	L	-662.056	6.80268	170.338	M
	A	-674.647	-47.7007	87.8207	B	-675.427	-33.4738	105.714	C	-672.943	-19.7969	124.41	D	-667.94	2.58753	136.413	E	-667.003	18.5732	152.406	F	-662.748	41.2963	161.407	G	-661.24	57.655	179.431	H	-654.562	80.5193	191.552	I	-650.845	68.9837	211.35	J	-654.759	47.7957	197.135	K	-655.591	30.5885	188.623	L	-658.912	7.23607	169.125	M
	A	-671.879	-46.6132	86.1697	B	-672.945	-33.5304	103.717	C	-669.857	-19.0194	122.944	D	-665.425	3.71664	134.493	E	-664.162	19.5623	150.798	F	-659.953	41.5637	159.555	G	-658.429	58.7358	177.493	H	-651.919	80.5216	189.391	I	-647.822	69.608	210.077	J	-651.631	48.4274	195.968	K	-652.914	31.3185	186.777	L	-655.811	8.17091	167.656	M
	A	-669.011	-45.3239	84.8074	B	-670.062	-33.307	101.72	C	-666.945	-17.9452	121.691	D	-662.944	4.97211	132.836	E	-661.293	20.8976	149.597	F	-657.097	42.323	157.899	G	-655.707	60.3572	175.728	H	-649.077	80.9527	187.383	I	-644.761	70.7563	208.839	J	-648.378	49.2517	194.859	K	-650.158	32.0425	184.634	L	-652.878	9.468	166.381	M
	A	-665.947	-44.0494	83.8844	B	-667.136	-32.7176	100.249	C	-663.784	-16.5688	121.114	D	-659.979	6.41028	131.468	E	-658.527	22.4613	148.891	F	-653.94	43.1804	156.774	G	-653.101	62.0447	174.318	H	-646.087	81.642	185.849	I	-642.024	72.2505	207.892	J	-645.239	50.3917	194.046	K	-647.43	33.0094	182.71	L	-649.825	11.1638	165.343	M
	A	-662.792	-42.9996	83.181	B	-664.064	-31.8336	99.21	C	-660.769	-14.9584	121.138	D	-656.727	7.61408	130.615	E	-655.597	24.1009	148.504	F	-650.661	43.9739	156.419	G	-650.369	63.6893	173.16	H	-642.935	82.4408	184.756	I	-639.15	73.8233	207.057	J	-642.112	51.662	193.587	K	-644.57	34.0241	181.03	L	-646.877	12.8279	164.643	M
	A	-659.474	-42.0933	82.5278	B	-660.621	-31.1293	98.5978	C	-657.668	-13.635	121.463	D	-653.306	8.05134	130.29	E	-652.483	25.4248	148.511	F	-647.318	44.4383	156.585	G	-647.227	65.1155	172.375	H	-639.785	83.0062	184.048	I	-635.978	75.3839	206.411	J	-638.942	52.8662	193.518	K	-641.389	35.0485	179.729	L	-643.586	14.2071	164.321	M
	A	-656.193	-41.7645	81.7848	B	-657.08	-30.6789	98.6903	C	-654.471	-12.7063	122.074	D	-650.081	7.7365	130.331	E	-649.242	26.3305	148.806	F	-643.979	44.536	157.016	G	-644.018	66.152	171.986	H	-636.296	83.0611	183.389	I	-632.64	76.6556	206.028	J	-635.636	53.7742	193.732	K	-638.024	35.4925	179.011	L	-640.357	15.0111	164.346	M
	A	-652.734	-41.6923	80.8198	B	-653.729	-30.5115	98.8898	C	-651.164	-12.1818	122.596	D	-646.568	7.05733	130.391	E	-645.725	26.8922	149.158	F	-640.63	44.2755	157.366	G	-640.556	66.7381	171.567	H	-632.966	82.6853	182.67	I	-629.199	77.1333	205.714	J	-632.394	54.2262	194.009	K	-634.65	35.3068	178.232	L	-636.732	15.48	164.341	M
	A	-649.524	-41.8627	79.4211	B	-650.348	-30.6415	99.0954	C	-647.799	-12.011	122.921	D	-643.103	6.18756	130.272	E	-642.238	26.8639	149.192	F	-637.429	43.7766	157.491	G	-637.297	66.827	171.084	H	-629.626	82.1535	181.62	I	-625.982	76.8375	205.333	J	-628.976	54.1338	194.042	K	-631.405	34.7221	177.145	L	-633.134	15.4047	163.955	M
	A	-646.726	-42.0063	77.7445	B	-647.022	-31.1404	98.9861	C	-644.309	-11.9994	122.685	D	-639.653	5.32976	129.95	E	-638.874	26.4296	148.845	F	-634.088	43.1949	157.269	G	-633.898	66.6547	170.097	H	-626.568	81.6771	180.233	I	-622.716	76.0062	204.402	J	-625.627	53.6204	193.726	K	-628.361	34.017	175.653	L	-629.622	15.0308	163.008	M
	A	-643.905	-41.8167	75.8535	B	-643.784	-31.8293	98.4407	C	-640.978	-12.2468	121.817	D	-636.258	4.78702	129.415	E	-635.567	25.7791	148.296	F	-630.741	43.032	156.522	G	-630.749	66.4562	168.547	H	-623.427	81.0475	178.976	I	-619.746	74.7804	202.833	J	-622.252	53.1538	192.783	K	-625.278	33.2739	173.831	L	-626.21	14.7539	161.726	M
	A	-641.137	-41.2348	73.9977	B	-640.706	-32.3877	97.6597	C	-637.798	-11.9959	120.524	D	-633.029	4.32952	128.892	E	-632.253	25.601	147.1	F	-627.666	42.6635	155.751	G	-627.778	66.2047	166.828	H	-620.358	81.2506	177.55	I	-617.03	73.568	201.181	J	-619.219	52.9173	191.327	K	-622.438	32.5852	172.223	L	-622.861	14.7222	160.267	M
	A	-638.241	-40.3385	72.4535	B	-637.4	-32.476	96.5705	C	-634.747	-11.3989	119.042	D	-629.788	4.22635	128.132	E	-629.206	25.7173	145.634	F	-624.473	42.6306	154.88	G	-624.78	66.1654	165.155	H	-617.133	82.0593	176.312	I	-614.285	72.4884	199.3	J	-616.234	52.8273	189.618	K	-619.34	31.8787	170.503	L	-619.809	14.885	158.941	M
	A	-635.048	-39.0189	71.4922	B	-634.101	-31.8941	95.4655	C	-631.62	-10.689	117.51	D	-626.183	4.54243	127.364	E	-626.014	25.994	144.153	F	-621.199	42.9353	154.01	G	-621.624	66.3979	163.647	H	-614.143	83.2276	175.635	I	-611.667	71.6752	197.34	J	-613.225	52.9467	187.966	K	-616.341	31.3122	169.193	L	-616.643	15.0839	157.578	M
	A	-631.964	-37.6342	71.0001	B	-630.887	-31.0646	94.4554	C	-628.556	-9.94708	116.196	D	-622.848	5.31475	126.833	E	-622.857	26.3361	142.933	F	-617.719	43.6895	153.28	G	-618.485	66.8344	162.45	H	-611.005	84.5786	175.276	I	-608.675	71.0973	195.62	J	-609.99	53.3361	186.403	K	-613.1	30.5963	168.472	L	-613.384	15.3639	156.46	M
	A	-628.752	-36.5601	70.6969	B	-627.675	-29.8732	93.9038	C	-625.191	-9.21445	115.196	D	-619.406	6.26642	126.465	E	-619.415	26.7246	142.1	F	-614.365	44.4306	152.688	G	-615.072	67.316	161.661	H	-607.663	85.6936	175.4	I	-605.34	70.8222	194.322	J	-606.625	53.6945	185.009	K	-609.94	30.3026	168.395	L	-610.036	15.5928	155.773	M
	A	-625.393	-35.9911	70.3986	B	-624.419	-28.7255	93.6787	C	-621.84	-8.68302	114.572	D	-616.024	7.05447	126.349	E	-616.04	26.9163	141.712	F	-610.872	45.2349	152.132	G	-611.648	67.5115	161.442	H	-604.453	86.2723	175.733	I	-601.922	70.2648	193.884	J	-603.308	54.2127	183.622	K	-606.364	30.0957	168.351	L	-606.483	15.385	155.622	M
	A	-621.941	-36.0201	69.8142	B	-620.962	-27.7901	93.5488	C	-618.455	-8.53597	113.955	D	-612.774	7.71481	126.376	E	-612.634	26.7019	141.363	F	-607.45	45.6221	151.666	G	-608.247	67.2677	161.404	H	-601.054	86.5514	176.13	I	-598.545	70.1819	193.383	J	-599.892	54.0124	182.492	K	-603.119	29.9048	168.542	L	-602.968	14.7346	155.57	M
	A	-618.695	-36.4368	68.9679	B	-617.545	-27.3961	93.2031	C	-615.034	-9.08479	113.12	D	-609.219	7.97466	126.176	E	-609.324	26.0779	140.887	F	-603.841	45.6249	151.043	G	-604.891	66.7712	161.324	H	-597.532	86.4625	176.175	I	-595.009	69.7861	192.944	J	-596.802	53.5398	181.503	K	-599.549	29.6745	168.819	L	-599.679	13.6045	155.288	M
	A	-615.527	-36.7461	67.778	B	-613.996	-27.2961	92.3827	C	-611.87	-9.99984	112.095	D	-605.854	7.8119	125.412	E	-606.095	25.3252	140.242	F	-600.354	45.3936	149.937	G	-601.491	65.8319	160.909	H	-594.133	86.3052	175.797	I	-591.809	69.1113	192.407	J	-593.631	52.7507	180.445	K	-596.178	29.2548	168.821	L	-596.674	12.2261	154.799	M
	A	-612.437	-36.8714	66.3306	B	-610.787	-27.1672	91.2346	C	-608.8	-10.974	110.578	D	-602.703	7.56365	124.13	E	-602.906	24.4208	139.01	F	-597.221	45.1179	148.463	G	-598.358	64.6576	160.103	H	-590.794	86.2991	175.089	I	-588.542	68.3711	191.517	J	-590.6	51.7614	179.288	K	-592.8	28.6034	168.187	L	-593.689	10.8182	154.108	M
	A	-609.307	-36.5298	64.7443	B	-607.726	-26.7925	89.6717	C	-606.178	-11.6967	108.702	D	-599.746	7.57606	122.334	E	-600.174	23.7037	137.328	F	-594.055	45.1672	146.591	G	-595.113	63.5036	158.97	H	-587.568	86.5904	174.09	I	-585.341	67.9015	190.274	J	-587.737	50.7799	177.721	K	-589.81	27.9956	167.046	L	-590.765	9.57836	152.958	M
	A	-606.214	-35.5341	63.2114	B	-604.984	-25.9533	88.014	C	-603.379	-12.1266	106.433	D	-596.841	8.26244	120.226	E	-597.411	23.2103	135.418	F	-591.111	45.8282	144.589	G	-591.987	62.845	157.43	H	-584.157	87.2399	173.115	I	-582.148	67.8307	188.728	J	-585.087	50.0053	175.752	K	-586.776	27.7608	165.341	L	-587.798	9.07033	151.228	M
	A	-603.399	-34.3856	62.024	B	-602.055	-24.654	86.4253	C	-600.593	-12.0814	104.114	D	-594.242	9.26877	118.422	E	-594.5	23.2385	133.417	F	-588.425	46.8438	142.857	G	-589.103	62.744	155.839	H	-580.731	88.1883	172.499	I	-579.181	68.1664	187.101	J	-582.264	49.6123	173.542	K	-584.135	27.9909	163.444	L	-585.123	9.34815	149.194	M
	A	-600.247	-33.0426	61.2746	B	-599.189	-23.3767	85.0794	C	-597.714	-11.6356	101.96	D	-591.577	10.5815	116.624	E	-591.544	23.7647	131.777	F	-585.461	48.2048	141.242	G	-586	62.927	154.396	H	-577.269	89.1932	172.32	I	-576.175	68.7904	185.608	J	-579.528	49.883	171.52	K	-581.367	28.9231	161.521	L	-582.525	9.99259	147.215	M
	A	-597.104	-31.829	60.9457	B	-596.219	-22.067	83.8993	C	-594.666	-10.9461	100.264	D	-588.651	12.0241	115.141	E	-588.264	24.4585	130.424	F	-582.493	49.4653	139.94	G	-582.689	63.3871	153.275	H	-573.816	89.9146	172.696	I	-572.994	69.5802	184.541	J	-576.563	50.6805	169.821	K	-578.831	30.3092	160.008	L	-579.677	10.9219	145.435	M
	A	-593.823	-30.9688	60.6311	B	-593.072	-20.7262	82.6654	C	-591.293	-10.4619	99.1539	D	-585.597	13.328	113.674	E	-584.809	25.0553	129.402	F	-579.406	50.62	138.576	G	-579.155	63.7403	152.683	H	-570.472	90.2897	173.344	I	-569.639	70.1872	183.934	J	-573.519	51.6396	168.612	K	-576.042	31.832	158.811	L	-576.905	11.9784	144.12	M
	A	-590.268	-30.5412	60.2237	B	-589.749	-20.1861	81.4699	C	-588.083	-10.0141	98.2003	D	-582.401	13.9902	112.197	E	-581.502	25.7066	128.552	F	-576.22	51.1456	137.547	G	-575.761	64.1775	152.149	H	-567.122	90.369	173.999	I	-566.131	70.5414	183.612	J	-570.194	52.6595	167.664	K	-572.953	33.3116	158.16	L	-573.962	13.1409	142.862	M
	A	-586.942	-30.3584	59.6059	B	-586.613	-19.9642	80.2609	C	-584.659	-9.3425	97.2681	D	-579.381	14.2471	110.714	E	-577.975	26.4824	127.788	F	-573.007	51.3809	136.472	G	-572.458	64.6561	151.58	H	-563.645	90.093	174.388	I	-562.741	70.6571	183.452	J	-567.141	53.489	166.808	K	-569.747	34.3804	157.858	L	-570.947	14.2547	141.748	M
	A	-583.603	-30.2322	58.784	B	-583.48	-19.9185	78.927	C	-581.438	-8.59164	96.3659	D	-576.369	14.2482	109.063	E	-574.5	27.2875	126.766	F	-569.841	51.2929	135.281	G	-568.812	65.2544	150.932	H	-561.174	86.2892	166.339	I	-558.187	70.6288	183.523	J	-563.806	53.8434	165.566	K	-566.426	35.0556	157.565	L	-567.504	14.7118	140.379	M
	A	-580.359	-29.9433	57.2836	B	-580.561	-19.983	77.5219	C	-578.583	-8.20008	94.9088	D	-573.535	14.0815	107.316	E	-571.543	27.8396	125.205	F	-566.734	51.2546	133.654	G	-565.7	65.5057	149.658	H	-557.782	86.4784	165.236	I	-554.813	70.3148	183.236	J	-560.43	54.0009	164.553	K	-563.099	35.4658	157.184	L	-564.081	14.8971	138.989	M
	A	-577.352	-29.4222	55.4038	B	-577.667	-19.739	75.6116	C	-575.708	-7.74719	93.2284	D	-570.685	14.0623	105.328	E	-568.84	28.4363	123.548	F	-563.989	51.3437	131.677	G	-562.564	65.8608	148.287	H	-554.587	86.7063	163.532	I	-551.501	70.0659	182.673	J	-557.044	53.9801	163.57	K	-559.804	35.7188	156.43	L	-560.975	15.1176	137.709	M
	A	-574.522	-28.5605	53.3766	B	-575.16	-19.2131	73.4869	C	-572.912	-7.16441	91.4523	D	-568.034	14.3473	103.201	E	-565.952	29.1622	121.606	F	-561.317	51.5651	129.659	G	-559.489	66.5246	146.893	H	-551.791	87.0849	161.827	I	-548.195	70.199	181.528	J	-553.749	53.9115	162.652	K	-556.816	36.1341	154.771	L	-557.73	15.3872	136.426	M
	A	-571.841	-27.3903	51.6578	B	-572.656	-18.6235	71.3148	C	-570.05	-6.17208	89.7628	D	-565.495	14.7248	101.068	E	-563.138	30.0894	119.634	F	-558.63	52.0293	127.657	G	-556.442	67.6438	145.538	H	-548.844	87.7423	160.008	I	-545.256	70.707	179.968	J	-550.694	54.1954	161.458	K	-553.983	36.5266	153.055	L	-554.66	16.1363	134.829	M
	A	-568.996	-26.0551	50.3262	B	-569.94	-17.8457	69.1415	C	-567.334	-4.66575	88.4603	D	-562.645	15.3092	99.1583	E	-560.334	31.2814	117.789	F	-555.66	52.7742	125.78	G	-553.613	69.0335	144.333	H	-545.944	88.5189	158.452	I	-542.322	71.5431	178.468	J	-547.555	54.713	160.257	K	-551.108	37.1627	151.211	L	-551.743	17.1422	133.406	M
	A	-565.908	-24.7281	49.4186	B	-566.934	-16.8865	67.6559	C	-564.567	-2.97085	87.5775	D	-559.586	16.1563	97.9834	E	-557.545	32.6091	116.455	F	-552.461	53.6262	124.381	G	-550.714	70.5149	143.355	H	-542.921	89.5209	157.128	I	-539.38	72.7344	177.322	J	-544.159	55.455	159.261	K	-548.224	38.0382	149.298	L	-548.813	18.3202	132.11	M
	A	-562.707	-23.6929	48.8523	B	-563.602	-15.8772	66.8579	C	-561.601	-1.41281	87.0661	D	-556.387	17.0648	97.2363	E	-554.585	33.9663	115.614	F	-549.208	54.3525	123.701	G	-547.461	71.9085	142.978	H	-539.636	90.4284	156.219	I	-536.396	74.0953	176.414	J	-540.879	56.361	158.855	K	-545.426	38.9236	147.537	L	-545.586	19.6266	131.258	M
	A	-559.525	-23.017	48.3243	B	-560.414	-15.0943	66.4622	C	-558.588	-0.244503	86.9666	D	-553.059	17.6052	96.8807	E	-551.234	34.9156	115.365	F	-545.865	54.8925	123.542	G	-544.236	72.9695	143.157	H	-536.411	90.9033	155.74	I	-533.183	75.3852	175.844	J	-537.42	57.1001	159.177	K	-542.275	39.9258	146.12	L	-542.118	20.6801	130.927	M
	A	-556.219	-22.8938	47.6775	B	-556.96	-14.6361	66.3342	C	-555.312	0.525337	87.0422	D	-549.651	17.6206	96.9442	E	-548.043	35.3487	115.741	F	-542.352	54.8702	123.526	G	-541.045	73.7225	143.405	H	-532.856	90.7346	155.388	I	-529.963	76.3713	175.67	J	-534.112	57.4837	159.92	K	-539.03	40.5627	145.231	L	-538.877	21.3462	130.755	M
	A	-552.996	-23.1004	46.6507	B	-553.713	-14.6709	66.3643	C	-551.85	0.543958	87.2116	D	-546.297	17.2761	97.1496	E	-544.624	35.4273	116.364	F	-539.026	54.1512	123.531	G	-537.654	74.1223	143.495	H	-529.52	89.9928	154.965	I	-526.738	77.1781	175.45	J	-530.904	57.6207	160.703	K	-535.81	40.794	144.434	L	-535.429	21.6791	130.631	M
	A	-549.977	-23.5631	44.9547	B	-550.255	-15.1906	66.1495	C	-548.629	0.229674	87.3648	D	-542.965	16.6622	97.1799	E	-541.287	35.1478	116.776	F	-535.795	53.1325	123.558	G	-534.266	74.2148	143.249	H	-526.182	89.0326	154.205	I	-523.308	77.3415	174.932	J	-527.386	57.2672	161.25	K	-532.512	40.5702	143.391	L	-531.973	21.5805	130.39	M
	A	-547.205	-24.0361	43.0319	B	-547.054	-16.1068	65.6534	C	-545.093	-0.256623	87.4023	D	-539.689	15.8652	97.0223	E	-537.949	34.6844	116.832	F	-532.681	52.1509	123.645	G	-530.852	74.2528	142.38	H	-523.165	88.1781	153.173	I	-520.105	76.7989	174.038	J	-523.829	56.55	161.272	K	-529.269	40.0378	142.026	L	-528.512	21.3196	129.55	M
	A	-544.435	-24.3259	41.0891	B	-543.917	-17.0459	65.09	C	-541.562	-0.72836	86.7977	D	-536.015	15.3106	96.6684	E	-534.739	34.0919	116.225	F	-529.278	51.4939	123.646	G	-527.929	74.6381	140.561	H	-519.653	87.3933	152.006	I	-517.124	76.0438	172.681	J	-520.508	55.8683	160.901	K	-526.192	39.507	140.504	L	-525.343	21.1941	128.272	M
	A	-541.606	-24.3021	39.2446	B	-540.618	-17.6824	64.2454	C	-538.349	-0.88544	85.6655	D	-532.604	14.9995	95.9565	E	-531.528	33.8191	114.976	F	-525.984	51.1117	123.196	G	-525.031	74.373	138.625	H	-516.661	87.4342	150.605	I	-514.321	75.3145	171.054	J	-517.203	55.4265	160.087	K	-523.112	39.0922	139.041	L	-522.335	21.2496	126.877	M
	A	-538.422	-23.9378	37.7779	B	-537.432	-17.8465	63.0742	C	-535.07	-0.745003	84.2472	D	-529.508	14.8255	95.3024	E	-528.392	34.0031	113.482	F	-522.725	50.8416	122.502	G	-522.288	74.2503	136.84	H	-513.418	87.8739	149.25	I	-511.492	74.5652	169.393	J	-513.951	55.3421	158.946	K	-519.879	38.6644	137.796	L	-519.099	21.7419	125.436	M
	A	-535.185	-23.3767	36.8507	B	-534.26	-17.5605	62.1642	C	-531.807	-0.150413	82.7373	D	-525.992	15.3504	94.5343	E	-525.174	34.4814	111.988	F	-519.348	50.5568	121.738	G	-519.018	74.4644	135.13	H	-510.213	88.6458	148.195	I	-508.497	74.1968	167.665	J	-510.521	55.9142	157.974	K	-516.618	38.4684	136.873	L	-515.969	22.5034	124.25	M
	A	-532.021	-22.9406	36.2299	B	-530.849	-16.7144	61.44	C	-528.682	0.474329	81.4924	D	-522.455	16.1601	94.0082	E	-521.938	34.9539	110.797	F	-515.927	50.9622	121.215	G	-515.779	74.9101	134.156	H	-507.112	89.5191	147.443	I	-505.463	74.2152	166.131	J	-507.408	56.3487	156.865	K	-513.295	37.7822	136.474	L	-512.611	23.2073	123.327	M
	A	-528.538	-22.9957	36.0254	B	-527.563	-15.8024	61.1207	C	-525.406	0.999929	80.5477	D	-518.916	17.0248	93.6618	E	-518.494	35.4984	109.941	F	-512.552	51.7151	120.747	G	-512.424	75.3261	133.612	H	-503.776	90.2803	147.089	I	-502.41	74.2259	164.812	J	-503.962	56.7957	155.73	K	-510.021	37.43	136.726	L	-509.37	23.6255	122.78	M
	A	-525.246	-23.5592	36.0911	B	-524.361	-14.9086	60.9805	C	-521.821	1.29202	79.9638	D	-515.556	17.758	93.3154	E	-515.223	35.8949	109.502	F	-509.198	52.555	120.529	G	-508.907	75.3965	133.466	H	-500.344	90.6997	147.169	I	-499.063	74.0947	164.139	J	-500.581	56.9416	154.783	K	-506.588	37.1049	137.182	L	-505.875	23.6099	122.565	M
	A	-521.927	-24.1834	36.1225	B	-520.805	-14.345	61.0954	C	-518.523	1.26843	79.6147	D	-512.15	18.3159	93.089	E	-511.822	36.0782	109.14	F	-505.94	53.2212	120.445	G	-505.533	74.8645	133.551	H	-496.938	90.7586	147.365	I	-495.57	74.016	163.683	J	-497.253	56.6771	154.192	K	-503.195	36.9445	137.438	L	-502.561	22.898	122.601	M
	A	-518.424	-24.9582	35.9502	B	-517.485	-14.2686	61.1261	C	-515.145	0.927547	79.2119	D	-508.691	18.3884	92.8346	E	-508.28	35.7747	108.673	F	-502.485	53.5744	120.331	G	-502.068	73.8401	133.531	H	-493.31	90.5318	147.327	I	-492.211	73.751	163.406	J	-493.766	56.137	153.487	K	-499.784	36.5455	137.565	L	-499.321	22.0245	122.735	M
	A	-515.073	-25.6497	35.2259	B	-513.951	-14.3953	60.7957	C	-511.841	0.314549	78.4408	D	-505.221	18.2741	92.0941	E	-505.027	34.9721	107.81	F	-499.082	53.6418	120.002	G	-498.701	72.5553	133.258	H	-489.803	90.1457	146.663	I	-488.815	73.3164	162.969	J	-490.4	55.3478	152.487	K	-496.329	35.9584	137.398	L	-496.021	21.0683	122.43	M
	A	-512.033	-25.9909	34.108	B	-510.607	-14.6304	59.9287	C	-508.681	-0.317427	77.1637	D	-502.134	18.2031	90.8806	E	-502.06	34.1436	106.558	F	-495.616	53.7136	119.009	G	-495.434	71.2006	132.526	H	-486.548	89.8177	145.568	I	-485.518	72.8402	162.268	J	-487.422	54.4488	151.096	K	-493.084	35.2141	136.908	L	-493.019	20.1425	121.255	M
	A	-508.882	-25.7876	32.8646	B	-507.419	-14.7193	58.5999	C	-505.649	-0.747213	75.6489	D	-499.062	18.6079	89.0925	E	-499.093	33.4117	105.013	F	-492.35	54.1984	117.431	G	-492.422	70.1352	131.401	H	-483.222	89.8086	144.294	I	-482.021	72.4157	160.995	J	-484.581	53.6855	149.177	K	-489.882	34.5604	135.993	L	-490.221	19.4256	119.558	M
	A	-505.716	-25.0098	31.8729	B	-504.174	-14.3321	57.1325	C	-502.586	-0.754002	73.8226	D	-496.315	19.555	87.3139	E	-496.045	33.1677	103.109	F	-489.386	54.872	115.845	G	-489.493	69.4943	130.096	H	-480.073	90.3953	143.049	I	-479.101	72.4001	159.474	J	-482.057	53.3342	147.115	K	-486.568	34.2399	134.6	L	-487.547	19.0677	117.655	M
	A	-502.503	-24.0136	31.3214	B	-501.081	-13.4359	55.855	C	-499.828	-0.264866	72.0602	D	-493.473	20.7701	85.5568	E	-493.016	33.6223	101.133	F	-486.543	55.6979	114.316	G	-486.231	69.3276	128.602	H	-476.947	91.2579	141.891	I	-476.107	72.8871	157.85	J	-479.342	53.5771	144.885	K	-483.381	34.4016	132.92	L	-484.869	19.1866	115.645	M
	A	-499.287	-23.0243	31.1086	B	-497.992	-12.3323	54.771	C	-496.768	0.567922	70.2899	D	-490.771	21.9565	84.0217	E	-490.232	34.3899	99.5023	F	-483.381	56.697	112.776	G	-482.933	69.6451	127.225	H	-473.59	92.1456	141.121	I	-473.057	73.7921	156.539	J	-476.824	54.3838	142.945	K	-480.345	35.2657	131.353	L	-481.968	19.9174	113.847	M
	A	-495.837	-22.0539	31.1366	B	-494.693	-11.2563	53.8674	C	-493.719	1.47754	68.9797	D	-487.88	23.2624	82.629	E	-487.284	35.2966	98.03	F	-480.23	57.5756	111.641	G	-479.638	70.2328	126.175	H	-470.362	92.8044	140.863	I	-469.897	74.821	155.638	J	-473.931	55.6295	141.3	K	-477.416	36.605	130.233	L	-479.236	21.0713	112.599	M
	A	-492.397	-21.4283	31.3879	B	-491.512	-10.4665	52.9711	C	-490.395	2.01851	68.234	D	-484.99	24.8966	81.3186	E	-483.772	35.8294	97.0007	F	-476.879	58.2783	110.765	G	-476.217	70.8139	125.415	H	-466.81	93.0165	140.851	I	-466.541	75.8807	155.244	J	-470.815	57.0809	140.213	K	-474.257	38.1699	129.486	L	-476.279	22.3919	111.405	M
	A	-489.086	-21.0186	31.5881	B	-488.279	-10.0213	52.2897	C	-487.078	2.62647	67.438	D	-481.818	25.3429	80.2295	E	-480.388	36.4531	96.1368	F	-473.425	58.6528	109.908	G	-472.978	71.372	124.756	H	-463.376	92.6084	140.996	I	-463.357	76.722	155.18	J	-467.771	58.406	139.357	K	-471.325	39.5688	129.037	L	-473.502	23.5587	110.291	M
	A	-485.59	-20.8145	31.4315	B	-484.956	-9.92051	51.2532	C	-483.714	3.19477	66.5486	D	-478.433	25.4138	79.0727	E	-477.048	36.9948	95.1133	F	-470.103	58.5132	108.806	G	-469.433	71.9408	124.18	H	-460.148	91.8874	141.067	I	-459.866	77.3838	155.225	J	-464.626	59.4944	138.633	K	-468.064	40.8393	128.809	L	-470.506	24.5169	108.913	M
	A	-482.252	-20.7206	30.8382	B	-481.814	-10.1666	49.9869	C	-480.398	3.82437	65.4722	D	-474.953	25.3197	77.6133	E	-473.652	37.6076	93.7839	F	-466.91	58.0659	107.551	G	-466.173	72.3861	123.559	H	-458.414	92.5815	143.782	I	-456.56	77.835	155.61	J	-461.275	60.0801	137.74	K	-464.849	41.7047	128.634	L	-467.366	24.5296	107.212	M
	A	-479.091	-20.5419	29.4094	B	-478.772	-10.4395	48.5629	C	-477.446	4.36632	63.9398	D	-471.912	25.1266	76.1714	E	-470.651	37.8019	91.8909	F	-463.833	57.7513	105.947	G	-462.908	72.6629	122.277	H	-455.556	92.229	142.133	I	-453.34	77.6605	154.65	J	-457.869	60.1874	136.885	K	-461.652	42.3276	128.261	L	-464.229	24.6147	105.969	M
	A	-476.268	-20.0621	27.5966	B	-475.837	-10.4188	46.651	C	-474.658	5.03031	61.9619	D	-468.921	24.947	74.5503	E	-467.821	37.8558	90.0269	F	-461.113	57.6183	104.023	G	-459.769	72.9154	120.538	H	-452.759	91.8805	140.106	I	-450.373	77.3817	153.408	J	-454.459	60.045	136.052	K	-458.274	42.7744	127.352	L	-460.929	24.6194	104.785	M
	A	-473.49	-19.0766	25.5608	B	-473.228	-10.1165	44.4817	C	-472.211	5.75783	59.9608	D	-466.044	24.9489	72.7277	E	-464.983	37.9529	88.2122	F	-458.399	57.5753	102.025	G	-456.995	73.2809	118.843	H	-450.159	91.7003	137.89	I	-447.337	77.2328	151.91	J	-451.139	59.8425	135.325	K	-455.121	43.1088	125.797	L	-457.547	24.8488	103.624	M
	A	-470.908	-17.9337	23.7171	B	-470.544	-9.34805	42.3616	C	-469.629	6.58271	57.9538	D	-463.224	25.3208	70.8542	E	-462.113	38.2074	86.4631	F	-455.525	58.0604	100.095	G	-454.132	73.8712	117.125	H	-447.358	91.8548	135.561	I	-444.342	77.4653	150.342	J	-448.015	60.002	134.315	K	-452.149	43.4074	124.287	L	-454.279	25.3972	102.309	M
	A	-468.336	-16.7519	22.1176	B	-467.834	-8.02116	40.4401	C	-466.769	7.63557	56.0739	D	-460.416	25.9274	69.1486	E	-458.907	38.8144	85.1386	F	-452.691	59.0185	98.5343	G	-451.092	74.9628	115.742	H	-444.563	92.4706	133.63	I	-441.375	78.019	148.872	J	-444.644	60.6245	133.45	K	-448.952	43.8167	122.524	L	-451.163	26.3493	101.146	M
	A	-465.264	-15.4957	20.9742	B	-465.262	-6.73245	38.9228	C	-463.859	8.81254	54.8108	D	-457.365	26.8145	67.9254	E	-455.863	39.7073	84.4654	F	-449.81	60.0291	97.1724	G	-448.102	76.4407	115.049	H	-441.428	93.3061	132.173	I	-438.232	79.0362	147.758	J	-441.447	61.6633	132.953	K	-445.837	44.5612	120.834	L	-448.092	27.5981	100.261	M
	A	-462.091	-14.5488	20.3517	B	-462.212	-5.5307	37.7438	C	-460.565	9.89329	54.4581	D	-454.19	27.741	67.2495	E	-452.5	40.5783	84.5689	F	-446.654	60.9778	96.3095	G	-445.038	77.8796	114.872	H	-438.32	93.988	131.229	I	-435.305	80.2947	147.186	J	-438.26	62.7672	132.728	K	-442.799	45.4016	119.472	L	-445.003	28.9531	99.7697	M
	A	-458.82	-13.8386	19.7606	B	-459.135	-4.6442	37.1397	C	-457.3	10.7156	54.805	D	-450.673	28.3789	66.9335	E	-449.356	41.3701	85.36	F	-443.207	61.3129	95.9656	G	-441.917	79.1317	114.953	H	-434.793	94.3271	130.556	I	-432.152	81.4837	146.762	J	-435.023	63.8071	132.807	K	-439.475	46.2285	118.426	L	-441.774	30.1898	99.6294	M
	A	-455.405	-13.7407	19.0011	B	-455.705	-4.4404	36.693	C	-453.978	11.2319	55.3802	D	-447.088	28.5101	66.8136	E	-446.169	42.0389	86.2347	F	-439.855	60.9438	96.1023	G	-438.635	80.116	115.069	H	-431.373	94.2311	130.05	I	-428.754	82.1724	146.683	J	-431.506	64.5935	133.138	K	-436.146	46.7863	117.829	L	-438.424	30.9601	99.8129	M
	A	-452.18	-14.1824	17.9563	B	-452.349	-4.92577	36.5609	C	-450.525	11.3864	55.9333	D	-443.723	28.1252	66.6953	E	-442.742	42.413	87.1865	F	-436.607	60.2286	96.2799	G	-435.142	80.4414	114.984	H	-427.873	93.9121	129.351	I	-425.367	82.4063	146.83	J	-427.951	64.6616	133.484	K	-432.709	46.9026	117.246	L	-435.024	31.2354	100.033	M
	A	-449.24	-14.6757	16.6264	B	-449.117	-5.68334	36.4962	C	-447.157	11.0688	56.1174	D	-440.356	27.2423	66.3511	E	-439.311	42.2732	87.7727	F	-433.247	59.272	96.3164	G	-431.739	80.2456	114.751	H	-424.632	93.4652	128.261	I	-421.902	82.0499	146.658	J	-424.545	64.2109	133.698	K	-429.333	46.7205	116.37	L	-431.708	31.2376	100.026	M
	A	-446.282	-15.0774	14.7572	B	-445.884	-6.593	36.3378	C	-443.622	10.5486	55.8648	D	-437.16	26.255	65.9189	E	-436.112	41.7367	87.9275	F	-429.994	58.2781	96.2227	G	-428.308	79.9243	114.094	H	-421.508	93.0288	126.943	I	-418.57	80.9906	145.987	J	-421.058	63.6201	133.487	K	-425.965	46.2797	115.126	L	-428.299	31.0564	99.5449	M
	A	-443.579	-15.2206	12.6732	B	-442.572	-7.44466	35.66	C	-440.25	10.0022	55.151	D	-433.99	25.3366	65.6634	E	-432.581	41.1556	87.3926	F	-426.686	57.3093	96.1677	G	-425.159	79.6072	112.819	H	-418.352	92.7698	125.612	I	-415.522	79.8101	145.098	J	-417.782	62.9566	132.651	K	-422.665	45.7817	113.584	L	-424.99	30.8239	98.5306	M
	A	-440.831	-15.0754	10.6724	B	-439.449	-8.14368	34.5372	C	-437.028	9.78672	54.0788	D	-430.772	24.6576	65.1187	E	-429.319	40.8594	86.2889	F	-423.318	56.714	96.3702	G	-421.977	79.2966	111.508	H	-415.287	93.0479	124.166	I	-412.505	78.7862	143.753	J	-414.641	62.4787	131.38	K	-419.544	45.359	112.184	L	-421.691	30.958	97.1522	M
	A	-437.891	-14.5848	8.99478	B	-436.351	-8.53372	33.2926	C	-433.821	9.70847	52.9165	D	-427.517	24.3119	64.6665	E	-426.079	40.9548	85.0771	F	-419.989	56.8348	96.0092	G	-418.697	79.3308	110.139	H	-412.045	93.8042	122.958	I	-409.605	78.1523	142.114	J	-411.558	62.2727	129.878	K	-416.409	44.7938	110.895	L	-418.532	31.3617	95.8117	M
	A	-434.595	-13.8696	7.78487	B	-432.96	-8.41874	32.0811	C	-430.203	9.96746	51.5836	D	-424.06	24.3306	64.1258	E	-422.93	41.3067	83.9692	F	-416.601	57.3824	95.4907	G	-415.313	79.7117	108.881	H	-408.978	94.7844	122.268	I	-406.599	77.9011	140.62	J	-408.142	62.4288	128.337	K	-413.104	44.2227	109.817	L	-415.46	31.8022	94.5083	M
	A	-431.14	-13.0813	7.18863	B	-429.706	-7.73342	31.2541	C	-426.795	10.5921	50.6989	D	-420.678	24.6424	63.8636	E	-419.502	41.8492	82.899	F	-413.206	58.0653	95.0138	G	-412.064	80.1263	107.943	H	-405.563	95.7801	122.051	I	-403.309	78.0256	139.264	J	-404.715	62.8281	127.198	K	-409.72	43.6906	109.107	L	-412.287	32.2523	93.3227	M
	A	-427.816	-12.5408	6.89448	B	-426.417	-6.80709	30.5823	C	-423.476	11.2454	50.235	D	-417.16	25.1219	63.7038	E	-416.213	42.3875	82.0129	F	-409.853	58.9395	94.5921	G	-408.849	80.4115	107.263	H	-402.345	96.4321	122.281	I	-400.129	78.2334	138.205	J	-401.547	63.1154	126.312	K	-406.289	43.2324	108.596	L	-408.813	32.2801	92.5111	M
	A	-424.572	-12.305	6.64134	B	-423.084	-5.86432	30.3516	C	-420.062	11.6622	49.8302	D	-413.861	25.4874	63.5728	E	-412.686	42.6388	81.4052	F	-406.317	59.7484	94.508	G	-405.245	80.4434	106.835	H	-398.826	96.6125	122.62	I	-396.745	78.2741	137.893	J	-398.221	63.1893	125.527	K	-403.12	42.2939	108.305	L	-405.213	32.0164	92.3407	M
	A	-421.113	-12.5976	6.17559	B	-419.479	-5.25115	30.3305	C	-416.695	11.8303	49.3994	D	-410.223	25.732	63.4742	E	-409.08	42.3376	81.0554	F	-402.669	60.1442	94.4197	G	-401.728	79.8011	106.63	H	-395.409	96.3462	122.855	I	-393.323	78.3296	137.455	J	-394.834	62.6896	124.995	K	-399.82	41.4275	108.32	L	-402.003	31.0234	92.0878	M
	A	-417.859	-13.2053	5.31891	B	-415.841	-4.98622	30.0968	C	-413.197	11.5136	48.7937	D	-406.595	25.7435	63.1402	E	-405.849	41.7284	80.6955	F	-399.205	60.2871	94.2118	G	-398.543	78.6264	106.332	H	-391.908	95.8704	122.663	I	-389.795	78.0614	137.159	J	-391.589	61.7962	124.504	K	-396.479	40.4836	108.42	L	-398.946	29.611	91.7765	M
	A	-414.737	-13.7358	4.23547	B	-412.25	-4.90689	29.4239	C	-409.797	10.7023	47.7932	D	-403.139	25.6498	62.2564	E	-402.559	40.9227	79.9943	F	-395.661	60.1694	93.4416	G	-395.41	77.3301	105.684	H	-388.613	95.2458	121.879	I	-386.56	77.5565	136.785	J	-388.542	60.8057	124.016	K	-393.246	39.6702	108.397	L	-396.06	27.9221	91.3353	M
	A	-411.613	-14.1418	3.00775	B	-408.942	-4.81399	28.4226	C	-406.734	9.8839	46.5317	D	-399.999	25.7121	60.966	E	-399.378	40.0863	78.6404	F	-392.586	60.0271	92.1228	G	-392.337	76.1983	104.598	H	-385.45	94.6643	120.843	I	-383.161	76.8774	136.17	J	-385.376	59.8073	122.969	K	-389.917	38.8356	107.811	L	-393.218	26.2497	90.8194	M
	A	-408.3	-14.2462	1.61821	B	-405.541	-4.40208	27.1356	C	-403.835	9.27467	45.067	D	-396.931	25.9427	59.4855	E	-396.512	39.388	76.8604	F	-389.573	60.0262	90.4545	G	-389.253	75.437	103.251	H	-382.132	94.4579	119.675	I	-379.949	76.2909	135.299	J	-382.479	59.0222	121.454	K	-386.86	38.1053	106.69	L	-390.322	24.7549	89.8487	M
	A	-405.063	-13.6969	0.402083	B	-402.481	-3.52989	25.7553	C	-400.804	9.16367	43.2141	D	-393.811	26.6995	57.8697	E	-393.659	39.1146	74.9708	F	-386.454	60.4048	88.5333	G	-386.201	75.0151	101.851	H	-378.936	94.6724	118.604	I	-376.714	75.9446	133.956	J	-379.647	58.6717	119.661	K	-383.782	37.8114	105.265	L	-387.19	23.895	88.6147	M
	A	-401.876	-12.7349	-0.379295	B	-399.423	-2.18053	24.548	C	-397.899	9.73256	41.4713	D	-390.86	27.7827	56.5254	E	-390.703	39.4031	73.2171	F	-383.372	61.2224	86.7923	G	-382.951	75.0541	100.437	H	-375.539	95.1382	117.798	I	-373.645	76.2388	132.451	J	-376.981	58.8964	117.842	K	-380.749	38.0519	103.81	L	-384.119	24.0827	87.2168	M
	A	-398.69	-11.7993	-0.804858	B	-396.529	-0.895398	23.53	C	-395.031	10.5898	40.0756	D	-387.857	29.0321	55.3074	E	-387.687	39.9284	71.7384	F	-380.343	62.1866	85.3066	G	-379.777	75.4677	99.2857	H	-372.233	95.7007	117.387	I	-370.561	76.9472	131.124	J	-374.192	59.6336	116.056	K	-377.617	38.9876	102.598	L	-380.892	24.9132	85.9137	M
	A	-395.327	-10.8731	-0.944734	B	-393.307	0.502442	22.5279	C	-391.94	11.478	38.8023	D	-384.861	30.277	54.2677	E	-384.391	40.636	70.6347	F	-377.281	63.2923	83.999	G	-376.652	75.8683	98.3235	H	-368.894	96.2861	117.105	I	-367.33	77.9654	130.082	J	-371.397	60.7747	114.5	K	-374.765	40.3172	101.766	L	-377.952	25.9027	84.9715	M
	A	-391.964	-10.3463	-0.923594	B	-390.153	1.72353	21.5052	C	-388.466	11.7217	37.9801	D	-381.708	31.4216	53.0874	E	-380.904	41.1865	70.1127	F	-374.311	64.2551	82.5725	G	-372.954	75.8259	98.2072	H	-365.49	96.6499	117.062	I	-364.233	78.928	129.489	J	-368.354	61.9936	113.343	K	-371.667	41.8527	101.242	L	-374.818	27.0885	84.117	M
	A	-388.698	-10.1783	-0.993098	B	-386.871	2.14896	20.4408	C	-385.062	12.1807	37.1739	D	-378.409	31.8211	51.8599	E	-377.618	41.6464	69.6586	F	-371.062	64.3663	81.625	G	-369.464	76.0718	97.673	H	-361.951	96.4631	117.041	I	-360.756	79.6646	129.094	J	-365.385	62.9619	112.487	K	-368.66	43.2874	100.997	L	-371.801	28.1417	83.2242	M
	A	-385.295	-10.144	-1.37842	B	-383.739	2.25566	19.3026	C	-381.772	12.6679	36.1854	D	-375.285	31.6753	50.554	E	-374.216	42.1411	68.9871	F	-367.952	64.1421	80.6444	G	-366.024	76.3436	96.9749	H	-358.71	95.9653	116.74	I	-357.387	79.9623	128.688	J	-362.118	63.6307	111.525	K	-365.354	44.4157	100.868	L	-368.643	29.074	82.1714	M
	A	-381.962	-10.1617	-2.31312	B	-380.495	2.10702	17.6854	C	-378.446	13.2365	35.3754	D	-372.199	31.4105	49.1154	E	-370.8	42.7671	67.928	F	-364.684	63.6697	79.1967	G	-362.705	76.7996	96.1964	H	-355.331	102.41	117.404	I	-351.875	92.0915	134.04	J	-358.908	63.4506	110.387	K	-362.006	45.115	100.812	L	-365.456	29.2091	80.7664	M
	A	-379.009	-10.0788	-3.96018	B	-377.676	1.65353	15.8949	C	-375.57	13.581	33.9332	D	-369.222	31.1737	47.2285	E	-368.022	42.943	66.3094	F	-361.867	63.2094	77.6025	G	-359.604	76.9983	94.8938	H	-352.744	101.213	115.356	I	-348.584	91.3885	133.516	J	-355.376	63.2307	109.426	K	-358.728	45.7256	100.638	L	-362.361	29.2163	79.4526	M
	A	-376.266	-9.70128	-5.87727	B	-375.029	1.30979	13.8352	C	-372.654	13.9298	32.0717	D	-366.69	31.1542	45.1582	E	-365.117	43.0847	64.6407	F	-358.957	62.9159	75.6494	G	-356.349	77.1776	93.4368	H	-350.361	100.134	113.167	I	-345.467	90.5932	132.787	J	-352.133	63.0798	108.52	K	-355.363	46.1673	99.861	L	-359.059	29.1933	78.0385	M
	A	-373.611	-9.12044	-7.80074	B	-372.629	1.19254	11.6588	C	-369.963	14.2872	30.1607	D	-364.12	31.268	42.9579	E	-362.044	43.3591	62.8707	F	-356.303	62.9288	73.741	G	-353.244	77.5835	91.8865	H	-348.061	99.2086	110.841	I	-342.234	89.7993	131.518	J	-348.699	63.061	107.596	K	-352.228	46.4596	98.407	L	-355.788	29.1671	76.918	M
	A	-370.878	-8.18635	-9.72698	B	-370.165	1.31401	9.36517	C	-367.172	14.612	28.1369	D	-361.323	31.6017	40.7268	E	-358.98	43.9108	61.1429	F	-353.358	63.3419	71.8787	G	-350.309	78.4232	90.4347	H	-345.612	98.8573	108.372	I	-339.21	89.2696	129.97	J	-345.351	63.4808	106.479	K	-349.147	46.9746	96.8895	L	-352.707	29.7278	75.5211	M
	A	-368.052	-6.97992	-11.147	B	-367.606	1.80128	7.2252	C	-364.408	15.0229	26.4886	D	-358.304	32.1335	38.8497	E	-355.891	45.032	59.9701	F	-350.398	64.3211	70.5274	G	-347.348	79.5041	89.2194	H	-342.77	99.1088	106.199	I	-336.038	89.096	128.337	J	-342.267	64.2115	105.559	K	-346.249	47.6486	95.4172	L	-349.551	30.6822	74.2722	M
	A	-365.054	-5.76021	-12.1915	B	-364.682	2.55153	5.49645	C	-361.079	15.6775	25.5358	D	-355.004	32.5938	37.7617	E	-352.92	46.4991	59.4399	F	-347.37	65.5043	69.4774	G	-344.216	80.5747	88.4142	H	-339.857	99.5812	104.491	I	-332.716	89.3856	126.899	J	-339.075	65.1406	104.814	K	-343.101	48.4876	93.7693	L	-346.537	31.7506	73.4667	M
	A	-361.89	-4.86037	-12.9727	B	-361.555	3.366	4.50968	C	-357.575	16.3873	25.5327	D	-351.607	32.8272	37.6433	E	-349.814	47.8316	59.3109	F	-343.986	66.4986	68.7691	G	-341.095	81.4577	88.1852	H	-336.535	99.9131	103.152	I	-329.515	89.7198	125.775	J	-335.643	66.0659	104.638	K	-339.872	49.4846	92.5098	L	-343.158	32.8703	73.2597	M
	A	-358.489	-4.53606	-13.5143	B	-358.37	4.06596	3.87973	C	-354.251	16.9537	25.9776	D	-348.198	32.8053	37.9948	E	-346.576	48.6994	59.5527	F	-340.613	66.9539	68.7131	G	-337.596	82.1497	88.471	H	-333.051	99.7425	102.519	I	-326.282	89.9364	124.791	J	-332.288	66.7871	105.122	K	-336.418	50.3274	91.6637	L	-339.833	33.7114	73.5632	M
	A	-355.157	-4.7904	-14.0452	B	-354.929	4.17962	3.40857	C	-350.923	17.0863	26.5352	D	-344.629	32.5127	38.4033	E	-343.402	49.0891	60.01	F	-337.137	66.63	68.9797	G	-334.185	82.1521	89.2067	H	-329.878	98.9836	102.386	I	-322.833	89.7794	124.039	J	-328.99	67.2724	105.848	K	-333.079	50.7739	91.0982	L	-336.258	34.2356	73.9434	M
	A	-352.058	-5.4062	-14.7993	B	-351.636	3.66923	3.28768	C	-347.62	16.7177	27.0805	D	-341.193	31.7594	38.5518	E	-339.972	48.9767	60.4609	F	-333.975	65.8542	69.3023	G	-331.118	81.6339	90.1827	H	-326.605	98.1269	102.427	I	-319.532	89.0421	123.357	J	-325.656	67.427	106.593	K	-329.735	50.8507	90.5045	L	-332.631	34.2851	74.1772	M
	A	-348.902	-6.11018	-15.7514	B	-348.307	2.95103	3.22958	C	-344.142	16.0296	27.5071	D	-337.969	30.8313	38.4712	E	-336.485	48.3204	60.743	F	-330.632	64.7724	69.5642	G	-327.928	80.9546	91.1002	H	-323.151	97.1464	102.521	I	-316.451	87.995	122.426	J	-322.057	67.2413	107.127	K	-326.312	50.493	89.6588	L	-329.007	34.0315	74.0507	M
	A	-345.76	-6.61642	-17.2291	B	-345.054	1.94896	3.10697	C	-340.849	15.2887	27.5319	D	-334.691	29.8238	38.382	E	-333.162	47.643	60.8827	F	-327.403	63.6222	69.6937	G	-324.705	80.1835	91.7946	H	-319.755	96.3428	102.312	I	-313.481	86.8107	121.266	J	-318.646	66.7475	107.073	K	-323.251	49.8515	88.5645	L	-325.517	33.6796	73.2963	M
	A	-342.778	-6.73671	-19.2077	B	-341.883	0.848571	2.82186	C	-337.524	14.7505	26.7393	D	-331.442	28.8077	38.3084	E	-329.556	47.1444	60.0696	F	-324.202	62.6611	70.1062	G	-320.988	79.6972	91.916	H	-316.24	95.6637	101.966	I	-310.467	85.5745	119.685	J	-315.203	66.2877	106.337	K	-320.134	49.307	87.1746	L	-322.446	33.4881	72.0907	M
	A	-340	-6.5637	-21.1104	B	-338.531	0.173059	2.10548	C	-334.167	14.5857	25.3564	D	-328.047	28.191	38.4496	E	-326.443	47.055	59.0034	F	-320.748	61.9612	70.1547	G	-317.481	79.6049	91.0326	H	-312.908	95.5111	101.647	I	-307.558	84.4931	117.813	J	-312.083	66.0679	105.248	K	-317.018	48.8448	85.5405	L	-319.215	33.5179	70.6605	M
	A	-337.247	-6.15637	-22.7834	B	-335.323	-0.017408	0.992068	C	-331.075	14.6937	23.8416	D	-324.761	28.2827	38.1908	E	-323.262	47.1561	57.8083	F	-317.404	61.8521	70.0464	G	-314.369	79.8197	89.988	H	-309.597	96.0216	101.278	I	-304.633	83.7891	115.883	J	-308.697	66.0215	103.921	K	-313.865	48.5764	84.124	L	-316.068	33.8998	69.3326	M
	A	-334.139	-5.54798	-24.1889	B	-331.779	0.393787	-0.165362	C	-327.641	15.0937	22.1072	D	-321.156	28.7565	37.8921	E	-319.757	47.7042	56.6156	F	-314.099	62.2111	70.0911	G	-311.175	80.4097	88.7898	H	-306.346	97.2643	100.826	I	-301.398	83.0636	114.378	J	-305.182	66.3324	102.817	K	-310.494	48.4123	82.9153	L	-312.496	34.6434	68.054	M
	A	-330.904	-5.03688	-25.1086	B	-328.271	1.32332	-0.850481	C	-324.401	15.8844	20.853	D	-317.81	29.5178	37.6723	E	-316.632	48.4334	55.8735	F	-310.618	63.1612	70.0769	G	-307.919	81.0165	87.8323	H	-303.234	98.6387	100.401	I	-298.339	82.7152	113	J	-301.813	66.8517	101.739	K	-307.246	48.2111	82.1872	L	-309.042	35.27	67.1457	M
	A	-327.605	-4.77933	-25.7317	B	-324.944	2.28447	-1.26791	C	-321.288	16.6977	20.0909	D	-314.488	30.3289	37.4492	E	-313.242	49.2747	55.4189	F	-307.101	64.163	70.2596	G	-304.57	81.4619	87.2415	H	-299.977	100.115	99.9792	I	-295.104	82.3122	112.019	J	-298.589	67.0651	100.587	K	-303.996	47.9246	81.857	L	-305.704	35.6664	66.4221	M
	A	-324.271	-4.93679	-26.2745	B	-321.401	3.28194	-1.52787	C	-317.932	17.2462	19.5708	D	-311.093	31.1435	37.3895	E	-309.839	49.7968	55.3111	F	-303.756	65.0365	70.36	G	-300.962	81.6559	86.9641	H	-296.641	101.194	99.7515	I	-291.667	81.9405	111.716	J	-295.256	66.6955	99.6989	K	-300.662	47.5242	81.5968	L	-302.203	35.5792	65.9127	M
	A	-320.957	-5.81408	-26.8874	B	-317.968	3.94753	-1.58294	C	-314.553	17.3977	19.1376	D	-307.722	31.7757	37.4755	E	-306.414	49.7431	55.1904	F	-300.223	65.6262	70.4851	G	-297.529	81.6045	86.8134	H	-293.256	101.705	99.6825	I	-288.238	81.408	111.257	J	-292.034	66.0489	99.2286	K	-297.303	46.9533	81.4813	L	-298.943	34.837	65.4168	M
	A	-317.742	-7.18437	-27.6571	B	-314.356	4.07926	-1.78521	C	-311.053	17.0497	18.4731	D	-304.258	32.0164	37.4555	E	-303.025	49.2628	54.9462	F	-296.909	65.8352	70.3868	G	-293.94	81.1955	86.5355	H	-289.837	101.797	99.6	I	-284.725	80.7553	110.961	J	-288.747	65.13	98.5794	K	-293.966	45.9372	81.333	L	-295.805	33.5815	64.9566	M
	A	-314.71	-8.50759	-28.472	B	-311.061	4.05354	-2.37947	C	-307.812	16.3598	17.5306	D	-300.734	32.005	36.8766	E	-299.639	48.4475	54.2601	F	-293.471	65.7093	69.9235	G	-290.674	80.4541	85.8054	H	-286.485	101.462	99.1229	I	-281.459	80.0738	110.636	J	-285.704	63.9808	97.7305	K	-290.96	44.725	81.076	L	-292.826	32.0247	64.3646	M
	A	-311.532	-9.81401	-29.4988	B	-307.77	4.03614	-3.37048	C	-304.683	15.7645	16.2357	D	-297.462	32.0056	35.7068	E	-296.694	47.5848	53.0871	F	-290.165	65.3849	68.9183	G	-287.584	79.7324	84.5954	H	-283.223	100.965	98.2244	I	-278.125	79.3391	109.937	J	-282.717	62.7832	96.6439	K	-287.821	43.5089	80.5382	L	-289.98	30.3978	63.5566	M
Z2	A	-308.325	-10.7594	-30.7906	B	-304.367	4.37361	-4.74311	C	-301.649	15.4715	14.4466	D	-294.239	32.4023	34.0053	E	-293.684	46.8716	51.3797	F	-287.063	65.2128	67.4778	G	-284.545	79.2615	82.8559	H	-279.964	100.819	96.8481	I	-274.765	78.7686	108.823	J	-279.827	61.6813	95.4233	K	-284.628	42.5959	79.6864	L	-286.963	29.2078	62.2978	M
	A	-305.057	-10.8494	-32.0635	B	-301.071	5.23517	-6.15376	C	-298.926	15.5238	12.5812	D	-291.128	33.2738	32.2668	E	-290.981	46.571	49.5383	F	-284.064	65.4787	65.7566	G	-281.782	79.2235	80.927	H	-276.975	101.113	95.2057	I	-271.561	78.6296	107.438	J	-276.904	61.0964	93.8089	K	-281.409	42.2087	78.421	L	-284.101	28.7671	60.5114	M
	A	-301.883	-10.2472	-33.0133	B	-297.801	6.43258	-7.36443	C	-296.023	16.0069	10.809	D	-288.257	34.3134	30.6961	E	-288.036	46.6973	47.5874	F	-281.004	66.3907	64.0951	G	-278.984	79.3498	79.0086	H	-274.04	101.721	93.5869	I	-268.46	78.9245	106.219	J	-274.023	61.1659	92.0214	K	-278.412	42.5155	76.8754	L	-281.388	28.7864	58.7284	M
	A	-298.704	-9.45062	-33.6071	B	-294.519	7.70991	-8.26213	C	-292.935	16.7365	9.44569	D	-285.337	35.5789	29.3018	E	-285.192	47.1454	46.0044	F	-278.038	67.3452	62.6652	G	-275.92	79.787	77.3002	H	-270.95	102.809	92.3144	I	-265.072	79.7628	105.242	J	-271.148	61.8775	90.3616	K	-275.458	43.3152	75.3872	L	-278.313	29.3121	57.1815	M
	A	-295.473	-8.63368	-34.0999	B	-291.46	8.77055	-9.12628	C	-289.771	17.4035	8.37387	D	-282.131	36.9114	28.138	E	-281.939	47.7103	44.7364	F	-275.014	68.3888	61.2862	G	-272.903	80.2977	76.1028	H	-267.848	103.943	91.4354	I	-261.906	80.7788	104.856	J	-268.287	62.9601	88.9481	K	-272.394	44.5318	74.2737	L	-275.234	30.2829	56.1794	M
	A	-292.151	-8.08972	-34.4509	B	-288.205	9.84565	-10.2001	C	-286.41	17.6687	7.77601	D	-279.174	38.3271	26.8493	E	-278.451	47.9168	44.1905	F	-272.072	69.2781	59.7683	G	-269.527	80.3698	75.6736	H	-264.648	104.937	90.8475	I	-258.636	81.8072	104.563	J	-265.311	64.1057	87.84	K	-269.347	45.9464	73.7175	L	-272.264	31.3531	55.4237	M
	A	-288.684	-7.93556	-34.6151	B	-284.908	10.2522	-11.4263	C	-282.843	18.1307	7.39797	D	-275.912	39.0007	25.5246	E	-274.868	48.3991	43.6155	F	-268.879	69.4408	58.8135	G	-265.95	80.6896	75.0646	H	-261.298	105.605	90.629	I	-255.257	82.6182	104.297	J	-262.054	65.0373	87.0465	K	-266.175	47.1394	73.395	L	-269.141	32.4998	54.6923	M
	A	-285.297	-7.98336	-35.0189	B	-281.799	10.146	-12.7744	C	-279.525	18.6787	7.0244	D	-272.83	39.1094	24.1251	E	-271.458	48.8933	42.974	F	-265.586	69.3793	57.6935	G	-262.525	80.8812	74.4293	H	-257.824	105.83	90.3118	I	-251.671	83.0977	103.954	J	-258.954	65.6369	86.3348	K	-262.897	48.0149	73.0976	L	-265.972	33.5529	54.042	M
	A	-281.948	-8.07481	-35.5832	B	-278.763	9.83557	-14.3429	C	-276.106	19.5299	6.63798	D	-269.798	38.7999	22.4744	E	-267.919	49.5424	42.2768	F	-262.603	69.2046	56.4048	G	-259.062	81.118	73.8259	H	-254.51	105.498	89.6056	I	-248.081	83.1972	103.129	J	-255.626	65.8278	85.1758	K	-259.648	48.6484	72.7383	L	-262.869	34.0007	52.9622	M
	A	-278.927	-8.31619	-36.6294	B	-275.913	9.49271	-16.0921	C	-273.12	20.4748	5.12603	D	-267.008	38.5729	20.8357	E	-265.075	49.7966	40.7718	F	-259.575	69.1133	54.6636	G	-255.845	81.2752	72.79	H	-251.168	104.899	88.4112	I	-244.946	83.1061	101.917	J	-252.412	65.8744	84.0275	K	-256.356	49.2039	72.2697	L	-259.34	34.3034	51.9182	M
	A	-275.828	-8.43528	-37.8797	B	-273.028	9.54515	-18.1095	C	-270.429	21.3528	3.2982	D	-264.111	38.5799	18.8999	E	-262.009	49.9487	38.9789	F	-256.833	69.2388	52.769	G	-252.655	81.6386	71.7005	H	-248.129	104.372	87.014	I	-241.887	83.2013	100.44	J	-249.089	65.9524	82.6557	K	-252.908	49.7425	71.4752	L	-255.994	34.5767	50.844	M
	A	-272.762	-8.31661	-39.2142	B	-270.375	10.0254	-20.1672	C	-267.765	22.2412	1.50704	D	-261.47	38.8821	17.0468	E	-258.997	50.102	37.0866	F	-253.969	69.644	50.8404	G	-249.493	82.4993	70.428	H	-245.24	103.999	85.5289	I	-238.905	83.6901	98.8852	J	-245.771	66.083	81.5382	K	-249.722	50.6055	69.9972	L	-252.512	34.8263	49.6961	M
	A	-269.604	-7.64058	-40.3615	B	-267.78	10.6488	-22.0682	C	-264.976	23.4469	-0.210041	D	-258.69	39.479	15.182	E	-256.055	50.5772	35.3005	F	-251.15	70.5194	49.1322	G	-246.668	83.6217	69.2293	H	-242.244	104.023	83.914	I	-235.968	84.6535	97.5112	J	-242.657	66.9567	80.2143	K	-246.776	51.4353	68.0945	L	-249.392	35.4237	48.4068	M
	A	-266.589	-6.34973	-41.1004	B	-264.727	11.5051	-23.5913	C	-262.232	24.8585	-1.66936	D	-255.864	40.3869	13.5255	E	-253.287	51.3502	33.8127	F	-248.326	71.751	47.6714	G	-243.653	85.0754	68.2004	H	-239.253	104.434	82.3829	I	-233.043	85.9024	96.4148	J	-239.699	68.0939	78.9991	K	-244.046	52.5913	66.2491	L	-246.262	36.2965	47.1571	M
	A	-263.535	-4.95828	-41.2679	B	-261.518	12.4236	-24.2874	C	-259.201	26.3351	-2.88198	D	-252.881	41.4675	12.3022	E	-250.131	52.4343	32.8742	F	-245.466	73.0603	46.5409	G	-240.751	86.6202	67.497	H	-235.94	105.043	81.3269	I	-230.163	87.1371	95.5842	J	-236.534	69.3248	77.9036	K	-241.368	53.7725	64.6408	L	-243.17	37.3584	46.1306	M
	A	-260.541	-3.67534	-40.8536	B	-258.226	13.2192	-24.5048	C	-255.884	27.4272	-3.27353	D	-249.694	42.4344	11.6092	E	-246.978	53.6206	32.7842	F	-242.184	73.98	45.804	G	-237.542	88.035	67.3355	H	-232.629	105.63	80.9312	I	-226.866	88.2638	95.2822	J	-233.25	70.4062	77.49	K	-238.415	55.0812	63.3539	L	-239.956	38.5145	45.4438	M
	A	-257.489	-2.45226	-40.2818	B	-254.807	13.744	-24.4745	C	-252.573	27.9806	-2.98285	D	-246.082	42.7721	11.3491	E	-243.606	54.6444	33.3347	F	-238.768	74.353	45.5863	G	-234.362	89.1522	67.6991	H	-229.236	105.932	80.9242	I	-223.555	89.0363	95.3881	J	-229.979	71.177	77.6238	K	-235.163	56.2476	62.4562	L	-236.699	39.5782	45.1749	M
	A	-254.216	-1.71048	-39.533	B	-251.402	13.7374	-24.2633	C	-249.356	28.0868	-2.5645	D	-242.723	42.4313	11.4114	E	-240.392	55.4907	34.063	F	-235.376	74.1664	45.6521	G	-231.041	89.7197	68.1486	H	-225.644	105.765	81.1252	I	-220.358	89.5527	95.494	J	-226.776	71.6162	77.8798	K	-231.895	57.1084	61.9438	L	-233.368	40.417	45.1203	M
	A	-250.957	-1.34763	-38.7396	B	-248.044	13.2632	-24.0791	C	-245.827	27.8361	-2.07819	D	-239.392	41.6995	11.4642	E	-236.979	55.8544	34.7504	F	-232.185	73.5005	45.688	G	-227.649	89.8119	68.6119	H	-222.241	105.431	81.2506	I	-216.892	89.5049	95.3306	J	-223.307	71.424	77.9334	K	-228.54	57.6035	61.4749	L	-229.928	40.8267	45.0091	M
	A	-247.539	-1.12331	-38.2327	B	-244.735	12.6528	-24.0072	C	-242.313	27.2957	-1.72503	D	-236.151	40.6405	11.3567	E	-233.652	55.6524	35.2532	F	-228.826	72.5917	45.5773	G	-224.075	89.6447	68.9252	H	-218.752	104.944	81.0385	I	-213.576	89.1083	94.704	J	-220.013	70.614	77.6528	K	-225.022	57.6031	60.7252	L	-226.459	40.7633	44.6482	M
	A	-243.998	-1.05476	-38.2745	B	-241.407	11.9881	-24.003	C	-238.885	26.6771	-1.86123	D	-233.025	39.4892	11.1762	E	-230.292	55.3833	35.3296	F	-225.667	71.8421	45.3133	G	-220.707	89.2958	68.7593	H	-215.457	104.47	80.4145	I	-210.321	88.8918	93.7444	J	-216.873	69.6222	77.1553	K	-221.601	57.2684	59.4666	L	-222.972	40.6453	43.8556	M
	A	-240.688	-0.434076	-38.843	B	-237.725	11.3512	-24.1049	C	-235.55	26.5184	-2.63922	D	-229.644	38.2382	11.1012	E	-226.94	54.8971	34.908	F	-222.342	71.3977	44.6822	G	-217.359	88.9549	68.0042	H	-212.152	104.112	79.6631	I	-207.1	89.0146	92.6602	J	-213.623	68.7954	76.2144	K	-218.555	56.9799	58.1336	L	-219.682	40.6498	42.6933	M
	A	-237.436	0.184252	-39.8549	B	-234.43	11.4068	-24.5605	C	-232.247	26.4424	-3.90124	D	-226.503	37.7259	10.6756	E	-223.558	54.7061	33.8943	F	-219.119	71.0391	43.8268	G	-214.358	89.0017	66.6865	H	-208.978	103.933	78.9749	I	-204.042	89.4212	91.6578	J	-210.532	68.3759	74.9419	K	-215.351	56.5863	56.6104	L	-216.511	40.8266	41.2438	M
	A	-234.228	1.0645	-40.8237	B	-231.163	11.6039	-25.2071	C	-229.109	26.733	-5.26184	D	-223.082	37.7468	10.3432	E	-220.407	54.756	32.6398	F	-215.945	70.8206	42.9522	G	-211.341	89.2591	65.1647	H	-205.456	104.232	78.4415	I	-200.842	90.2004	90.8732	J	-207.544	68.1898	73.6876	K	-212.248	56.1427	55.2331	L	-213.519	41.1908	39.8124	M
	A	-230.93	2.054	-41.7781	B	-227.906	11.9792	-25.9502	C	-225.806	27.3726	-6.42884	D	-219.81	38.1465	10.1388	E	-217.138	55.1168	31.2746	F	-212.301	71.0306	41.9912	G	-208.296	89.8413	63.7438	H	-202.026	105.294	78.2898	I	-197.086	86.5154	89.8893	J	-204.149	68.782	72.8764	K	-209.01	55.6112	53.8984	L	-210.189	41.7121	38.5377	M
	A	-227.552	2.96852	-42.5075	B	-224.563	12.6883	-26.2887	C	-222.676	28.1548	-7.07914	D	-216.31	39.0817	10.0668	E	-214.07	55.7281	30.2098	F	-209.037	71.6314	41.6078	G	-205.144	90.6041	62.6105	H	-198.945	106.468	78.1579	I	-193.841	86.7981	88.8933	J	-200.899	69.6406	72.2848	K	-205.86	54.4297	53.2063	L	-206.832	42.1745	37.8427	M
	A	-224.027	3.78533	-42.9031	B	-221.15	13.568	-25.9615	C	-219.252	28.924	-7.373	D	-213.073	39.9214	10.1472	E	-210.74	56.4813	29.2966	F	-205.529	72.4862	41.5196	G	-201.89	91.2247	61.6989	H	-195.593	107.618	78.4295	I	-190.411	86.9738	88.315	J	-197.799	70.6062	72.0154	K	-202.579	53.6718	53.2562	L	-203.418	42.5097	37.3707	M
	A	-220.43	4.30088	-43.1321	B	-217.633	14.1304	-25.3135	C	-215.828	29.2965	-7.37536	D	-209.699	40.8035	10.3862	E	-207.48	57.1192	28.6261	F	-201.927	73.1489	41.6787	G	-198.43	91.5485	61.0986	H	-192.09	108.322	79.0136	I	-187.088	86.9778	87.9752	J	-194.386	71.3675	72.1037	K	-199.381	52.9533	53.6023	L	-199.927	42.0971	37.0655	M
	A	-217.132	4.42266	-43.3888	B	-214.275	14.4814	-24.7371	C	-212.451	29.3133	-7.42919	D	-206.204	41.4944	10.6372	E	-203.965	57.3601	28.1223	F	-198.505	73.6677	41.7876	G	-195.022	91.5657	60.7052	H	-188.746	108.582	79.5654	I	-183.702	86.782	87.5207	J	-191.009	71.6698	72.511	K	-195.852	52.3921	54.1072	L	-196.726	41.0397	36.992	M
	A	-213.655	4.15447	-44.0219	B	-210.764	14.5093	-24.4256	C	-208.965	28.8748	-7.67233	D	-202.735	41.696	10.6426	E	-200.71	57.0908	27.6104	F	-194.925	73.957	41.6818	G	-191.554	91.0836	60.0805	H	-185.329	108.42	79.9828	I	-180.33	86.2039	86.717	J	-187.783	71.7573	72.9457	K	-192.392	51.663	54.5598	L	-193.537	39.6154	36.7276	M
	A	-210.448	3.64268	-45.0225	B	-207.415	14.3779	-24.6168	C	-205.666	28.168	-8.34596	D	-199.293	41.5608	10.2557	E	-197.336	56.448	26.7532	F	-191.496	73.969	41.0996	G	-188.534	90.2241	59.1317	H	-181.977	107.98	80.0138	I	-177.194	85.5648	85.6066	J	-184.206	71.6226	73.1064	K	-189.09	50.8536	54.8033	L	-190.515	38.1249	36.2927	M
	A	-207.269	3.30897	-46.3455	B	-204.007	14.4218	-25.4864	C	-202.49	27.6892	-9.52554	D	-195.824	41.6408	9.28935	E	-194.263	55.6592	25.5535	F	-188.304	73.9468	40.1633	G	-185.53	89.3506	57.7196	H	-178.483	107.646	79.6339	I	-174.094	85.0507	84.4452	J	-180.783	71.4317	72.4822	K	-185.7	50.221	54.7225	L	-187.514	36.751	35.6368	M
	A	-204.183	3.31195	-47.7981	B	-200.903	14.8587	-26.7741	C	-199.255	27.5834	-11.1257	D	-192.638	42.0371	7.91681	E	-191.156	55.1446	23.9462	F	-185.041	74.4159	38.7452	G	-182.643	88.8317	55.9407	H	-175.107	107.549	78.916	I	-170.932	85.0745	83.1853	J	-177.797	71.3626	71.0565	K	-182.354	49.8651	54.3265	L	-184.349	35.9724	34.4903	M
	A	-200.925	3.66153	-49.3686	B	-197.937	15.6323	-28.1415	C	-196.283	27.7413	-12.7512	D	-189.631	42.7531	6.29171	E	-188.19	55.1218	22.1904	F	-182.078	75.3919	37.3448	G	-179.844	88.7282	54.0344	H	-171.814	107.87	77.9748	I	-167.801	85.7157	81.7684	J	-174.814	71.4127	69.4717	K	-178.922	50.1329	53.4984	L	-181.37	36.0197	32.9381	M
	A	-197.679	4.50551	-50.6059	B	-194.989	16.6043	-29.6173	C	-193.225	28.1978	-14.2034	D	-186.819	43.7475	4.78142	E	-185.178	55.5684	20.576	F	-179.004	76.6342	36.0282	G	-176.977	89.0921	52.2262	H	-168.687	108.547	77.1716	I	-164.954	86.8847	80.6961	J	-171.864	72.0777	67.6492	K	-175.825	50.9531	52.3695	L	-178.433	36.722	31.4502	M
	A	-194.597	5.47865	-51.3085	B	-192.011	17.8573	-30.9628	C	-190.202	28.8255	-15.3151	D	-183.694	44.9672	3.42398	E	-182.151	56.2445	19.1918	F	-175.996	77.8411	34.9304	G	-173.96	89.8075	50.7626	H	-165.418	109.47	76.5601	I	-161.884	88.4614	80.1435	J	-169.14	73.2757	65.9766	K	-172.726	52.3222	51.3405	L	-175.371	38.0152	30.1584	M
	A	-191.285	6.33258	-51.8502	B	-189.042	19.0072	-32.2593	C	-187.055	29.4705	-16.4163	D	-180.68	45.9521	2.37188	E	-178.999	56.9513	18.0539	F	-172.827	79.0731	33.8516	G	-170.802	90.5013	49.6121	H	-162.132	110.495	76.3337	I	-158.887	90.017	80.1618	J	-166.242	74.6655	64.3749	K	-169.89	54.0201	50.5557	L	-172.457	39.4138	29.1082	M
	A	-187.815	6.92833	-52.2315	B	-186.173	20.119	-33.7224	C	-183.252	29.6247	-16.9516	D	-177.642	46.9136	0.919492	E	-175.599	57.3384	17.4561	F	-169.941	80.4241	32.696	G	-167.456	90.4553	48.8079	H	-158.689	111.249	76.3509	I	-155.914	91.3413	80.3585	J	-163.198	76.043	63.0654	K	-167.032	55.7437	49.8521	L	-169.531	40.8208	28.2401	M
	A	-184.454	7.2958	-52.5842	B	-183.071	20.4081	-34.7677	C	-180.005	29.9762	-17.776	D	-174.505	47.2065	0.025355	E	-172.044	57.8877	16.8314	F	-166.57	80.8075	31.519	G	-164.024	90.6148	48.1256	H	-155.341	111.714	76.2816	I	-152.563	92.2891	80.7059	J	-160.004	77.0595	62.0741	K	-163.833	57.2846	49.4466	L	-166.478	42.1796	27.6654	M
	A	-181.056	7.58058	-53.2037	B	-179.868	20.4612	-35.8013	C	-176.566	30.5644	-18.6325	D	-171.28	47.165	-1.06749	E	-168.785	58.394	16.1427	F	-163.529	80.8382	30.3439	G	-160.675	90.9146	47.3838	H	-151.901	111.991	76.1544	I	-149.181	92.7708	80.8035	J	-156.908	77.6312	61.25	K	-160.394	58.4238	49.3518	L	-163.263	43.2696	27.0072	M
	A	-177.649	7.89364	-54.1685	B	-176.701	20.2709	-36.8299	C	-173.414	31.2041	-19.4776	D	-168.116	46.911	-2.5164	E	-165.468	59.1865	15.2555	F	-160.458	80.5905	28.9638	G	-156.97	91.355	46.4661	H	-147.071	106.948	68.0741	I	-145.203	89.6939	77.5679	J	-153.324	77.5927	60.1051	K	-157.062	59.2766	49.2264	L	-160.055	43.5912	26.0001	M
	A	-174.819	8.42789	-56.0021	B	-173.583	20.217	-38.2442	C	-170.54	31.9487	-21.0792	D	-165.177	46.5608	-4.25008	E	-162.495	59.7625	13.6203	F	-157.464	80.2867	27.2081	G	-153.823	91.7123	45.2948	H	-143.852	107.088	66.5474	I	-141.661	89.9195	77.4662	J	-150.064	77.3877	58.8974	K	-153.686	59.8963	48.8366	L	-156.571	43.7832	24.9166	M
	A	-172.067	9.17695	-57.9786	B	-170.8	20.2599	-40.0888	C	-167.989	32.8424	-23.1987	D	-162.399	46.2573	-6.11674	E	-159.698	60.3245	11.8617	F	-154.739	80.1501	25.2756	G	-150.769	92.1942	43.9414	H	-140.989	107.409	64.6201	I	-138.305	90.1063	76.7363	J	-146.697	77.0982	57.5668	K	-150.305	60.3508	47.9088	L	-153.311	44.056	23.6762	M
	A	-169.508	10.537	-60.0846	B	-168.133	20.6021	-42.0531	C	-165.601	33.6211	-25.3357	D	-159.477	46.2893	-8.0514	E	-157.085	60.9698	10.0835	F	-152.016	80.0446	23.2794	G	-147.734	93.1725	42.518	H	-138.334	107.946	62.4577	I	-135.185	90.4973	75.5132	J	-143.465	77.1092	56.3595	K	-147.334	60.6175	46.2179	L	-150.065	44.2313	22.4429	M
	A	-167.129	12.1248	-62.0349	B	-165.382	21.3609	-44.1258	C	-163.071	34.2314	-27.4546	D	-156.6	46.935	-9.7599	E	-154.306	61.9548	8.26743	F	-149.276	80.2478	21.2907	G	-144.933	94.5915	41.1848	H	-135.794	108.702	60.3235	I	-132.305	91.1593	74.2556	J	-140.385	77.448	54.8385	K	-144.281	60.9178	44.3025	L	-146.96	44.8171	21.0052	M
	A	-164.524	13.9317	-63.7583	B	-162.749	22.3845	-45.9036	C	-160.281	34.8634	-29.215	D	-153.717	47.9564	-11.2224	E	-151.578	63.1575	6.63565	F	-146.3	80.7625	19.543	G	-142.174	96.1596	40.1384	H	-133.164	109.655	58.3629	I	-129.352	92.1669	73.0373	J	-137.369	77.9333	53.3746	K	-141.491	61.4787	42.3669	L	-143.918	45.6797	19.5844	M
	A	-161.886	15.5499	-64.9639	B	-160.086	23.5011	-47.4746	C	-157.024	35.5322	-30.1126	D	-150.762	49.0333	-12.4291	E	-148.671	64.367	5.45083	F	-143.138	81.3999	18.4233	G	-139.247	97.7362	39.3714	H	-130.105	110.627	56.8098	I	-126.386	93.7023	72.1921	J	-134.049	78.5951	52.3496	K	-138.592	62.2563	40.5885	L	-140.866	46.857	18.439	M
	A	-158.865	16.8766	-66.0265	B	-157.177	24.6576	-48.7043	C	-153.81	36.2987	-30.1535	D	-147.57	50.0232	-13.2009	E	-145.558	65.4918	4.87719	F	-139.831	81.9965	17.8292	G	-136.183	99.1071	38.9764	H	-126.843	111.351	55.9015	I	-123.52	95.3288	71.5856	J	-130.765	79.3314	51.8771	K	-135.371	63.1987	39.082	L	-137.727	48.1697	17.7766	M
	A	-155.758	17.629	-67.2756	B	-154.035	25.6054	-49.5401	C	-150.481	36.835	-29.9999	D	-144.123	50.4974	-13.6677	E	-142.096	66.3152	4.78465	F	-136.428	82.2363	17.7294	G	-132.769	100.194	38.8728	H	-123.608	111.741	55.3094	I	-120.694	96.7621	71.0067	J	-127.428	80.0032	51.6258	K	-132.292	63.97	38.0256	L	-134.507	49.2787	17.5204	M
	A	-152.568	18.0082	-68.42	B	-150.766	26.2566	-50.3888	C	-147.065	36.5792	-29.6143	D	-140.73	50.2255	-13.9358	E	-138.752	66.6075	4.96999	F	-133.095	81.9739	17.8223	G	-129.417	100.663	38.8685	H	-120.107	111.679	54.5985	I	-117.412	98.0476	70.4995	J	-123.873	80.1756	51.6092	K	-128.942	64.3415	37.1185	L	-131.199	50.1557	17.3938	M
	A	-149.252	18.0883	-69.8867	B	-147.49	26.1152	-51.0956	C	-143.804	35.9789	-29.0852	D	-137.419	49.52	-14.1599	E	-135.339	66.0965	5.30347	F	-129.678	81.2811	17.7099	G	-126.022	100.545	38.6423	H	-116.831	111.201	53.6357	I	-114.047	98.4677	69.9462	J	-120.446	79.7048	51.7228	K	-125.649	64.3405	36.1511	L	-127.772	50.5684	17.2347	M
	A	-146.28	18.0963	-71.6119	B	-144.27	25.515	-51.7774	C	-140.653	35.4309	-28.6184	D	-134.156	48.6175	-14.5479	E	-132.026	65.3717	5.56237	F	-126.491	80.3385	17.362	G	-122.701	100.158	38.0096	H	-113.763	110.601	52.5353	I	-110.836	97.9144	69.1399	J	-117.101	78.8195	51.7809	K	-122.273	63.8817	34.9603	L	-124.246	50.5848	16.717	M
	A	-143.448	18.2369	-73.5122	B	-141.106	24.6809	-52.588	C	-137.208	34.8842	-28.7088	D	-130.912	47.6487	-15.0274	E	-128.69	64.7188	5.53882	F	-123.294	79.2619	17.1443	G	-119.522	99.7014	37.0087	H	-110.597	110	51.2507	I	-107.887	96.9295	67.9046	J	-113.97	77.7705	51.5875	K	-119.239	63.2708	33.36	L	-120.878	50.4991	15.8515	M
	A	-140.542	18.7677	-75.5516	B	-138.096	23.7868	-53.7451	C	-133.877	34.4944	-29.6279	D	-127.577	46.7793	-15.4142	E	-125.341	64.3136	4.90938	F	-120.007	78.2565	17.0336	G	-116.524	99.4695	35.5689	H	-107.432	109.644	49.8949	I	-105.209	95.8373	66.3149	J	-110.548	76.7206	50.9708	K	-116.248	62.8162	31.6427	L	-117.615	50.3873	14.6554	M
	A	-137.655	19.8007	-77.509	B	-135.291	23.0619	-55.1175	C	-130.539	34.4905	-30.8812	D	-124.164	46.7533	-15.6642	E	-121.997	64.2775	4.00493	F	-116.629	77.7693	17.0684	G	-113.499	99.1335	34.0985	H	-104.468	109.752	48.4522	I	-102.643	94.6893	64.33	J	-107.114	76.003	50.0237	K	-113.191	62.4328	29.7192	L	-114.484	50.5834	13.2154	M
	A	-134.963	20.9314	-79.0629	B	-132.217	22.702	-56.578	C	-127.506	35.0813	-32.3157	D	-121.013	47.3632	-16.2743	E	-118.667	64.5969	3.08707	F	-113.324	77.9261	16.5972	G	-110.252	98.8952	32.5837	H	-101.15	110.199	47.2664	I	-100.274	93.6679	62.2674	J	-103.867	75.8148	48.9108	K	-110.05	62.3366	28.1667	L	-111.382	51.0435	11.7576	M
	A	-131.873	22.0598	-80.3223	B	-129.206	22.9785	-57.802	C	-124.529	35.9013	-33.6212	D	-117.728	47.839	-16.9335	E	-115.414	65.1413	2.13659	F	-110.007	78.117	15.8314	G	-106.717	99.0062	31.3914	H	-97.8342	110.907	46.5954	I	-97.7266	92.7678	60.2319	J	-100.748	76.0617	47.8584	K	-106.555	62.2488	27.0912	L	-107.992	51.5895	10.5194	M
	A	-128.63	22.8747	-81.1972	B	-125.948	23.6801	-58.7598	C	-121.559	36.8184	-34.7351	D	-114.287	48.5081	-17.5113	E	-112.056	65.5898	1.37591	F	-106.614	78.6903	15.2575	G	-103.39	99.2859	30.6757	H	-94.4788	111.68	46.2982	I	-94.773	92.2663	58.5375	J	-97.3408	76.2626	46.7229	K	-103.098	62.0788	26.4925	L	-104.696	52.0053	9.70056	M
	A	-125.313	23.2708	-81.88	B	-122.599	24.7445	-59.2826	C	-118.364	37.6749	-35.7432	D	-110.907	49.1346	-18.0378	E	-108.571	66.0167	0.852139	F	-103.263	79.5338	14.8891	G	-99.8991	99.2934	30.4731	H	-91.0794	112.148	46.4024	I	-91.6491	92.1831	57.3444	J	-93.9682	76.3767	45.864	K	-99.9282	61.9132	26.1558	L	-101.322	52.2052	9.15724	M
	A	-121.752	23.2461	-82.5673	B	-119.273	25.6915	-59.5448	C	-114.928	38.1718	-36.5255	D	-107.504	49.7633	-18.33	E	-105.115	66.1373	0.572863	F	-100.037	80.3417	14.6971	G	-96.5145	98.883	30.7151	H	-87.6796	112.188	46.6735	I	-88.2408	92.0231	56.7607	J	-90.6325	76.3851	45.042	K	-96.5148	61.8348	25.6298	L	-97.7769	51.8275	8.98014	M
	A	-118.46	22.8289	-83.4455	B	-115.935	26.4262	-59.6079	C	-111.682	38.2347	-37.1289	D	-104.15	50.2826	-18.5567	E	-101.727	65.9645	0.261146	F	-96.6173	80.9811	14.6036	G	-93.1911	98.0872	30.8443	H	-84.2453	111.833	46.8437	I	-84.8758	91.8326	56.3683	J	-87.3452	75.9091	44.6523	K	-93.1172	61.4242	25.4162	L	-94.4667	50.7732	8.62608	M
	A	-115.276	22.3341	-84.7033	B	-112.676	27.0489	-59.6662	C	-108.361	38.0882	-37.8912	D	-100.773	50.5806	-18.9665	E	-98.2544	65.3589	-0.194456	F	-93.1538	81.231	14.4802	G	-89.9292	97.078	30.6537	H	-80.8677	111.11	46.6952	I	-81.539	91.6783	55.9605	J	-84.015	75.4325	44.3289	K	-89.8078	60.9086	25.1792	L	-91.461	49.3764	8.18303	M
	A	-112.181	21.9596	-86.0868	B	-109.255	27.3852	-60.0549	C	-105.064	37.7247	-39.2453	D	-97.2304	50.844	-19.7957	E	-94.9991	64.4789	-1.00051	F	-89.6541	81.24	13.7247	G	-86.7725	96.0536	30.205	H	-77.6912	110.357	46.1762	I	-78.0639	91.3857	55.5658	J	-80.628	74.8313	43.6994	K	-86.4343	60.4129	24.8014	L	-88.4403	47.9541	7.69487	M
	A	-109.059	21.8811	-87.5251	B	-105.932	27.59	-61.0062	C	-102.209	37.3763	-41.0717	D	-94.0497	51.217	-21.1036	E	-91.9772	63.7213	-2.1312	F	-86.4648	81.3787	12.4883	G	-83.5761	95.1183	29.1411	H	-74.2091	109.789	45.3092	I	-74.7318	91.0198	54.7922	J	-77.4787	74.2482	42.74	K	-83.0689	59.9528	23.8828	L	-85.3311	46.7325	6.72125	M
	A	-105.843	22.411	-88.9659	B	-102.792	27.9431	-62.4197	C	-99.4251	37.3569	-43.1113	D	-91.1125	51.8926	-22.827	E	-88.8715	63.2823	-3.86453	F	-83.4189	81.8043	10.8778	G	-80.6377	94.5332	27.5852	H	-70.7843	109.854	44.3499	I	-71.511	90.8938	53.8212	J	-74.2747	74.0926	41.377	K	-79.9184	59.5511	22.5946	L	-82.4534	45.9748	5.07196	M
	A	-102.586	23.4696	-90.1809	B	-99.7122	28.8046	-63.9344	C	-96.7483	37.7315	-45.1542	D	-88.3802	52.9486	-24.694	E	-86.1542	63.3921	-5.74468	F	-80.6451	82.6524	9.23646	G	-77.7313	94.2434	25.9614	H	-67.6472	110.454	43.5179	I	-68.3065	91.0506	52.5826	J	-71.3968	74.4469	39.7156	K	-76.6423	59.4085	21.1021	L	-79.6928	45.5485	3.24953	M
	A	-99.5771	24.584	-90.9783	B	-96.8415	29.8144	-65.2492	C	-93.9745	38.3606	-47.1092	D	-85.5617	54.4974	-26.2763	E	-83.2776	63.8542	-7.60728	F	-77.671	83.7654	7.61725	G	-74.6504	94.455	24.3553	H	-64.2009	111.312	42.7821	I	-65.1599	91.5696	51.4175	J	-68.6173	75.2805	37.9264	K	-73.5015	59.9919	19.6381	L	-76.636	45.7556	1.60367	M
	A	-96.2315	25.6975	-91.3293	B	-93.6877	31.0365	-66.4201	C	-90.9437	39.3597	-48.6625	D	-82.6807	55.9903	-27.4706	E	-80.3432	64.4848	-9.22235	F	-74.6787	84.8706	6.21363	G	-71.5703	95.0088	22.9969	H	-60.7606	112.171	42.4738	I	-61.8157	92.4416	50.3369	J	-65.994	76.5177	36.1938	K	-70.6015	61.1357	18.3704	L	-73.6869	46.605	0.308086	M
	A	-92.868	26.5148	-91.3318	B	-90.5346	32.0859	-67.4174	C	-88.0176	40.4527	-49.7187	D	-79.5126	57.4263	-28.5846	E	-77.1108	65.1923	-10.5561	F	-71.7369	85.9309	5.06291	G	-68.4538	95.5556	21.9359	H	-57.4	112.844	42.5507	I	-58.4727	93.5567	49.8387	J	-63.1729	78.0158	34.5643	K	-67.6423	62.4029	17.3081	L	-70.5578	47.6399	-0.786583	M
	A	-89.5851	26.9417	-91.3425	B	-87.5302	33.3608	-68.2747	C	-84.7608	41.2467	-50.5568	D	-76.2707	58.3231	-29.6108	E	-73.6122	65.8084	-11.4593	F	-68.4944	86.7259	3.97064	G	-65.137	95.7877	21.0658	H	-54.0601	113.472	42.7652	I	-55.1797	94.5235	49.8069	J	-60.3482	79.4255	33.334	K	-64.3928	63.6438	16.8354	L	-67.4161	48.708	-1.56143	M
	A	-86.1529	27.0784	-91.5819	B	-84.3236	33.8746	-69.2717	C	-81.4432	42.0369	-51.4554	D	-73.1117	58.6756	-30.6511	E	-70.3414	66.2904	-12.1352	F	-65.2179	86.701	3.02372	G	-61.7873	96.1128	20.1427	H	-50.6529	114.009	42.934	I	-51.8	95.0932	49.9185	J	-57.2062	80.6315	32.3783	K	-61.2077	64.7054	16.9592	L	-64.3752	49.8692	-2.2521	M
	A	-82.7569	27.0876	-92.268	B	-81.1077	33.9629	-70.3575	C	-77.9623	42.8502	-52.2805	D	-69.9094	58.8865	-31.7125	E	-66.968	66.9069	-12.9694	F	-61.9343	86.3189	1.94625	G	-58.3001	96.3409	19.228	H	-47.2437	114.276	42.7898	I	-48.4089	95.1643	49.9334	J	-54.0442	81.4399	31.5187	K	-57.9593	65.6419	17.1595	L	-61.2752	50.9574	-2.98136	M
	A	-79.4119	27.3243	-93.209	B	-77.9068	33.8558	-71.5612	C	-74.693	43.724	-52.9217	D	-66.6137	59.1015	-33.1268	E	-63.6933	67.864	-13.8547	F	-58.8382	85.8605	0.639418	G	-55.1957	96.6386	18.3091	H	-47.6093	111.053	39.2977	I	-44.7617	93.0012	51.3915	J	-50.9097	81.6667	30.4277	K	-54.5559	66.3835	17.2272	L	-57.8187	51.5834	-4.19834	M
	A	-76.4504	27.8957	-94.9738	B	-74.8686	34.0063	-73.2321	C	-71.7517	44.7334	-54.3041	D	-63.6853	59.383	-34.8644	E	-60.8019	68.8771	-15.5361	F	-55.6512	85.3815	-0.913787	G	-52.0515	96.8434	16.9771	H	-44.695	110.772	37.6071	I	-41.4142	93.2153	50.851	J	-47.5862	81.8126	29.3974	K	-51.0718	66.6872	16.8857	L	-54.546	51.8136	-5.42706	M
	A	-73.9712	28.7103	-96.9305	B	-72.2822	34.2836	-75.3039	C	-69.0825	45.9726	-56.1429	D	-60.9787	59.8768	-36.841	E	-58.3633	69.721	-17.5182	F	-52.7724	85.1765	-2.67628	G	-49.0158	97.3626	15.4853	H	-41.8649	110.596	35.7263	I	-38.1236	93.5503	50.0752	J	-44.2193	81.8066	28.2665	K	-47.7446	66.7135	16.2472	L	-51.3217	51.9584	-7.09755	M
	A	-71.3678	29.739	-98.8941	B	-69.6987	34.5657	-77.496	C	-66.5616	47.2658	-58.0373	D	-58.424	60.6587	-38.9071	E	-55.7997	70.6383	-19.5846	F	-49.9306	85.5295	-4.66585	G	-46.1175	98.1582	13.9966	H	-39.0068	110.96	33.6207	I	-34.9239	94.2299	48.925	J	-40.9388	81.9947	27.443	K	-44.6101	66.8428	15.1747	L	-48.0538	52.0895	-8.42765	M
	A	-68.6983	30.8675	-100.632	B	-67.1998	35.0004	-79.7584	C	-63.9693	48.6807	-59.7402	D	-55.8482	61.7395	-40.8718	E	-53.1634	71.7177	-21.4761	F	-47.2466	86.3695	-6.52729	G	-43.1567	99.4491	12.6218	H	-36.2794	111.778	31.6906	I	-32.1436	95.1934	47.5883	J	-37.8096	82.5258	26.2725	K	-41.396	67.3312	13.6567	L	-44.974	52.9883	-9.95061	M
	A	-65.6587	32.0901	-101.928	B	-64.4235	35.6464	-81.7274	C	-61.3372	50.0314	-61.2752	D	-53.1913	63.1091	-42.524	E	-50.4257	72.8513	-23.1168	F	-44.487	87.5149	-8.11686	G	-40.3775	101.06	11.5432	H	-33.2783	112.864	30.0959	I	-29.3203	96.5829	46.1724	J	-34.6683	83.001	25.1914	K	-38.5888	68.2369	12.1167	L	-42.0902	54.4055	-11.1479	M
	A	-62.3003	33.1734	-102.584	B	-61.4646	36.5312	-83.0575	C	-58.2936	51.3988	-62.2769	D	-50.3383	64.5529	-43.7249	E	-47.2789	73.9989	-24.1366	F	-41.6271	88.8183	-9.4286	G	-37.4251	102.6	10.7446	H	-30.2057	113.98	29.0275	I	-26.5621	98.1748	45.0019	J	-31.4047	83.7578	24.4843	K	-35.6056	69.2917	10.6661	L	-39.3428	56.0154	-11.9931	M
	A	-59.0143	33.998	-102.954	B	-58.2925	37.3426	-83.9463	C	-55.2683	52.5497	-62.5626	D	-47.4081	65.7234	-44.5517	E	-44.1366	75.1472	-24.4425	F	-38.393	89.7344	-10.3431	G	-34.3847	103.926	10.2149	H	-26.8415	114.736	28.2126	I	-23.8229	99.6854	44.1726	J	-28.1345	84.5887	24.1949	K	-32.5103	70.4458	9.34415	L	-36.2353	57.6105	-12.4986	M
	A	-55.6662	34.3603	-103.524	B	-55.0499	37.8028	-84.3047	C	-51.8434	53.1628	-62.3974	D	-44.0388	66.2145	-45.35	E	-40.8754	76.0551	-24.523	F	-35.0136	90.0982	-10.6039	G	-30.991	104.762	10.0001	H	-23.4444	114.785	27.7414	I	-20.7847	101.045	43.6047	J	-24.6179	84.9591	24.4982	K	-29.4582	71.5224	8.26939	L	-33.1748	58.8302	-12.6728	M
	A	-52.2753	34.2368	-104.367	B	-51.6662	37.9238	-84.4731	C	-48.4712	53.2018	-61.9258	D	-40.6973	65.8955	-45.9925	E	-37.3832	76.1701	-24.4443	F	-31.6024	90.044	-10.5956	G	-27.5804	104.986	10.0048	H	-20.0825	114.412	27.3588	I	-17.5409	101.962	43.1965	J	-21.259	84.822	25.2086	K	-26.1981	72.2493	7.31375	L	-29.6818	59.8083	-12.7949	M
	A	-49.1734	33.6537	-105.498	B	-48.2361	37.467	-84.5959	C	-45.1668	52.8547	-61.584	D	-37.4192	65.1608	-46.6317	E	-34.092	75.576	-24.1379	F	-28.219	89.5944	-10.5406	G	-24.2362	104.819	9.83422	H	-16.7685	113.748	26.7797	I	-14.1158	102.108	42.6844	J	-17.7361	84.458	25.9134	K	-22.7809	72.3848	6.26193	L	-26.2762	60.2221	-13.0286	M
	A	-46.0998	33.0635	-106.78	B	-45.093	36.7457	-84.8601	C	-41.7964	52.381	-61.4581	D	-34.2327	64.1687	-47.3785	E	-30.7951	74.8602	-23.8772	F	-24.9131	88.8823	-10.7248	G	-20.8569	104.521	9.42534	H	-13.3718	112.929	25.828	I	-10.6682	101.449	42.0316	J	-14.4163	83.746	26.273	K	-19.7169	71.9663	5.05703	L	-22.8562	60.1507	-13.5257	M
	A	-43.0655	32.7694	-108.284	B	-41.6579	35.8937	-85.2351	C	-38.4026	51.8145	-61.9315	D	-31.15	63.0882	-48.0861	E	-27.4907	74.1245	-23.9575	F	-21.6614	88.0851	-11.1478	G	-17.568	104.239	8.70896	H	-10.1338	112.275	24.8904	I	-7.67426	100.553	41.181	J	-11.0274	82.8014	26.0112	K	-16.649	71.4857	3.49932	L	-19.527	59.8345	-14.4016	M
	A	-40.0411	33.1074	-110.03	B	-38.4413	35.2254	-85.9323	C	-35.1455	51.3171	-62.8304	D	-27.9039	61.986	-48.7522	E	-24.1603	73.4553	-24.4417	F	-18.393	87.1661	-11.4363	G	-14.1583	104.247	7.49152	H	-6.50492	112.033	23.8776	I	-4.71898	99.4572	39.7432	J	-7.85998	81.9341	25.149	K	-13.6454	71.2329	1.75978	L	-16.3417	59.5358	-15.7127	M
	A	-37.1504	33.8021	-111.717	B	-35.2715	34.7338	-87.0213	C	-31.9657	51.1913	-63.9856	D	-24.8286	60.9925	-49.4224	E	-20.7249	73.2571	-25.4847	F	-15.115	86.7345	-11.9418	G	-10.9464	104.203	6.28766	H	-3.27311	112.481	22.9226	I	-2.09573	98.423	37.9848	J	-4.74067	81.1973	24.1166	K	-10.6468	71.0511	0.110617	L	-13.1654	59.5983	-17.2686	M
	A	-34.1513	34.5941	-113.114	B	-32.1431	34.572	-88.3032	C	-28.7149	51.3627	-65.3518	D	-21.4156	60.5983	-49.6217	E	-17.5505	73.6381	-26.7021	F	-11.6777	86.6967	-12.2694	G	-7.67504	104.336	5.35262	H	-0.004558	113.272	22.1702	I	0.620255	97.5765	36.1267	J	-1.56142	80.8094	22.8836	K	-7.51184	70.957	-1.37936	L	-10.167	59.9092	-18.6279	M
	A	-30.9088	35.3126	-114.083	B	-28.9469	35.0157	-89.462	C	-25.6216	51.8537	-66.6726	D	-18.0217	60.9368	-50.0389	E	-14.378	74.3062	-27.8654	F	-8.41699	87.1657	-12.6767	G	-4.12875	104.617	4.69882	H	3.26779	114.301	21.8247	I	3.42015	97.0242	34.3458	J	1.92845	81.1299	21.7781	K	-4.24458	70.7064	-2.70328	L	-6.797	60.3762	-19.8805	M
	A	-27.4781	35.7548	-114.576	B	-25.6841	35.6409	-90.411	C	-22.387	52.2737	-67.81	D	-14.4847	61.5209	-50.2776	E	-11.1174	75.0162	-28.8292	F	-5.00487	87.8343	-12.907	G	-0.764108	104.89	4.40889	H	6.56829	115.291	21.9477	I	6.54911	96.8525	32.8621	J	5.21068	81.5132	20.7144	K	-0.936253	70.2787	-3.78132	L	-3.55611	60.6787	-20.8479	M
	A	-24.217	35.8697	-114.628	B	-22.3976	36.5982	-90.9244	C	-18.921	52.5359	-68.5394	D	-11.1059	62.0506	-50.3812	E	-7.7532	75.5436	-29.5136	F	-1.53253	88.661	-12.9109	G	2.59133	104.977	4.39204	H	9.77129	115.964	22.3234	I	9.80125	96.958	31.8973	J	8.50046	81.9666	19.7152	K	2.44516	69.7331	-4.52523	L	-0.241924	60.7818	-21.6292	M
	A	-20.8362	35.5358	-114.697	B	-18.9609	37.4558	-90.9697	C	-15.5388	52.4493	-68.9203	D	-7.68518	62.5627	-50.3315	E	-4.23677	75.8362	-29.9485	F	1.81171	89.3752	-13.0561	G	6.00139	104.684	4.53296	H	13.3002	116.113	22.5972	I	13.2115	96.8435	31.4742	J	11.9805	82.1699	18.627	K	5.67446	68.9285	-4.78024	L	3.13608	60.2495	-22.1705	M
	A	-17.5088	34.8217	-115.046	B	-15.5429	38.0159	-90.8944	C	-12.1942	52.1591	-69.3267	D	-4.3812	62.8044	-50.2087	E	-0.930354	75.809	-30.2388	F	5.26142	89.8888	-13.098	G	9.31395	103.978	4.62209	H	16.6665	115.819	22.5712	I	16.6081	96.4593	31.1521	J	15.3114	81.9078	18.0518	K	8.98427	67.8263	-4.81255	L	6.35998	59.072	-22.6428	M
	A	-14.2429	34.0856	-115.753	B	-12.1684	38.3319	-90.7717	C	-8.85874	51.6048	-70.0043	D	-0.822015	62.7071	-50.4545	E	2.56678	75.2571	-30.7381	F	8.80789	90.1571	-13.3715	G	12.5563	102.955	4.39393	H	20.1556	115.456	22.2478	I	19.9788	95.8683	30.8291	J	18.6074	81.4015	17.3916	K	12.0604	66.4408	-4.73682	L	9.30284	57.5922	-23.3499	M
	A	-11.014	33.5646	-116.757	B	-8.61988	38.4561	-91.0575	C	-5.64223	51.0593	-71.1217	D	2.4998	62.5534	-51.217	E	5.72446	74.3118	-31.7551	F	12.2297	90.2112	-14.0263	G	15.6985	101.605	3.62446	H	23.4816	115.245	21.4591	I	23.4069	94.9863	30.3393	J	21.8064	80.6543	16.5646	K	15.1026	65.0715	-4.74435	L	12.2805	55.8756	-24.2807	M
	A	-7.83268	33.3325	-117.883	B	-5.10239	38.755	-91.9371	C	-2.51667	50.6421	-72.6959	D	5.75447	62.4498	-52.4016	E	8.68107	73.4227	-33.2182	F	15.4837	90.2941	-15.0792	G	18.6914	100.386	2.47992	H	26.7537	115.175	20.4203	I	26.463	94.0719	29.5063	J	24.936	79.864	15.4061	K	18.2365	63.7549	-5.01839	L	15.0065	54.469	-25.3006	M
	A	-4.6081	33.5379	-118.938	B	-1.91172	39.2666	-93.0137	C	0.348454	50.4164	-74.4727	D	8.80464	62.7125	-53.8828	E	11.6322	72.8121	-34.9262	F	18.7	90.502	-16.4106	G	21.7242	99.6411	1.12441	H	30.1428	115.556	19.4239	I	29.7485	93.2366	28.3666	J	27.8754	79.3169	13.7772	K	21.4418	62.7763	-5.63708	L	17.853	53.3107	-26.6517	M
	A	-1.33352	34.1866	-119.678	B	1.20145	40.064	-94.2828	C	3.30841	50.61	-76.4139	D	11.9663	63.3982	-55.3458	E	14.6035	72.7454	-36.6638	F	21.9063	91.1296	-17.8523	G	24.9664	99.4417	-0.412644	H	33.3601	116.38	18.7071	I	32.9106	92.902	27.0622	J	30.6612	79.1961	11.8445	K	24.7229	62.3289	-6.43188	L	20.7741	52.7327	-28.2153	M
	A	2.02033	35.1323	-119.907	B	4.17338	41.2775	-95.5644	C	6.09758	51.2066	-78.062	D	15.0362	64.3793	-56.6418	E	17.605	73.0623	-38.3255	F	25.0391	91.8671	-19.2085	G	28.2388	99.7266	-1.85981	H	36.5717	117.281	18.1985	I	36.1459	93.1626	25.9031	J	33.4396	79.6677	9.92336	K	28.0823	62.8121	-7.19342	L	23.9181	53.1135	-29.6008	M
	A	5.30264	36.0982	-119.786	B	6.99014	42.6617	-96.596	C	9.17114	52.028	-79.574	D	17.9923	65.5212	-57.6413	E	20.8006	73.6673	-39.7924	F	28.1123	92.7081	-20.4644	G	31.3683	100.247	-3.02052	H	40.0085	118.017	18.0046	I	39.5003	93.8519	25.0727	J	36.126	80.627	8.30185	K	31.186	63.9448	-7.86242	L	26.897	54.2206	-30.7122	M
	A	8.65429	36.7731	-119.558	B	10.1152	44.1046	-97.5163	C	12.1709	52.7821	-80.7119	D	21.3187	66.7128	-58.567	E	24.0346	74.2818	-40.8825	F	31.3002	93.5397	-21.6159	G	34.6154	100.684	-4.01006	H	43.4144	118.309	18.2089	I	42.8236	94.6811	24.6983	J	38.942	81.8301	6.82866	K	34.2278	65.2414	-8.32652	L	29.8814	55.5445	-31.5498	M
	A	12.0594	37.1555	-119.463	B	13.0342	45.326	-98.798	C	15.8441	52.8094	-81.1382	D	24.5744	67.501	-59.5655	E	27.4895	74.5065	-41.3625	F	34.5467	94.1507	-22.6241	G	38.0248	100.536	-4.4759	H	46.8318	118.308	18.5597	I	46.1345	95.3251	24.5982	J	42.0776	82.9705	5.67584	K	37.3716	66.7164	-8.53444	L	32.8481	57.0099	-32.1582	M
	A	15.4719	37.3434	-119.709	B	16.259	45.6249	-99.7972	C	19.2547	53.1322	-81.8828	D	27.8497	67.7982	-60.5298	E	30.9851	75.0557	-41.9733	F	37.8155	94.2078	-23.5219	G	41.5258	100.891	-4.99134	H	50.2372	118.007	18.7686	I	49.4895	95.8637	24.5852	J	45.3289	83.8391	4.97715	K	40.5361	67.9922	-8.53878	L	35.884	58.3482	-32.7019	M
	A	18.7772	37.4534	-120.525	B	19.3929	45.5474	-100.882	C	22.5818	53.538	-82.7254	D	31.017	67.6851	-61.7592	E	34.3304	75.6651	-42.5204	F	41.0676	93.9617	-24.8402	G	44.8077	101.218	-5.47828	H	53.6178	117.349	18.6374	I	52.9096	96.1005	24.4435	J	48.5489	84.6385	4.40649	K	43.8128	68.9333	-8.63614	L	39.0325	59.4006	-33.2012	M
	A	22.1318	37.5412	-121.975	B	22.5568	45.3479	-102.146	C	26.1332	54.0747	-83.617	D	34.1403	67.3495	-63.255	E	37.7033	76.3772	-43.2401	F	43.9719	93.542	-26.555	G	48.2413	101.668	-5.9859	H	55.1103	115.464	14.4397	I	55.8845	98.4199	25.5114	J	51.943	85.0854	3.41454	K	47.1264	69.5887	-8.97305	L	42.3118	59.81	-34.1513	M
	A	25.13	37.8986	-123.927	B	25.5618	45.2624	-103.932	C	28.9991	54.6363	-85.3301	D	37.309	67.1673	-64.9464	E	40.6305	76.7046	-44.5617	F	46.838	93.2133	-28.5364	G	51.3843	102.191	-7.38673	H	58.3843	115.387	13.0897	I	58.9991	97.4621	24.881	J	55.2902	85.1243	2.40251	K	50.4649	69.9299	-9.56523	L	45.6783	60.0029	-35.1109	M
	A	27.8067	38.4062	-125.988	B	28.1977	45.2897	-106.078	C	31.7275	55.2327	-87.0948	D	40.2368	67.551	-66.8629	E	43.6248	77.0827	-46.0402	F	49.5255	93.1075	-30.5471	G	54.3256	102.737	-9.02952	H	61.3726	115.482	11.5302	I	62.1478	96.5394	23.9967	J	58.4781	85.0761	1.35747	K	53.684	70.2007	-10.5349	L	49.0624	60.0001	-36.3205	M
	A	30.4685	39.215	-127.945	B	30.9409	45.3797	-108.35	C	34.628	55.8005	-88.7559	D	42.8847	68.4177	-68.8744	E	46.546	77.7789	-47.7859	F	52.373	93.3563	-32.5974	G	57.2451	103.532	-10.6126	H	64.4638	115.76	9.88129	I	65.2477	95.8485	22.8867	J	61.7498	85.0697	0.214712	K	56.5722	70.775	-12.1667	L	52.403	59.8101	-37.2492	M
	A	33.2593	40.3293	-129.582	B	33.7381	45.9293	-110.321	C	37.633	56.5779	-90.2591	D	45.37	69.4139	-70.768	E	49.4537	78.7305	-49.6201	F	55.2115	93.8882	-34.426	G	60.0501	104.461	-11.9842	H	67.4992	116.395	8.39	I	68.5365	95.4502	21.5476	J	65.0228	85.3255	-1.06314	K	59.4907	71.2691	-13.8601	L	55.6662	60.2551	-38.3274	M
	A	36.1616	41.4329	-130.924	B	36.4994	46.7959	-111.948	C	40.7191	57.5564	-91.2478	D	48.3011	70.6656	-72.2956	E	52.1678	79.598	-51.1584	F	58.3859	94.5444	-35.8102	G	63.1403	105.726	-13.0308	H	70.4807	117.212	7.04656	I	71.7766	95.7419	20.2695	J	68.2633	85.9521	-2.06448	K	62.3849	72.1277	-15.7672	L	58.8825	61.075	-39.3147	M
	A	39.4529	42.3062	-131.839	B	39.638	47.6427	-113.132	C	43.9732	58.3731	-91.5338	D	51.3211	71.9106	-73.3243	E	55.2899	80.6038	-52.2748	F	61.5288	95.1338	-36.5032	G	66.2327	107.072	-13.3846	H	73.6335	118.169	6.06162	I	75.0752	96.6813	19.2613	J	71.5046	86.8856	-2.77836	K	65.0849	73.2175	-17.3474	L	62.0666	62.0768	-39.9924	M
	A	42.9966	42.6993	-132.262	B	42.8285	48.3837	-113.653	C	47.2953	58.9814	-91.226	D	54.5387	72.821	-73.971	E	58.5352	81.5076	-52.6745	F	64.9242	95.514	-36.7438	G	69.5973	108.306	-13.199	H	77.0349	118.865	5.49687	I	78.0923	97.6644	18.5802	J	74.739	87.8429	-3.11154	K	68.1121	74.5572	-18.6762	L	65.3607	63.1148	-40.2886	M
	A	46.3574	42.8298	-132.577	B	46.1697	48.7787	-113.927	C	50.7939	59.2604	-90.6295	D	57.8945	73.2276	-74.2321	E	61.8951	81.8008	-52.5821	F	68.4217	95.257	-36.7561	G	72.8434	109.299	-12.8026	H	80.3015	119.104	5.18947	I	81.4347	98.6115	18.3363	J	78.2345	88.3966	-3.12681	K	71.1325	75.6422	-19.4749	L	68.7123	63.9958	-40.1215	M
	A	49.8091	42.5037	-133.053	B	49.5494	48.9012	-113.953	C	54.2642	59.1026	-89.8382	D	61.3681	72.9059	-74.6554	E	65.2213	81.4756	-52.1986	F	71.6621	94.3769	-36.6853	G	76.1766	109.814	-12.4866	H	83.7155	118.932	4.9145	I	84.6248	99.2059	18.4729	J	81.6734	88.4136	-2.79582	K	74.6184	76.2218	-20.0381	L	72.2373	64.4046	-39.8292	M
	A	53.0861	41.8906	-133.847	B	52.9707	48.4645	-113.922	C	57.5584	58.655	-89.2813	D	64.5979	71.878	-75.1648	E	68.5262	80.7449	-51.9012	F	74.9578	93.1965	-36.7624	G	79.5816	109.724	-12.4755	H	87.1553	118.364	4.42679	I	88.0171	99.4478	18.5597	J	85.0463	87.8787	-2.4149	K	78.2008	76.0418	-20.635	L	75.7047	64.3055	-39.6764	M
	A	56.2144	41.4451	-135.125	B	56.2463	47.619	-114.06	C	60.9237	57.8378	-89.1353	D	67.5744	70.6483	-75.7258	E	71.7012	79.7449	-51.8182	F	77.9914	91.9955	-37.0332	G	82.9372	109.373	-12.926	H	90.4369	117.836	3.59101	I	91.4005	99.3071	18.2776	J	88.5395	86.8958	-2.29339	K	81.3655	75.4862	-21.4016	L	79.0984	63.9572	-39.7051	M
	A	59.2173	41.2625	-136.684	B	59.3234	46.6759	-114.252	C	64.0569	57.0414	-89.3305	D	70.7545	69.2842	-76.3678	E	74.9462	78.7309	-51.8955	F	81.2554	90.7708	-37.541	G	86.2111	109.027	-13.7918	H	93.6185	117.379	2.48623	I	94.695	98.8023	17.3237	J	91.8363	85.8955	-2.41503	K	84.5764	74.8488	-22.3433	L	82.631	63.6865	-40.2149	M
	A	62.1816	41.2716	-138.263	B	62.6309	45.9185	-114.867	C	67.4586	56.6219	-90.4212	D	73.9715	68.1007	-76.5537	E	78.2539	78.0127	-52.3873	F	84.4201	89.6197	-37.9775	G	89.4394	108.988	-14.9202	H	96.8212	116.908	1.38998	I	97.6017	98.0533	15.9	J	95.2872	85.098	-2.93111	K	87.8662	74.2785	-23.6316	L	86.1388	63.7446	-41.2077	M
	A	65.2831	41.689	-139.836	B	65.7964	45.562	-115.992	C	70.6749	56.6317	-91.6697	D	77.1226	67.1049	-77.0806	E	81.6728	77.5766	-53.2114	F	87.4831	88.728	-38.4356	G	92.6932	108.959	-16.2302	H	99.9008	117.133	0.283644	I	100.515	97.4401	14.2637	J	98.4678	84.76	-3.74245	K	91.1925	73.9995	-25.1061	L	89.2843	64.056	-42.2236	M
	A	68.4048	42.4947	-140.939	B	68.7906	45.4514	-117.164	C	73.906	56.9833	-92.8375	D	80.55	66.6429	-77.061	E	85.1246	77.8054	-54.2657	F	90.9278	88.4244	-38.4821	G	95.6786	109.3	-17.4933	H	103.294	117.719	-0.483578	I	103.387	97.0973	12.5504	J	101.787	84.6929	-4.69611	K	94.277	73.8081	-26.3112	L	92.5288	64.5732	-43.357	M
	A	71.6715	43.3733	-141.717	B	72.3285	46.0065	-118.171	C	77.0783	57.5675	-93.9675	D	84.0432	67.1112	-76.9316	E	88.4186	78.266	-55.1984	F	94.3545	88.7767	-38.7332	G	98.9256	109.718	-18.8085	H	106.629	118.535	-0.672103	I	106.365	97.0232	10.9619	J	105.141	85.0664	-5.68496	K	97.6433	73.8007	-27.1482	L	95.6846	65.309	-44.4731	M
	A	74.9756	43.9895	-142.265	B	75.6352	46.8571	-118.754	C	80.4654	58.2458	-94.8003	D	87.4437	67.8846	-76.9908	E	91.7884	78.9296	-55.9486	F	97.7812	89.5423	-39.048	G	102.341	110.082	-19.6039	H	109.904	119.33	-0.565798	I	109.512	97.1304	9.68024	J	108.488	85.4157	-6.52658	K	100.867	73.9973	-27.3994	L	99.0816	66.0232	-45.3398	M
	A	78.4674	44.0592	-142.461	B	79.1646	47.8022	-119.062	C	83.8138	58.8881	-95.271	D	90.8085	68.7399	-76.8234	E	94.9912	79.5576	-56.3521	F	101.137	90.5969	-39.2924	G	105.59	110.276	-19.7927	H	113.388	119.719	-0.273286	I	112.844	97.2625	8.75458	J	111.879	85.8136	-7.13231	K	104.163	74.1759	-27.8184	L	102.446	66.3014	-45.8648	M
	A	81.8098	43.7763	-142.516	B	82.7029	48.418	-118.974	C	87.3934	59.3494	-95.6113	D	94.3783	69.5528	-76.5651	E	98.4013	79.8544	-56.5396	F	104.476	91.6579	-39.2418	G	108.97	110.262	-19.8479	H	116.796	119.511	0.139195	I	116.303	97.0644	8.39594	J	115.195	86.1443	-7.71736	K	107.493	74.076	-28.1203	L	105.807	66.1239	-46.1944	M
	A	85.2079	43.3961	-142.747	B	86.1711	48.5736	-118.77	C	90.8074	59.2571	-95.9272	D	97.9636	69.9117	-76.4159	E	101.831	79.6628	-56.7866	F	108.088	92.3857	-39.0877	G	112.338	109.832	-20.0203	H	120.144	118.817	0.508491	I	119.578	96.5362	8.41662	J	118.55	85.8675	-8.15214	K	110.858	73.8966	-28.3428	L	108.946	65.4117	-46.4962	M
	A	88.5987	42.9009	-143.528	B	89.4858	48.3986	-118.586	C	94.1295	58.7683	-96.4852	D	101.427	69.777	-76.6461	E	105.199	79.2368	-57.3693	F	111.429	92.7611	-39.1262	G	115.627	108.764	-20.5918	H	123.295	117.886	0.587417	I	122.971	95.8012	8.40592	J	121.902	85.2968	-8.9239	K	114.317	73.4264	-28.6495	L	112.173	64.3438	-47.1804	M
	A	91.7933	42.433	-144.66	B	93.0203	47.9553	-118.94	C	97.3605	58.1792	-97.4695	D	104.681	69.4322	-77.2864	E	108.522	78.6496	-58.3691	F	114.985	93.0638	-39.6346	G	118.747	107.298	-21.6172	H	126.684	116.999	0.123853	I	126.292	95.0035	8.25247	J	125.032	84.5073	-9.97209	K	117.562	72.7024	-29.3172	L	115.12	63.008	-48.2165	M
	A	94.9686	42.304	-145.891	B	96.307	47.6724	-119.771	C	100.422	57.6732	-99.1769	D	108.068	69.3431	-78.4207	E	111.581	78.0881	-59.675	F	118.373	93.299	-40.5374	G	121.594	105.979	-22.8806	H	129.936	116.431	-0.84142	I	129.638	94.2606	7.82298	J	128.291	83.8068	-11.2303	K	120.879	71.9051	-30.4317	L	117.924	61.7081	-49.5355	M
	A	98.1896	42.8276	-147.155	B	99.6788	47.777	-120.977	C	103.176	57.368	-101.207	D	111.23	69.5609	-79.8753	E	114.635	77.8549	-61.4019	F	121.61	93.6446	-41.8639	G	124.347	104.952	-24.3011	H	133.015	116.116	-1.93552	I	133.111	93.6597	6.94242	J	131.269	83.5357	-12.7824	K	123.944	71.3194	-31.7307	L	120.654	60.6346	-51.173	M
	A	101.22	43.7554	-148.256	B	102.748	48.3244	-122.129	C	106.04	57.3074	-103.416	D	114.241	70.1922	-81.3845	E	117.418	78.0986	-63.2775	F	124.66	94.4335	-43.4019	G	127.354	104.612	-26.0387	H	136.414	116.183	-2.88852	I	136.365	93.4042	5.81142	J	134.218	84.0343	-14.5387	K	126.895	71.1067	-33.0938	L	123.444	60.0278	-52.9891	M
	A	104.388	44.7683	-149.076	B	106.028	49.1185	-123.224	C	108.853	57.6961	-105.326	D	117.395	71.0077	-82.8518	E	120.319	78.7104	-65.0059	F	127.538	95.5571	-44.7477	G	130.307	105.127	-27.6189	H	139.719	116.481	-3.45933	I	139.766	93.6938	4.77324	J	136.817	85.1656	-16.1126	K	129.985	71.4912	-34.4372	L	126.314	60.058	-54.7798	M
	A	107.682	45.5861	-149.545	B	109.243	49.9632	-124.248	C	111.934	58.4619	-106.838	D	120.507	71.8496	-84.1989	E	123.298	79.4824	-66.4184	F	130.68	96.8101	-46.0073	G	133.318	105.991	-28.859	H	143.239	116.701	-3.64295	I	143.01	94.4759	4.11821	J	139.477	86.6741	-17.6002	K	133.129	72.3763	-35.4229	L	129.284	60.6429	-56.2904	M
	A	111.007	46.1539	-149.867	B	112.409	50.8458	-125.134	C	115.069	59.2749	-108.006	D	123.713	72.7052	-85.2333	E	126.437	80.194	-67.5571	F	133.843	97.903	-47.0973	G	136.444	106.854	-29.9237	H	146.517	116.647	-3.44931	I	146.364	95.2709	3.76204	J	142.115	88.4352	-18.8324	K	136.362	73.6202	-35.822	L	132.338	61.5587	-57.434	M
	A	114.515	46.2826	-150.151	B	115.627	51.7912	-126.173	C	118.434	59.7028	-108.903	D	126.91	73.6974	-86.2008	E	129.93	79.7193	-68.2495	F	136.923	99.2428	-48.1021	G	139.735	107.361	-30.8061	H	149.925	116.351	-3.06766	I	149.847	95.937	3.8105	J	144.964	90.1416	-19.8314	K	139.424	74.9659	-35.8538	L	135.35	62.5733	-58.354	M
	A	117.852	46.0754	-150.511	B	118.996	52.514	-127.107	C	121.736	60.0198	-109.877	D	130.147	73.8842	-87.2522	E	133.337	79.9321	-69.0391	F	140.242	99.5245	-49.3144	G	143.105	107.691	-31.5782	H	153.251	115.792	-2.65307	I	153.276	96.285	4.01374	J	147.899	91.4822	-20.6407	K	142.531	76.2977	-35.8674	L	138.498	63.5738	-59.3362	M
	A	121.214	45.8684	-151.172	B	122.145	52.9987	-128.201	C	125.225	60.4737	-110.665	D	133.211	73.7452	-88.3996	E	136.643	80.3274	-69.8572	F	143.433	99.3715	-50.5902	G	146.323	108.019	-32.4064	H	156.678	114.938	-2.74406	I	156.73	96.4536	4.09978	J	150.992	92.5351	-21.4461	K	145.762	77.3297	-35.974	L	141.66	64.163	-60.3926	M
	A	124.53	46.0073	-152.473	B	125.368	53.2602	-129.819	C	128.484	61.3224	-111.417	D	136.287	73.4563	-89.7914	E	139.985	80.984	-70.6887	F	146.784	99.1247	-52.3067	G	149.702	108.505	-33.2748	H	160.529	138.611	-28.5336	I	160.42	127.974	-9.88236	J	154.364	92.941	-22.6911	K	149.177	77.9677	-36.3163	L	144.736	64.2334	-61.6828	M
	A	127.202	46.3303	-154.356	B	128.179	53.2912	-131.664	C	131.411	61.8504	-113.033	D	139.278	73.3295	-91.6459	E	142.991	81.6171	-71.9983	F	149.756	98.8999	-54.3495	G	152.81	108.956	-34.7688	H	163.499	137.059	-29.6438	I	163.379	126.239	-10.2965	J	157.629	93.035	-23.9122	K	152.471	78.2062	-36.8282	L	148.078	64.2914	-63.0077	M
	A	129.855	47.1034	-156.4	B	130.854	53.4169	-133.748	C	134.21	62.5288	-114.823	D	142.029	73.4783	-93.6781	E	145.898	82.4445	-73.4932	F	152.623	98.8976	-56.5475	G	155.761	109.356	-36.7165	H	166.206	135.474	-30.9792	I	166.219	124.498	-11.0061	J	160.728	92.962	-25.1399	K	155.756	78.4006	-37.7248	L	151.361	64.4809	-64.0445	M
	A	132.49	48.3467	-158.222	B	133.369	53.7109	-135.897	C	136.909	63.2441	-116.599	D	144.726	73.939	-95.7098	E	148.687	83.7391	-75.0331	F	155.278	99.0931	-58.6652	G	158.661	109.778	-38.7457	H	168.982	134.015	-32.5375	I	169.089	122.93	-12.0666	J	163.945	93.117	-26.5223	K	158.793	78.8185	-39.2191	L	154.757	64.614	-64.9865	M
	A	135.154	49.8362	-159.709	B	135.918	54.2032	-138.031	C	139.773	63.8854	-118.303	D	147.571	74.8329	-97.5647	E	151.281	85.2795	-76.4839	F	157.984	99.62	-60.6843	G	161.461	110.186	-40.581	H	171.734	132.944	-34.1627	I	172.094	121.772	-13.3152	J	166.979	93.4717	-27.9316	K	161.818	79.4086	-40.7855	L	158.092	65.245	-65.9876	M
	A	138.006	51.3524	-160.805	B	138.592	55.0304	-139.901	C	142.901	64.6867	-119.554	D	150.468	75.8026	-98.9906	E	153.917	86.7512	-77.793	F	160.989	100.458	-62.5068	G	164.468	110.743	-42.0145	H	174.672	132.22	-35.6866	I	175.285	120.958	-14.5836	J	170.054	94.002	-29.2566	K	164.793	80.3589	-42.497	L	161.333	66.1592	-66.675	M
	A	141.096	52.655	-161.551	B	141.431	56.1447	-141.402	C	145.942	65.5855	-120.153	D	153.594	76.7977	-99.9996	E	156.818	88.1851	-78.7326	F	163.92	101.2	-63.8094	G	167.822	111.585	-42.9337	H	178.036	131.785	-36.8403	I	178.576	120.557	-15.4949	J	173.407	94.6644	-30.1102	K	167.676	81.4877	-44.0011	L	164.761	67.2968	-67.0242	M
	A	144.477	53.5029	-162.065	B	144.6	57.0281	-142.523	C	149.34	66.2009	-120.093	D	156.892	77.5977	-100.503	E	159.978	89.2382	-79.2294	F	167.201	101.808	-64.6636	G	170.957	112.355	-43.3063	H	181.363	131.432	-37.4922	I	181.931	120.209	-15.9529	J	176.757	95.3304	-30.1312	K	170.709	82.6157	-45.1911	L	168.029	68.2696	-67.0591	M
	A	147.778	54.1084	-162.486	B	147.871	57.4689	-143.035	C	152.631	66.3714	-119.422	D	160.304	77.9209	-100.636	E	163.417	89.4195	-79.2339	F	170.614	102.061	-65.0456	G	174.323	112.869	-43.3153	H	184.811	130.681	-37.6078	I	185.324	119.617	-16.1341	J	180.088	95.8373	-29.6911	K	173.977	83.3461	-46.0304	L	171.397	69.0197	-66.8121	M
	A	151.087	54.306	-163.265	B	151.448	57.5216	-143.306	C	155.915	66.1579	-118.601	D	163.787	77.4911	-100.911	E	166.764	89.0798	-78.9068	F	174.047	101.803	-65.1582	G	177.69	112.901	-43.0955	H	187.825	129.486	-37.2245	I	188.579	118.704	-16.1655	J	183.408	96.0647	-29.1101	K	177.456	83.5063	-46.7037	L	174.757	69.4165	-66.4656	M
	A	154.271	54.2832	-164.416	B	154.899	57.0839	-143.609	C	159.195	65.8099	-117.91	D	167.049	76.5347	-101.385	E	170.041	88.3743	-78.8332	F	177.473	100.951	-65.491	G	181.087	112.131	-42.9139	H	190.891	128.073	-36.6581	I	191.846	117.379	-16.1088	J	186.903	95.8656	-28.7063	K	180.81	83.0636	-47.2995	L	178.164	69.5326	-66.2529	M
	A	157.334	54.3884	-165.899	B	158.152	56.1553	-143.999	C	162.589	65.1001	-117.735	D	170.33	75.4373	-102.075	E	173.426	87.3219	-79.0283	F	180.64	99.7869	-65.9469	G	184.186	110.752	-42.705	H	193.831	126.43	-36.035	I	194.74	115.802	-16.1397	J	190.23	95.2946	-28.6106	K	184.036	82.3656	-48.2745	L	181.71	69.4467	-66.6146	M
	A	160.277	54.8322	-167.598	B	161.212	55.1567	-144.395	C	166.03	64.2141	-118.083	D	173.353	74.4463	-102.843	E	176.646	86.312	-79.3054	F	183.794	98.4674	-66.3864	G	187.245	109.337	-42.6145	H	196.707	124.634	-35.5626	I	197.835	113.932	-16.4046	J	193.685	94.661	-28.8657	K	187.15	81.5579	-49.7175	L	184.984	69.38	-67.5343	M
	A	163.164	55.6803	-169.383	B	164.464	54.2767	-145.305	C	169.426	63.4012	-118.87	D	176.676	73.5034	-103.598	E	180.132	85.5011	-80.345	F	186.978	97.1517	-66.4016	G	190.282	107.898	-43.1997	H	199.661	122.91	-35.0829	I	200.875	112.187	-17.1072	J	196.985	94.1783	-29.6278	K	190.063	80.8209	-51.2714	L	188.23	69.3764	-68.748	M
	A	165.877	56.7558	-171.039	B	167.56	53.6124	-146.532	C	172.645	63.1532	-120.071	D	180.014	72.7856	-103.876	E	183.332	85.2092	-81.4678	F	190.262	95.8826	-66.6158	G	193.51	106.912	-43.9631	H	202.887	121.667	-34.8123	I	204.057	110.74	-18.1162	J	200.196	93.8232	-30.6926	K	193.112	80.1672	-52.7725	L	191.462	69.6928	-70.1672	M
	A	168.768	57.9247	-172.458	B	170.663	53.2699	-147.807	C	175.936	63.425	-121.412	D	183.301	72.9001	-104.256	E	186.527	85.2093	-82.5907	F	193.649	95.3155	-66.3505	G	196.894	106.621	-45.0195	H	205.994	121.049	-35.1831	I	207.147	109.579	-18.9831	J	203.432	93.6414	-31.8628	K	196.37	79.7808	-54.1649	L	194.51	70.1493	-71.3817	M
	A	171.938	58.9972	-173.446	B	174.021	53.5052	-148.901	C	179.101	64.0898	-122.518	D	186.606	73.2734	-104.803	E	189.862	85.5171	-83.6303	F	197.088	95.5293	-66.455	G	200.154	106.791	-46.0432	H	209.09	120.499	-35.6513	I	210.219	108.559	-19.6618	J	206.824	93.9603	-32.8544	K	199.91	79.6461	-55.0354	L	197.852	70.812	-72.6548	M
	A	175.104	59.9441	-174.037	B	177.361	54.2374	-149.72	C	182.399	64.6883	-123.402	D	190.011	73.8237	-105.139	E	193.224	85.8825	-84.3217	F	200.466	95.9916	-66.4329	G	203.531	107.045	-46.8063	H	212.589	120.482	-35.9073	I	213.553	107.637	-19.8135	J	210.324	94.4883	-33.8804	K	203.348	79.5052	-55.7093	L	201.279	71.2838	-73.5236	M
	A	178.417	60.6184	-174.592	B	180.565	55.177	-150.2	C	185.679	65.161	-124.164	D	193.482	74.5097	-105.143	E	196.649	85.9924	-84.7404	F	203.844	96.5695	-66.5313	G	206.802	107.251	-47.3239	H	215.991	120.854	-35.8366	I	216.861	106.905	-20.0539	J	213.663	94.7923	-34.8232	K	206.639	79.3104	-56.4192	L	204.652	71.4663	-74.1864	M
	A	181.86	60.6211	-175.285	B	184.119	56.0796	-150.335	C	189.056	65.3952	-124.906	D	196.75	75.038	-105.135	E	200.018	85.8573	-85.0467	F	207.442	97.22	-66.5825	G	210.375	107.318	-47.5478	H	219.351	121.441	-35.542	I	220.236	105.86	-20.1012	J	217.298	94.5039	-35.6766	K	210.139	78.5666	-56.8458	L	208.267	70.7322	-74.8262	M
	A	185.29	59.9977	-176.184	B	187.535	56.5836	-150.34	C	192.502	65.2277	-125.727	D	200.307	75.2828	-105.161	E	203.506	85.3672	-85.27	F	211.012	97.5245	-66.6992	G	213.825	106.948	-47.6513	H	222.677	122.012	-34.9821	I	223.771	104.846	-20.045	J	220.449	93.466	-36.1327	K	213.408	77.5771	-56.9669	L	211.327	69.3972	-75.3087	M
	A	188.581	59.1476	-177.37	B	191.031	56.7428	-150.398	C	195.705	64.6252	-126.844	D	203.748	75.1979	-105.494	E	206.832	84.5435	-85.6862	F	214.462	97.4291	-67.0743	G	217.213	106.314	-48.0616	H	225.999	122.318	-34.2508	I	227.068	103.825	-20.0739	J	223.488	92.2893	-36.6366	K	216.474	76.4827	-57.1251	L	214.178	67.7688	-75.9514	M
	A	191.626	58.3289	-178.699	B	194.494	56.5909	-150.786	C	198.829	63.8187	-128.522	D	207.124	74.8779	-106.154	E	210.037	83.6932	-86.3717	F	217.836	97.0275	-67.7585	G	220.499	105.614	-48.9238	H	229.271	122.404	-33.5957	I	230.387	102.886	-20.1854	J	226.505	90.988	-37.6588	K	219.62	75.2702	-57.4994	L	216.989	66.0065	-76.7463	M
	A	194.654	57.8354	-180.179	B	198.035	56.5493	-151.705	C	201.612	63.0492	-130.408	D	210.369	74.6041	-107.299	E	213.279	82.8401	-87.4786	F	221.031	96.6697	-68.8652	G	223.669	105.119	-50.2345	H	232.762	122.339	-33.5764	I	233.806	101.88	-20.707	J	229.21	89.741	-39.1909	K	222.755	74.1299	-58.2484	L	219.809	64.3377	-77.936	M
	A	197.749	57.8717	-181.647	B	201.146	56.882	-152.935	C	204.325	62.6735	-132.485	D	213.45	74.7171	-108.695	E	216.294	82.1992	-88.8735	F	224.307	96.7046	-70.2369	G	226.752	105.048	-51.8108	H	236.08	122.329	-34.1986	I	236.933	101.089	-21.636	J	231.846	88.6148	-40.8298	K	225.931	73.3502	-59.2375	L	222.475	63.211	-79.4104	M
	A	200.984	58.414	-182.867	B	204.278	57.3831	-154.295	C	207.01	62.7947	-134.578	D	216.68	75.1914	-110.046	E	219.443	82.1009	-90.4847	F	227.429	97.0563	-71.7196	G	229.727	105.375	-53.4298	H	239.343	122.489	-35.197	I	240.299	100.818	-22.9571	J	234.763	88.1323	-42.5886	K	229.195	73.3373	-60.4903	L	225.507	62.8366	-81.1401	M
	A	204.201	59.2084	-183.741	B	207.417	58.1934	-155.61	C	209.848	63.2358	-136.458	D	219.851	75.8972	-111.239	E	222.644	82.7041	-92.055	F	230.492	97.8638	-73.1214	G	232.693	105.89	-55.0361	H	242.475	123.004	-36.4671	I	243.476	101.147	-24.2703	J	237.6	88.4299	-44.2378	K	232.381	74.1153	-61.9498	L	228.299	63.305	-82.7186	M
	A	207.359	59.8895	-184.261	B	210.581	59.2577	-156.713	C	213.014	64.0133	-137.881	D	223.041	76.8444	-112.199	E	225.689	83.5549	-93.3813	F	233.551	98.8306	-74.3125	G	235.894	106.702	-56.3995	H	245.511	123.921	-37.748	I	246.672	101.648	-25.4615	J	240.537	89.1605	-45.7223	K	235.219	75.1965	-63.1393	L	231.205	64.2075	-84.2277	M
	A	210.72	60.3401	-184.598	B	213.784	60.4006	-157.599	C	216.374	64.9114	-138.907	D	226.137	77.7455	-112.936	E	228.843	84.3416	-94.448	F	236.716	99.8137	-75.3634	G	238.969	107.542	-57.3002	H	248.469	125.01	-38.8626	I	250.139	102.345	-26.2911	J	243.658	90.1645	-46.7353	K	238.256	76.4424	-64.0907	L	234.217	65.361	-85.4771	M
	A	214.096	60.4877	-184.891	B	217.178	61.4665	-158.516	C	219.883	65.5495	-139.686	D	229.47	78.3289	-113.697	E	232.201	84.709	-95.1391	F	239.9	100.706	-76.2423	G	242.402	108.143	-58.0397	H	251.684	126.019	-39.7517	I	253.513	102.941	-26.7401	J	246.743	91.1014	-47.3755	K	241.374	77.5884	-64.7142	L	237.281	66.4561	-86.4569	M
	A	217.572	60.2413	-185.418	B	220.408	61.8681	-159.594	C	223.288	66.0611	-140.344	D	232.614	78.36	-114.514	E	235.54	85.1838	-95.8154	F	243.159	100.898	-77.1196	G	245.734	108.443	-58.6086	H	255.003	126.575	-40.2505	I	256.888	103.512	-27.2003	J	249.98	92.043	-47.9699	K	244.794	78.3404	-64.9716	L	240.404	67.5268	-87.2512	M
	A	220.819	59.7158	-186.399	B	223.546	62.0134	-160.919	C	226.714	66.6137	-141.013	D	235.836	78.0732	-115.817	E	239.1	85.6259	-96.3949	F	246.553	100.752	-78.2257	G	249.187	108.684	-59.3682	H	258.391	126.765	-40.5829	I	260.474	103.822	-27.759	J	253.037	92.7289	-48.6604	K	248.042	78.5485	-64.8822	L	243.568	68.3267	-88.0505	M
	A	223.832	59.2926	-187.726	B	226.552	62.036	-162.731	C	230.113	67.5476	-141.689	D	238.738	77.6223	-117.53	E	242.483	86.0833	-97.5844	F	249.991	100.553	-79.75	G	252.572	108.987	-60.3022	H	261.888	126.638	-41.2738	I	263.746	103.824	-28.4961	J	256.496	92.8681	-49.852	K	251.477	78.6005	-64.8456	L	246.761	68.6045	-89.1418	M
	A	226.617	59.1147	-189.651	B	229.261	62.1621	-164.84	C	233.034	68.5666	-143.27	D	241.679	77.2022	-119.528	E	245.212	86.2922	-99.2749	F	252.936	100.364	-81.372	G	255.771	109.298	-61.5337	H	265.047	126.227	-42.4732	I	266.964	103.494	-29.852	J	259.839	92.6544	-51.1295	K	254.882	78.5098	-65.0874	L	250.212	68.7429	-90.4103	M
	A	229.291	59.0865	-191.685	B	231.809	62.357	-167.031	C	235.76	69.5993	-145.031	D	244.532	77.0721	-121.686	E	248.107	86.5317	-101.011	F	255.789	100.297	-83.2228	G	258.945	109.773	-62.7841	H	268.067	125.754	-43.9886	I	269.842	103.162	-31.3867	J	263.179	92.5952	-52.5859	K	258.219	78.4022	-65.6018	L	253.56	68.9268	-91.9628	M
	A	232.041	59.2032	-193.629	B	234.537	62.8356	-169.185	C	238.471	70.5668	-146.693	D	247.172	77.4147	-123.782	E	250.999	86.9803	-102.822	F	258.513	100.625	-85.1898	G	262.135	110.427	-64.1097	H	271.213	125.422	-45.6948	I	272.927	102.967	-33.2433	J	266.199	92.6676	-53.9117	K	261.371	78.719	-66.7674	L	256.744	69.1525	-93.2842	M
	A	234.967	59.4539	-195.329	B	237.277	63.5553	-171.007	C	241.37	71.5137	-148.206	D	249.947	78.3996	-125.647	E	253.916	87.7134	-104.37	F	261.24	101.206	-87.1307	G	265.21	111.121	-65.3154	H	274.175	125.558	-47.3645	I	275.867	103.165	-34.9658	J	269.209	93.1149	-55.4266	K	264.541	79.063	-68.4399	L	259.806	69.5589	-94.6748	M
	A	238.228	59.6915	-196.453	B	240.168	64.3941	-172.57	C	244.556	72.4878	-149.192	D	252.756	79.7144	-126.974	E	256.884	88.5302	-105.581	F	264.32	101.972	-88.5906	G	268.536	112.06	-66.0947	H	277.138	126.194	-48.9437	I	279.004	103.944	-36.3796	J	272.145	93.6023	-56.9786	K	267.411	79.7016	-70.0188	L	263.126	70.2573	-95.7412	M
	A	241.427	59.8987	-196.806	B	243.467	64.9859	-173.632	C	247.645	73.4476	-149.451	D	255.717	81.1172	-127.918	E	260.082	89.3844	-106.255	F	267.5	102.823	-89.456	G	271.664	113.075	-66.2953	H	280.164	127.161	-50.2007	I	282.271	105.121	-37.3671	J	275.372	94.174	-58.0904	K	270.462	80.5464	-71.6661	L	266.636	71.0439	-96.2244	M
	A	244.837	59.5484	-196.488	B	246.867	65.0456	-173.902	C	251.133	74.1672	-149.147	D	258.7	82.2998	-128.466	E	263.379	89.9911	-106.335	F	270.926	103.187	-89.9192	G	275.013	113.873	-66.1546	H	283.47	127.985	-50.9474	I	285.428	106.258	-38.0887	J	278.876	94.6462	-58.5331	K	273.418	81.4054	-72.9528	L	270.226	71.598	-96.2987	M
	A	248.128	58.6381	-195.508	B	250.39	64.7142	-173.806	C	254.615	74.4234	-148.394	D	262.111	82.8799	-128.908	E	266.717	90.0955	-106.003	F	274.25	102.96	-89.8635	G	278.565	114.004	-65.6462	H	286.7	128.353	-51.2089	I	288.88	106.994	-38.5139	J	282.445	94.7242	-58.5541	K	276.709	81.9927	-73.9126	L	273.528	71.7776	-96.1507	M
	A	251.268	57.4167	-194.37	B	253.737	64.0773	-173.697	C	257.89	74.1449	-147.621	D	265.499	82.7027	-129.261	E	270.01	89.7411	-105.468	F	277.611	102.444	-89.6648	G	281.851	113.735	-64.8329	H	290.193	128.116	-51.3729	I	292.486	107.074	-38.6463	J	285.989	94.2832	-58.3775	K	280.179	82.0568	-74.7189	L	276.934	71.651	-95.9507	M
	A	254.083	56.1845	-193.362	B	256.994	63.1296	-173.63	C	261.135	73.4677	-147.001	D	268.835	82.1022	-129.654	E	273.453	89.0845	-104.873	F	280.961	101.536	-89.5639	G	285.169	113.113	-64.1348	H	293.477	127.249	-51.6623	I	295.751	106.777	-38.805	J	289.129	93.4635	-58.244	K	283.521	81.5547	-75.539	L	280.447	71.0567	-96.1165	M
	A	257.119	54.9421	-192.486	B	260.246	62.1305	-173.733	C	264.413	72.7154	-146.695	D	272.052	81.2774	-130.341	E	276.878	88.2555	-104.36	F	284.163	100.503	-89.8807	G	288.426	112.193	-63.7782	H	296.645	126.122	-52.0366	I	299.159	106.066	-39.2893	J	292.318	92.2695	-58.2138	K	286.701	80.8849	-76.7822	L	283.688	70.2542	-96.7768	M
	A	260.396	53.9383	-192.027	B	263.48	61.1621	-174.016	C	267.792	71.9826	-147.079	D	275.082	80.4892	-131.225	E	280.273	87.4878	-104.44	F	287.29	99.3747	-90.4343	G	291.691	111.214	-63.8953	H	299.792	124.955	-52.6067	I	302.331	105.241	-40.2425	J	295.382	90.8723	-58.3773	K	289.689	80.3373	-78.4632	L	286.996	69.5706	-97.8654	M
	A	263.675	53.237	-192.231	B	266.761	60.2817	-174.17	C	271.094	71.3729	-147.999	D	278.317	79.6283	-132.065	E	283.615	86.808	-105.107	F	290.378	98.2301	-91.0805	G	295.064	110.528	-64.6575	H	302.898	124.005	-53.3498	I	305.41	104.59	-41.5186	J	298.44	89.5499	-58.9592	K	292.482	80.0437	-80.2638	L	290.008	69.2171	-99.1989	M
	A	267.104	53.3615	-192.701	B	270.184	60.0273	-173.823	C	274.553	71.0671	-149.003	D	281.309	78.8825	-132.955	E	286.869	86.5951	-106.13	F	293.557	97.4491	-91.7032	G	298.201	110.23	-65.9694	H	306.152	123.36	-54.2041	I	308.47	104.08	-42.842	J	301.652	88.6926	-59.9554	K	295.479	79.831	-82.0448	L	293.302	69.1408	-100.751	M
	A	270.535	54.0998	-193.248	B	273.269	60.7848	-173.681	C	278.001	71.2861	-150.063	D	284.694	78.5649	-133.462	E	290.267	86.8979	-107.309	F	296.797	97.09	-92.249	G	301.295	110.34	-67.4209	H	309.464	123.197	-55.0476	I	311.666	103.794	-44.0797	J	304.821	88.6024	-61.1276	K	298.506	79.536	-83.6433	L	296.613	69.4792	-102.056	M
	A	273.82	54.9407	-193.726	B	276.345	61.522	-173.656	C	281.405	71.7878	-150.846	D	288.02	79.054	-133.91	E	293.642	87.5111	-108.435	F	300.194	96.9772	-92.5378	G	304.497	110.844	-68.8201	H	312.92	123.579	-55.5087	I	315.539	106.02	-47.179	J	308.099	89.0266	-61.9299	K	301.778	79.2817	-85.2147	L	299.904	69.9605	-103.07	M
	A	277.096	55.7295	-194.232	B	279.869	62.3601	-173.414	C	284.835	72.4375	-151.27	D	291.595	79.7655	-134.04	E	296.763	88.1171	-109.254	F	303.769	97.4215	-92.6205	G	307.634	111.597	-69.8589	H	316.141	124.299	-55.6921	I	318.912	106.416	-47.2671	J	311.406	89.7303	-62.7563	K	304.813	78.9451	-86.1558	L	303.224	70.4539	-103.844	M
	A	280.585	56.4814	-194.569	B	283.17	63.1277	-172.852	C	288.076	72.9803	-151.417	D	295.185	80.4904	-133.782	E	300.153	88.8093	-109.838	F	307.401	97.8489	-92.5086	G	310.904	112.19	-70.647	H	319.631	125.057	-55.4871	I	322.268	106.729	-47.2787	J	314.708	90.3979	-63.1364	K	308.132	78.3479	-86.7408	L	306.582	70.8169	-104.336	M
	A	283.873	56.8614	-194.824	B	286.415	63.7208	-172.05	C	291.498	73.1642	-151.467	D	298.469	81.0398	-133.514	E	303.387	89.2769	-110.154	F	311.036	98.152	-92.3991	G	314.254	112.541	-71.2743	H	323.011	125.532	-55.069	I	325.779	106.792	-47.1076	J	318.241	90.9808	-63.1975	K	311.447	77.5965	-86.9267	L	310.005	70.7819	-104.785	M
	A	287.395	56.928	-195.276	B	289.927	64.1047	-171.26	C	294.998	72.6755	-151.593	D	301.923	81.3431	-133.132	E	306.988	89.4512	-110.431	F	314.452	98.2618	-92.3901	G	317.741	112.369	-71.9208	H	326.552	125.549	-54.6879	I	329.202	106.446	-47.0076	J	321.619	91.3875	-63.2432	K	314.737	76.7143	-86.9921	L	313.28	70.0322	-105.241	M
	A	290.714	56.6993	-195.994	B	293.461	63.9785	-171.033	C	298.299	71.7889	-151.922	D	305.49	81.3611	-133.028	E	310.483	89.0322	-110.958	F	317.768	98.2618	-92.5258	G	321.138	111.532	-72.8025	H	329.962	125.15	-54.5953	I	332.591	105.94	-47.319	J	325.104	91.3933	-63.544	K	318.033	75.7842	-87.0816	L	316.44	68.9374	-105.816	M
	A	294.027	56.4513	-197.251	B	297.028	63.7575	-171.599	C	301.703	70.7729	-152.607	D	308.947	81.153	-133.393	E	313.728	88.3407	-111.84	F	321.358	98.211	-93.1857	G	324.164	110.521	-73.9358	H	333.55	124.703	-54.8933	I	335.776	105.474	-47.9917	J	328.274	91.0351	-64.1914	K	321.424	74.7427	-87.3604	L	319.449	67.6481	-106.708	M
	A	297.076	56.4468	-198.903	B	300.155	63.7371	-172.595	C	304.992	69.859	-153.794	D	312.172	80.9931	-134.228	E	316.907	87.75	-113.316	F	324.596	98.3058	-94.4107	G	327.107	109.649	-75.4545	H	337.091	124.453	-55.6568	I	339.203	105.078	-49.086	J	331.491	90.5339	-65.2114	K	324.521	73.8406	-87.9573	L	322.333	66.4162	-107.816	M
	A	300.111	56.8777	-200.529	B	303.279	63.9779	-174.005	C	308.09	69.4948	-155.431	D	315.54	81.3238	-135.461	E	319.758	87.4945	-115.198	F	327.596	98.7527	-96.106	G	329.837	109.14	-77.1823	H	340.476	124.73	-56.7717	I	342.581	105.202	-50.5193	J	334.71	90.2099	-66.9771	K	327.763	73.2709	-88.9278	L	325.242	65.5873	-109.278	M
	A	303.19	57.6935	-201.86	B	306.244	64.5337	-175.561	C	310.973	69.7063	-157.149	D	318.688	82.0817	-136.568	E	322.594	87.7101	-117.088	F	330.545	99.7258	-97.8503	G	332.679	109.035	-79.0586	H	343.808	125.63	-57.8961	I	345.615	106.004	-51.8299	J	337.495	90.1714	-68.9763	K	331.069	73.4686	-90.097	L	328.35	65.6603	-110.894	M
	A	306.506	58.8132	-202.878	B	309.348	65.4269	-177.043	C	314.029	70.3716	-158.768	D	321.815	82.8664	-137.749	E	325.531	88.4334	-118.702	F	333.425	101.001	-99.3044	G	335.668	109.582	-80.8246	H	347.138	126.791	-58.7503	I	348.621	107.16	-52.9631	J	340.361	90.5931	-70.981	K	334.161	74.3376	-91.3006	L	331.247	66.6101	-112.407	M
	A	309.894	59.9867	-203.531	B	312.368	66.3249	-178.298	C	317.04	71.2771	-160.032	D	325.158	83.7567	-138.777	E	328.528	89.2987	-120.017	F	336.313	102.425	-100.476	G	338.79	110.555	-82.3313	H	350.328	127.922	-59.3542	I	351.684	108.388	-53.7784	J	343.159	91.6365	-72.6328	K	337.095	75.5492	-92.1135	L	334.242	67.8854	-113.603	M
	A	313.175	60.9935	-203.927	B	315.472	67.1768	-179.458	C	320.073	72.1376	-161.19	D	328.481	84.4004	-139.623	E	331.677	90.089	-121.062	F	339.174	103.775	-101.516	G	341.703	111.471	-83.5069	H	353.745	128.887	-59.6338	I	354.904	109.477	-54.1679	J	346.184	93.0106	-74.0331	K	340.177	76.9191	-92.6061	L	337.12	69.3232	-114.375	M
	A	316.684	61.6221	-204.23	B	318.677	68.0477	-180.833	C	323.336	72.6891	-162.195	D	331.742	85.3047	-140.296	E	335.064	90.2692	-121.808	F	342.567	104.989	-102.702	G	345.049	111.832	-84.4373	H	357.104	129.427	-59.7009	I	358.169	110.322	-54.4193	J	349.141	94.2833	-75.0957	K	343.439	78.2594	-92.4918	L	340.164	70.8137	-115.114	M
	A	320.065	61.8051	-204.614	B	321.812	68.0659	-182.064	C	326.808	73.2451	-163.113	D	335.05	85.405	-141.419	E	338.483	90.5946	-122.548	F	345.662	105.16	-103.704	G	348.254	112.323	-85.2581	H	360.535	129.571	-59.803	I	361.699	110.958	-54.6583	J	352.285	95.3302	-75.8949	K	346.812	79.4446	-92.0043	L	343.189	72.1416	-115.839	M
	A	323.444	61.9331	-205.148	B	324.807	67.8406	-183.511	C	330.007	73.6415	-164.068	D	338.046	84.9938	-142.954	E	341.746	91.0091	-123.248	F	348.872	104.907	-105.065	G	351.765	112.695	-86.0671	H	363.806	129.353	-60.1762	I	365.267	111.272	-54.9862	J	355.547	96.009	-76.513	K	350.243	80.4375	-91.4639	L	346.323	73.1613	-116.876	M
	A	327.018	62.132	-206.228	B	327.736	67.3912	-185.167	C	333.305	74.3418	-165.446	D	340.956	84.4046	-144.723	E	345.327	91.5168	-123.977	F	351.947	104.283	-106.655	G	355.078	113.03	-86.9703	H	365.814	128.039	-60.2808	I	366.43	109.159	-54.689	J	358.733	96.2455	-77.3514	K	353.555	81.2594	-91.0969	L	349.291	73.5595	-118.623	M
	A	329.845	62.7199	-207.876	B	330.708	67.0891	-187.044	C	335.985	74.9259	-167.304	D	343.92	83.9634	-146.689	E	348.247	91.9939	-125.302	F	354.793	103.722	-108.125	G	358.275	113.294	-88.2095	H	368.781	127.94	-62.0252	I	369.529	108.371	-55.9753	J	362.133	96.261	-78.5839	K	357.027	81.8571	-91.2802	L	352.514	73.669	-120.168	M
	A	332.62	63.6818	-209.737	B	333.553	67.1221	-189.134	C	338.739	75.4674	-169.151	D	346.718	84.1349	-148.776	E	351.214	92.5185	-127.013	F	357.899	103.304	-109.847	G	361.316	113.951	-89.6098	H	371.601	127.929	-64.0075	I	372.373	107.591	-57.4387	J	365.258	96.3222	-79.7611	K	360.183	82.2615	-92.0705	L	355.721	73.8543	-121.364	M
	A	335.272	64.9405	-211.502	B	336.338	67.5603	-191.261	C	341.559	76.3899	-170.949	D	349.286	84.8103	-150.668	E	353.999	93.087	-128.741	F	360.974	103.491	-111.481	G	364.236	114.943	-91.0375	H	374.508	128.195	-66.0456	I	375.284	106.899	-59.1217	J	368.752	96.2149	-80.5427	K	363.165	82.9225	-93.6843	L	359.245	74.1469	-122.369	M
	A	338.057	66.5801	-213.081	B	339.097	68.6085	-193.053	C	344.351	77.6348	-172.424	D	352.17	85.9666	-152.314	E	356.875	93.7008	-130.394	F	363.94	104.308	-112.954	G	367.184	116.218	-92.1947	H	377.416	128.942	-67.7142	I	378.049	106.575	-60.7365	J	371.981	96.5545	-81.5452	K	366.283	83.6637	-95.4756	L	362.332	75.1037	-123.444	M
	A	340.727	68.2215	-214.193	B	341.756	70.0265	-194.572	C	347.199	78.8309	-173.632	D	354.981	87.2579	-153.351	E	360.04	94.5054	-131.865	F	366.896	105.459	-114.21	G	370.038	117.661	-92.9463	H	380.407	129.888	-69.1214	I	381.183	106.823	-62.1438	J	375.294	97.1725	-82.4548	K	369.168	84.7107	-97.1265	L	365.317	76.2127	-124.305	M
	A	343.811	69.8487	-215.024	B	344.648	71.4168	-195.786	C	350.457	79.8594	-174.168	D	358.239	88.4036	-153.897	E	363.213	95.323	-132.709	F	369.845	106.677	-115.212	G	373.202	119.215	-93.1732	H	383.751	130.676	-70.2872	I	384.272	107.506	-63.0824	J	378.57	97.985	-82.828	K	372.126	85.9749	-98.6976	L	368.672	77.4809	-124.864	M
	A	346.877	71.0127	-215.54	B	347.704	72.6951	-196.399	C	353.932	80.6089	-173.903	D	361.57	89.1474	-153.975	E	366.657	95.8382	-132.651	F	373.19	107.487	-115.783	G	376.324	120.637	-92.9602	H	387.269	130.997	-71.1365	I	387.622	108.234	-63.4739	J	381.866	98.8669	-82.8997	K	374.983	87.1777	-99.9574	L	371.941	78.5479	-124.918	M
	A	350.177	71.9053	-216.355	B	350.859	73.7856	-196.709	C	357.429	80.99	-173.324	D	365.061	89.2951	-154.075	E	370	96.0446	-132.023	F	376.557	107.759	-115.84	G	379.693	121.632	-92.5856	H	390.812	130.78	-71.9213	I	391.124	108.845	-63.2212	J	385.403	99.4822	-82.7743	K	378.311	88.3004	-101.043	L	375.44	79.1268	-124.596	M
	A	353.555	72.2291	-217.341	B	354.234	74.4601	-197.01	C	360.619	81.0341	-172.753	D	368.417	88.688	-154.239	E	373.255	95.8295	-131.289	F	379.943	107.539	-115.814	G	383.012	122.068	-92.1334	H	394.178	130.001	-72.8942	I	394.471	109.278	-62.89	J	388.786	99.4923	-82.4024	K	381.825	88.7323	-101.814	L	379.065	79.1495	-124.346	M
	A	356.657	72.2613	-218.467	B	357.573	74.3061	-197.376	C	364.057	80.6422	-172.459	D	371.534	87.7859	-154.559	E	376.587	95.4594	-130.657	F	383.31	106.97	-115.817	G	386.538	122.036	-92.0513	H	397.085	128.982	-74.1009	I	397.836	109.355	-62.7384	J	392.129	98.9174	-81.9169	K	385.034	88.4702	-102.683	L	382.365	78.9288	-124.333	M
	A	359.837	72.2926	-220.061	B	361.016	73.6917	-198.019	C	367.532	79.8401	-172.613	D	374.821	86.7629	-155.311	E	379.986	94.7335	-130.425	F	386.621	106.275	-116.028	G	389.922	121.581	-92.3499	H	400.134	127.879	-75.5126	I	401.177	109.007	-63.0944	J	395.475	97.8413	-81.8441	K	388.23	87.9596	-103.807	L	385.779	78.4739	-124.657	M
	A	362.632	72.5015	-221.808	B	364.162	72.961	-198.909	C	370.797	79.1449	-173.04	D	377.964	85.8873	-156.299	E	383.25	93.9139	-130.729	F	389.893	105.478	-116.607	G	393.331	121.216	-93.1616	H	403.124	127.124	-77.0318	I	404.378	108.463	-64.23	J	398.636	96.5813	-82.239	K	391.492	87.3037	-105.335	L	389.212	78.1593	-125.476	M
	A	365.566	73.24	-223.727	B	367.202	72.2831	-200.169	C	373.958	78.7649	-173.955	D	381.224	85.3332	-157.202	E	386.475	93.2332	-131.611	F	393.119	104.776	-117.39	G	396.51	121.253	-94.5338	H	406.038	126.666	-78.5658	I	407.275	107.886	-65.8657	J	401.752	95.4194	-82.98	K	394.634	86.6666	-107.116	L	392.432	78.1966	-126.564	M
	A	368.464	74.5618	-225.467	B	370.026	71.8195	-201.645	C	377.337	78.8846	-175.197	D	384.27	85.1263	-158.197	E	389.679	92.9963	-132.737	F	396.28	104.019	-118.271	G	399.544	121.218	-96.0262	H	409.325	126.979	-79.8329	I	409.997	107.589	-67.7026	J	404.978	94.6541	-84.0967	K	397.675	86.2297	-108.764	L	395.653	78.4422	-127.815	M
	A	371.228	76.03	-226.907	B	373.099	71.6255	-203.176	C	380.64	79.461	-176.514	D	387.681	85.1377	-159.125	E	392.9	93.2805	-133.898	F	399.49	103.477	-119.116	G	402.611	121.211	-97.5026	H	412.465	127.599	-80.599	I	412.825	107.295	-69.5355	J	408.17	94.4857	-85.2674	K	400.924	85.9122	-110.346	L	398.967	79.1617	-128.942	M
	A	374.252	77.4354	-228.067	B	376.344	72.0424	-204.313	C	383.883	80.2445	-177.61	D	391.228	85.6911	-159.703	E	396.236	93.9156	-134.914	F	402.914	103.327	-119.664	G	406.108	121.277	-98.7926	H	415.795	128.373	-81.0263	I	415.85	107.346	-71.2043	J	411.844	94.815	-86.426	K	404.462	85.5431	-111.236	L	402.255	79.9032	-129.858	M
	A	377.351	78.5698	-228.914	B	379.603	72.8452	-205.229	C	387.08	80.9772	-178.473	D	394.596	86.2004	-160.09	E	399.595	94.6673	-135.727	F	406.264	103.557	-119.753	G	409.486	121.259	-99.3825	H	419.161	129.108	-80.987	I	418.918	107.554	-72.541	J	415.154	95.2339	-87.3498	K	407.739	85.1456	-111.714	L	405.553	80.5925	-130.567	M
	A	380.783	79.2188	-229.647	B	382.924	73.828	-205.57	C	390.545	81.651	-179.216	D	397.872	86.7407	-160.345	E	402.951	95.231	-136.22	F	409.878	103.909	-119.606	G	412.908	121.029	-99.636	H	422.516	129.576	-80.6685	I	421.934	107.594	-73.6766	J	418.602	95.6999	-88.2406	K	410.966	84.5572	-111.842	L	409.053	80.8698	-131.079	M
	A	384.334	79.2363	-230.383	B	386.522	74.538	-205.486	C	394.055	81.7834	-179.702	D	401.319	87.0952	-160.358	E	406.229	95.4767	-136.544	F	413.309	104.097	-119.462	G	416.489	120.49	-99.7689	H	425.931	129.556	-80.3501	I	425.207	107.033	-73.9719	J	421.693	96.0937	-89.721	K	414.31	84.0398	-112.262	L	412.43	80.3633	-131.266	M
	A	387.53	79.0445	-231.192	B	389.835	74.8849	-205.389	C	397.435	81.4591	-180.163	D	404.74	87.0701	-160.321	E	409.658	95.3825	-136.974	F	416.891	104.145	-119.394	G	419.985	119.539	-99.8726	H	429.423	129.07	-80.3999	I	428.679	106.342	-74.2326	J	424.921	95.6297	-90.6271	K	417.781	83.1548	-112.402	L	415.671	79.3394	-131.997	M
	A	390.851	78.7062	-232.359	B	393.393	74.9682	-205.52	C	400.714	80.9383	-180.96	D	408.377	86.8313	-160.57	E	413.004	95.0555	-137.772	F	420.233	104.053	-119.553	G	423.177	118.359	-100.307	H	432.747	128.466	-80.983	I	431.83	105.418	-74.5076	J	428.115	94.7863	-91.4663	K	421.189	82.0528	-112.618	L	418.63	78.0869	-133.049	M
	A	393.936	78.4321	-233.739	B	396.694	74.9493	-205.952	C	403.834	80.4297	-182.289	D	411.944	86.59	-161.333	E	416.226	94.553	-139.186	F	423.767	103.886	-120.281	G	426.295	117.03	-101.296	H	436.167	127.927	-82.0434	I	435.066	104.382	-75.0997	J	431.241	93.7588	-92.6092	K	424.34	80.9208	-113.069	L	421.365	76.8058	-134.245	M
	A	397.052	78.4897	-235.229	B	400.159	75.0575	-206.964	C	406.813	80.1889	-184.118	D	415.294	86.7341	-162.592	E	419.112	94.0347	-140.99	F	426.912	103.938	-121.425	G	429.191	115.832	-102.575	H	439.576	127.723	-83.2412	I	438.26	103.557	-76.0952	J	434.276	92.864	-94.265	K	427.502	79.9798	-113.931	L	424.246	75.8355	-135.924	M
	A	400.216	78.9763	-236.525	B	403.512	75.7132	-208.272	C	409.463	80.2405	-186.178	D	418.381	87.335	-164.07	E	421.928	93.8798	-143.145	F	430.257	104.365	-122.891	G	432.218	115.106	-104.258	H	443.016	127.894	-84.3503	I	441.576	103.03	-77.3119	J	437.139	92.235	-95.9795	K	430.649	79.5193	-115.16	L	426.976	75.3517	-137.887	M
	A	403.466	79.7142	-237.43	B	406.809	76.7558	-209.468	C	412.116	80.5589	-188.253	D	421.312	88.3408	-165.641	E	424.416	94.2512	-145.277	F	433.311	105.256	-124.322	G	435.302	115.113	-106.146	H	446.514	128.344	-85.1533	I	444.832	103.104	-78.6912	J	440.153	92.3254	-97.6999	K	433.613	79.6236	-116.501	L	429.741	75.432	-139.818	M
	A	406.742	80.4781	-237.971	B	410.124	77.9927	-210.393	C	415.014	81.2177	-190.279	D	424.092	89.5992	-166.956	E	427.111	95.0057	-147.261	F	436.274	106.612	-125.606	G	438.254	115.498	-107.781	H	449.841	128.88	-85.6051	I	447.903	103.794	-79.911	J	442.982	93.2315	-99.2067	K	436.71	80.4721	-117.87	L	432.52	76.1207	-141.588	M
	A	410.241	81.1055	-238.043	B	413.184	79.1026	-211.08	C	418.041	82.1635	-191.786	D	427.071	91.0208	-168.009	E	430.042	95.8978	-148.851	F	439.18	108.119	-126.672	G	441.397	115.969	-109.039	H	453.094	129.335	-85.7927	I	451.101	104.629	-80.8792	J	445.838	94.5403	-100.517	K	439.484	81.8059	-118.941	L	435.436	77.1565	-142.939	M
	A	413.684	81.3931	-237.859	B	416.485	80.2115	-211.784	C	421.083	83.0996	-192.837	D	430.132	92.334	-168.79	E	433.216	96.7713	-150.114	F	442.415	109.521	-127.513	G	444.667	116.403	-109.971	H	456.653	129.361	-85.696	I	454.339	105.398	-81.5654	J	448.65	96.1103	-101.525	K	442.514	83.4448	-119.937	L	438.652	78.2806	-143.644	M
	A	417.076	81.5161	-237.759	B	419.542	81.464	-212.658	C	424.356	83.5808	-193.839	D	433.356	93.3522	-169.687	E	436.626	97.244	-150.661	F	445.462	110.829	-128.618	G	448.327	116.343	-110.389	H	459.907	128.878	-85.5322	I	457.687	105.922	-82.0919	J	451.73	97.6023	-102.221	K	445.655	84.9419	-120.441	L	441.868	79.3091	-144.049	M
	A	420.618	81.4836	-237.711	B	422.561	81.9398	-213.663	C	427.909	84.2052	-194.651	D	436.436	93.9063	-170.569	E	439.986	97.9008	-151.48	F	448.827	111.06	-129.691	G	451.779	116.512	-110.949	H	463.237	128.191	-85.442	I	461.214	105.968	-82.5054	J	454.736	98.7368	-102.717	K	449.031	86.1465	-120.527	L	445.223	80.4347	-144.466	M
	A	424.032	81.4611	-238.17	B	425.644	82.1047	-214.961	C	431.467	84.7488	-195.414	D	439.632	94.2664	-171.925	E	443.488	98.4974	-152.104	F	451.983	110.874	-130.905	G	455.098	116.745	-111.522	H	466.541	127.313	-85.6918	I	464.462	105.718	-83.0221	J	457.945	99.6529	-103.268	K	452.515	86.9891	-120.519	L	448.584	81.4186	-145.105	M
	A	427.157	81.6109	-239.029	B	428.619	81.9792	-216.476	C	434.786	85.3703	-196.093	D	442.599	94.4078	-173.678	E	446.769	99.5353	-152.533	F	455.159	110.575	-132.333	G	458.661	117.316	-112.188	H	468.318	126.588	-87.4552	I	469.32	107.532	-82.4552	J	461.426	99.7538	-104.445	K	456.08	87.4827	-120.678	L	451.961	81.7395	-146.409	M
	A	430.203	81.9722	-240.382	B	431.598	81.9379	-218.175	C	437.743	86.2066	-197.678	D	445.332	94.5251	-175.67	E	449.862	100.385	-153.827	F	458.031	110.332	-133.871	G	461.66	117.755	-113.41	H	471.591	126.875	-88.912	I	472.77	107.651	-82.4757	J	464.715	99.8231	-105.583	K	459.429	87.6848	-121.022	L	455.217	81.962	-147.566	M
	A	433.232	82.6965	-241.97	B	434.331	82.3405	-220.061	C	440.561	86.9085	-199.42	D	447.966	94.7436	-177.807	E	452.769	101.169	-155.384	F	461.063	110.451	-135.607	G	464.724	118.318	-114.748	H	474.627	127.542	-90.8106	I	476.063	107.967	-83.0398	J	468.103	99.8479	-106.864	K	462.616	87.8576	-121.648	L	458.518	82.0888	-148.725	M
	A	436.047	83.7135	-243.482	B	437.114	83.084	-222.118	C	443.481	87.6579	-201.181	D	450.702	95.4222	-179.866	E	455.851	101.839	-157.049	F	463.965	111.08	-137.312	G	467.754	119.268	-115.966	H	477.396	128.383	-92.6293	I	479.411	108.695	-83.9556	J	471.259	99.9719	-108.059	K	466.048	88.6644	-122.939	L	461.798	82.3052	-149.982	M
	A	438.98	85.0353	-244.842	B	439.975	84.0834	-223.948	C	446.473	88.6504	-202.854	D	453.386	96.5398	-181.573	E	458.921	102.718	-158.436	F	466.794	111.96	-138.894	G	470.716	120.584	-116.962	H	480.15	129.485	-94.4233	I	482.462	109.691	-84.8911	J	474.4	100.51	-109.219	K	468.971	89.5416	-124.561	L	464.897	82.9964	-151.245	M
	A	441.81	86.37	-245.774	B	443.002	85.2349	-225.382	C	449.298	89.5318	-204.163	D	456.234	97.8611	-182.845	E	462.02	103.791	-159.326	F	469.966	113.003	-139.978	G	473.874	122.17	-117.643	H	482.956	130.884	-95.8517	I	485.341	110.916	-85.6162	J	477.74	101.192	-110.118	K	471.846	90.7526	-126.339	L	468.203	83.8995	-152.244	M
	A	445.068	87.5416	-246.309	B	446.031	86.3509	-226.275	C	452.628	90.3091	-204.742	D	459.151	99.1082	-183.565	E	465.274	104.665	-159.589	F	473.081	113.929	-140.363	G	476.932	123.651	-117.792	H	485.822	132.245	-96.8024	I	488.351	112.346	-86.0057	J	481.023	102.078	-110.359	K	474.723	92.2084	-127.641	L	471.48	84.9012	-152.579	M
	A	448.406	88.2283	-246.595	B	449.148	87.3142	-226.821	C	455.952	90.9387	-204.502	D	462.399	100.101	-183.839	E	468.774	105.245	-159.136	F	476.537	114.509	-140.43	G	480.075	124.894	-117.528	H	489.182	133.227	-97.4815	I	491.452	113.69	-86.0287	J	484.521	102.919	-110.132	K	477.812	93.4643	-128.615	L	474.675	85.7707	-152.51	M
	A	451.75	88.9112	-246.968	B	452.199	87.9574	-227.295	C	459.221	91.0244	-203.853	D	465.727	100.676	-183.822	E	472.057	105.466	-158.394	F	479.807	114.567	-140.29	G	483.355	125.716	-117.167	H	492.446	133.562	-97.9356	I	494.666	114.732	-85.9685	J	488.067	103.366	-109.635	K	480.905	94.3779	-129.407	L	478.017	86.4358	-152.262	M
	A	455.041	89.1982	-247.766	B	455.651	87.7749	-227.754	C	462.516	90.9719	-203.156	D	469.212	100.638	-184.029	E	475.383	105.252	-157.694	F	483.4	114.285	-140.197	G	486.755	126.075	-116.91	H	495.949	133.396	-98.6209	I	498.055	115.321	-85.8718	J	491.641	103.319	-109.105	K	484.39	94.8044	-130.063	L	481.605	86.5453	-152.082	M
	A	458.216	89.3883	-249.029	B	458.924	86.9605	-228.108	C	465.936	90.404	-202.71	D	472.489	99.9958	-184.633	E	478.718	104.685	-157.31	F	486.848	113.669	-140.543	G	490.257	125.985	-117.005	H	499.252	132.958	-99.5378	I	501.348	115.491	-85.8854	J	494.993	102.881	-108.739	K	487.618	94.5784	-130.776	L	485.042	86.188	-152.163	M
	A	461.248	89.6422	-250.746	B	462.336	86.03	-228.426	C	469.185	89.506	-202.55	D	475.53	99.1621	-185.436	E	482.009	103.966	-157.447	F	490.094	112.87	-141.317	G	493.484	125.606	-117.367	H	502.587	132.529	-100.756	I	504.684	115.13	-86.5968	J	498.32	102.075	-108.765	K	490.952	93.9422	-131.894	L	488.568	85.7399	-152.746	M
	A	464.042	89.9751	-252.566	B	465.601	85.213	-229.163	C	472.514	88.7868	-202.581	D	478.774	98.3225	-186.437	E	485.091	103.203	-158.079	F	493.25	112.014	-142.358	G	496.853	125.277	-118.287	H	505.722	132.333	-102.232	I	507.77	114.271	-88.115	J	501.535	101.09	-109.288	K	493.871	93.2667	-133.322	L	492.002	85.4654	-153.937	M
	A	466.872	90.4281	-254.369	B	468.64	84.6605	-230.453	C	475.763	88.4974	-203.244	D	482.036	97.6912	-187.287	E	488.345	102.442	-158.921	F	496.298	111.22	-143.679	G	499.957	125.267	-119.861	H	508.842	132.22	-103.678	I	510.548	113.4	-90.1318	J	504.695	100.203	-110.096	K	496.92	92.5712	-135.091	L	495.071	85.4672	-155.203	M
	A	469.843	91.1381	-255.869	B	471.586	84.3104	-231.996	C	479.119	88.6939	-204.373	D	485.155	97.1256	-188.144	E	491.477	102.517	-160.368	F	499.364	110.551	-144.992	G	503.053	125.358	-121.713	H	511.818	132.701	-105.012	I	513.03	112.733	-92.2705	J	508.041	99.7446	-111.1	K	499.843	91.9964	-136.739	L	498.203	85.6457	-156.571	M
	A	473.007	91.9853	-256.857	B	474.506	84.064	-233.499	C	482.221	89.3356	-205.581	D	488.391	97.0686	-188.942	E	494.569	102.955	-161.839	F	502.253	109.859	-146.146	G	506.01	125.464	-123.457	H	514.962	133.549	-106.085	I	515.411	112.29	-94.3836	J	511.286	99.823	-112.246	K	502.984	91.5213	-138.43	L	501.383	86.134	-157.814	M
	A	476.396	92.704	-257.533	B	477.905	84.7639	-234.598	C	485.49	90.2969	-206.813	D	492.004	97.3636	-189.618	E	497.997	103.64	-163.546	F	505.697	109.333	-146.958	G	509.39	125.711	-125.089	H	518.125	134.598	-106.793	I	518.045	112.104	-96.4481	J	514.484	100.189	-113.366	K	506.089	91.2063	-139.625	L	504.595	86.8013	-158.883	M
	A	479.935	93.1676	-257.95	B	481.219	85.5917	-235.185	C	488.506	91.3259	-207.68	D	495.353	97.9914	-189.908	E	501.161	104.308	-164.759	F	509.159	109.345	-147.389	G	512.505	125.935	-126.119	H	521.567	135.39	-107.132	I	520.872	112.096	-98.2337	J	517.734	100.687	-114.43	K	509.362	90.5409	-140.414	L	507.905	87.3634	-159.674	M
	A	483.322	93.1231	-258.249	B	484.78	86.4373	-235.446	C	491.779	92.2008	-208.353	D	498.725	98.7915	-190.085	E	504.619	104.803	-165.567	F	512.634	109.617	-147.611	G	515.996	125.816	-126.671	H	524.99	135.56	-107.041	I	524.033	111.975	-99.5705	J	521.01	101.141	-115.276	K	512.779	89.8078	-140.722	L	511.284	87.6139	-160.138	M
	A	486.707	92.359	-258.763	B	488.211	86.9855	-235.333	C	495.147	92.6394	-208.972	D	502.109	99.4625	-189.96	E	508.233	104.916	-166.063	F	516.112	109.907	-147.597	G	519.35	125.27	-126.812	H	528.421	135.389	-106.834	I	527.394	111.644	-100.208	J	524.466	101.214	-116.144	K	516.161	89.0592	-141.051	L	514.703	87.2753	-160.516	M
	A	489.987	91.1129	-259.55	B	491.796	86.9551	-235.085	C	498.503	92.6356	-209.778	D	505.731	99.7721	-189.851	E	511.662	104.762	-166.504	F	519.439	110.07	-147.527	G	522.66	124.362	-127.091	H	531.951	134.873	-106.981	I	530.718	111.124	-100.885	J	527.924	100.864	-117	K	519.457	88.3699	-141.447	L	517.763	86.3332	-161.047	M
	A	493.023	89.9244	-260.465	B	495.202	86.6234	-235.171	C	501.805	92.1815	-210.946	D	509.132	99.8746	-190.023	E	515.222	104.352	-167.191	F	523.087	110.069	-147.802	G	525.797	123.224	-127.628	H	535.217	134.102	-107.562	I	533.853	110.482	-101.588	J	531.066	100.139	-118.043	K	522.747	87.3143	-141.894	L	520.871	85.0669	-162.04	M
	A	496.111	89.0479	-261.598	B	498.488	86.2071	-235.476	C	504.795	91.4565	-212.358	D	512.521	99.8583	-190.662	E	518.514	103.715	-168.441	F	526.552	110.192	-148.726	G	528.881	122.021	-128.404	H	538.431	133.388	-108.511	I	537.144	109.561	-102.463	J	534.018	99.0835	-119.387	K	525.925	86.3054	-142.644	L	523.548	83.8108	-163.39	M
	A	499.399	88.6453	-263.001	B	501.957	85.9762	-236.442	C	507.736	90.8515	-214.054	D	515.926	100.148	-191.918	E	521.412	103.328	-170.278	F	529.59	110.657	-150.009	G	531.989	121.011	-129.79	H	541.774	132.933	-109.822	I	540.199	108.677	-103.529	J	536.861	98.1534	-121.172	K	529.037	85.4944	-143.562	L	526.316	82.8341	-165.259	M
	A	502.711	88.7311	-264.395	B	505.158	86.234	-237.723	C	510.601	90.5949	-216.09	D	519.003	100.757	-193.26	E	524.186	103.296	-172.337	F	532.671	111.748	-151.508	G	534.855	120.39	-131.564	H	545.163	132.842	-111.09	I	543.366	107.898	-105.004	J	539.385	97.7004	-123.178	K	532.228	85.1607	-144.939	L	529.042	82.4598	-167.539	M
	A	505.881	89.1224	-265.506	B	508.535	86.8266	-238.999	C	513.325	90.8307	-218.152	D	522.007	101.666	-194.547	E	527.007	103.811	-174.458	F	535.514	113.221	-152.719	G	537.785	120.111	-133.295	H	548.306	133.017	-112.061	I	546.327	107.588	-106.695	J	542.071	97.9507	-125.39	K	535.06	85.4046	-146.532	L	531.538	82.5895	-169.604	M
	A	509.189	89.4891	-266.302	B	511.932	87.6292	-240.085	C	516.117	91.3742	-220.073	D	525.149	102.744	-195.768	E	529.681	104.859	-176.277	F	538.345	114.901	-153.875	G	540.979	120.444	-134.756	H	551.651	133.451	-112.776	I	549.471	107.885	-108.231	J	544.545	98.8767	-127.296	K	538.035	86.4437	-148.031	L	534.396	83.4445	-171.372	M
	A	512.564	89.5348	-266.713	B	515.182	88.4493	-240.947	C	519.177	92.0857	-221.738	D	528.208	103.69	-196.886	E	532.512	105.989	-177.924	F	541.306	116.701	-154.746	G	544.327	121.186	-135.871	H	555.039	134.021	-113.071	I	552.68	108.706	-109.072	J	547.35	100.18	-129.121	K	540.875	87.9967	-149.119	L	537.424	84.9365	-172.558	M
	A	516.145	89.2234	-266.844	B	518.402	89.2771	-241.732	C	522.299	92.7682	-223	D	531.361	104.674	-197.936	E	535.678	107.063	-179.186	F	544.173	118.21	-155.551	G	547.508	121.921	-136.801	H	558.576	134.194	-112.913	I	555.975	109.534	-109.428	J	550.36	101.545	-130.354	K	543.835	89.532	-149.851	L	540.344	86.4687	-173.406	M
	A	519.508	88.8115	-266.964	B	521.775	89.9525	-242.64	C	525.852	93.0712	-223.994	D	534.485	105.669	-198.958	E	539.038	107.64	-179.924	F	547.49	119.565	-156.679	G	550.911	122.268	-137.59	H	561.987	133.916	-112.541	I	559.5	110.282	-109.514	J	553.648	102.775	-131.102	K	546.949	90.7973	-150.268	L	543.424	88.0946	-174.196	M
	A	522.84	88.4417	-267.164	B	525.161	90.1673	-243.695	C	529.201	93.4001	-224.894	D	537.535	106.089	-200.015	E	542.539	108.393	-180.65	F	550.658	119.965	-157.742	G	554.187	122.582	-138.347	H	565.486	133.22	-112.355	I	563.078	110.712	-109.381	J	557.034	103.741	-131.784	K	550.384	91.7952	-150.431	L	546.591	89.5458	-174.964	M
	A	526.205	88.1378	-267.741	B	528.263	90.0655	-244.962	C	532.742	93.8312	-225.602	D	540.635	106.317	-201.608	E	546.109	108.999	-181.428	F	553.662	120.172	-158.937	G	557.787	122.857	-139.009	H	568.731	132.189	-112.473	I	566.616	110.667	-109.387	J	560.461	104.397	-132.603	K	553.893	92.5113	-150.509	L	549.771	90.5544	-175.964	M
	A	529.497	88.0052	-268.866	B	531.353	89.7476	-246.353	C	535.97	94.4473	-226.367	D	543.379	106.428	-203.612	E	549.352	109.564	-182.115	F	556.867	120.388	-160.785	G	561.172	123.225	-139.736	H	570.036	130.928	-113.275	I	569.71	111.545	-109.82	J	564.047	104.502	-133.93	K	557.459	93.0064	-150.696	L	552.984	90.9699	-177.527	M
	A	532.336	88.4457	-270.586	B	534.373	89.7134	-248.038	C	538.977	95.1987	-227.701	D	546.108	106.614	-205.926	E	552.413	110.265	-183.61	F	559.416	120.677	-162.764	G	564.357	123.511	-140.798	H	573.346	130.905	-114.763	I	573.1	111.186	-110.787	J	567.29	104.534	-135.208	K	560.677	93.363	-151.056	L	556.166	91.1909	-178.616	M
	A	535.123	89.1168	-272.374	B	536.978	89.9746	-249.91	C	541.963	96.2549	-229.204	D	548.697	107.08	-208.358	E	555.124	111.174	-185.396	F	562.01	120.985	-164.883	G	567.572	123.99	-141.916	H	576.475	131.357	-116.393	I	576.387	110.73	-112.036	J	570.628	104.443	-136.655	K	564.053	93.7386	-151.83	L	559.482	91.257	-179.742	M
	A	537.923	90.3996	-274.036	B	539.718	90.7647	-251.852	C	544.601	97.4802	-230.667	D	551.264	107.853	-210.734	E	557.772	112.245	-187.189	F	564.729	121.646	-166.94	G	570.773	124.912	-143.033	H	579.404	132.315	-117.958	I	579.466	110.53	-113.352	J	573.762	104.403	-137.917	K	567.18	94.5479	-153.297	L	562.818	91.3207	-180.847	M
	A	540.568	91.9961	-275.323	B	542.449	92.0647	-253.708	C	547.397	98.9651	-232.121	D	553.936	108.855	-212.896	E	560.462	113.227	-188.888	F	567.665	122.657	-168.687	G	573.689	126.08	-143.984	H	582.252	133.463	-119.404	I	582.591	110.887	-114.759	J	577.046	104.99	-139.051	K	570.099	95.2958	-154.901	L	566.155	92.0351	-181.825	M
	A	543.457	93.7439	-276.249	B	545.08	93.3948	-255.305	C	550.266	100.52	-233.118	D	556.862	109.94	-214.458	E	563.384	114.269	-190.285	F	570.827	123.619	-170.02	G	576.775	127.409	-144.584	H	585.212	134.727	-120.522	I	585.635	111.548	-116.073	J	580.282	105.854	-139.877	K	573.088	96.2426	-156.358	L	569.603	92.993	-182.355	M
	A	546.423	95.2848	-276.738	B	547.883	94.7369	-256.559	C	553.368	101.817	-233.673	D	560	110.99	-215.291	E	566.499	115.15	-191.227	F	574.236	124.25	-170.854	G	580.024	128.762	-144.551	H	588.56	135.901	-121.31	I	588.892	112.313	-117.273	J	583.392	106.799	-140.406	K	576.338	97.4039	-157.545	L	572.877	93.8921	-182.531	M
	A	549.381	96.5785	-277.189	B	551.087	95.9455	-257.488	C	556.592	102.699	-233.835	D	563.294	111.739	-215.615	E	569.948	115.413	-191.509	F	577.579	124.35	-171.194	G	583.245	129.788	-144.065	H	592.094	136.608	-121.794	I	592.27	112.936	-117.814	J	586.868	107.49	-140.442	K	579.504	98.4277	-158.303	L	576.096	94.5916	-182.463	M
	A	552.94	97.7072	-277.859	B	554.242	96.687	-258.16	C	560.072	102.957	-233.747	D	566.662	111.992	-215.63	E	573.282	115.024	-191.134	F	580.778	123.859	-171.323	G	586.725	130.388	-143.311	H	595.624	136.6	-122.25	I	595.815	113.241	-117.727	J	590.233	107.709	-140.107	K	582.855	99.0596	-158.864	L	579.503	94.8679	-182.137	M
	A	556.228	98.0846	-279.016	B	557.618	96.7186	-258.875	C	563.303	102.701	-233.404	D	570.066	111.765	-215.626	E	576.554	114.245	-190.625	F	584.184	122.774	-171.538	G	590.065	130.74	-142.575	H	598.84	136.091	-122.826	I	599.199	113.354	-117.558	J	593.749	107.493	-139.822	K	586.245	99.1181	-159.535	L	583.017	94.3939	-181.918	M
	A	559.192	98.0331	-280.626	B	560.794	96.051	-259.508	C	566.745	102.063	-233.172	D	573.374	111.057	-215.905	E	579.872	113.2	-190.194	F	587.436	121.346	-171.977	G	593.611	130.754	-142.292	H	602.214	135.343	-123.708	I	602.623	112.934	-117.61	J	597.127	106.787	-139.706	K	589.409	98.8005	-160.44	L	586.516	93.4534	-182.175	M
	A	561.928	97.9834	-282.392	B	563.989	95.1423	-260.164	C	569.917	101.28	-233.138	D	576.451	110.172	-216.504	E	583.062	112.009	-189.952	F	590.605	119.805	-172.569	G	597.175	130.389	-142.687	H	605.41	134.602	-124.818	I	605.783	112.025	-117.972	J	600.293	105.864	-139.825	K	592.771	98.2139	-161.69	L	589.787	92.5024	-182.701	M
	A	564.839	97.9862	-284.489	B	567.071	93.9915	-260.962	C	573.344	100.567	-233.431	D	579.605	109.178	-217.19	E	586.432	110.982	-190.084	F	593.701	118.4	-173.314	G	600.5	129.975	-143.397	H	608.432	133.869	-125.931	I	608.91	110.925	-118.929	J	603.534	104.886	-140.397	K	595.987	97.5506	-163.258	L	593.148	91.811	-183.636	M
	A	567.699	98.2025	-286.651	B	570.167	92.9845	-262.105	C	576.661	100.366	-234.42	D	583.165	108.393	-217.749	E	589.83	110.342	-190.85	F	596.735	117.283	-173.986	G	603.944	129.951	-144.581	H	612.032	133.522	-127.033	I	611.772	109.952	-120.439	J	606.848	104.29	-141.523	K	599.062	97.1247	-165.055	L	596.326	91.7402	-184.947	M
	A	570.58	98.84	-288.534	B	573.338	92.4147	-263.59	C	579.966	100.709	-235.518	D	586.572	107.965	-218.353	E	593.005	110.286	-191.835	F	599.698	116.348	-174.581	G	607.153	130.112	-145.773	H	615.176	133.846	-127.928	I	614.627	109.43	-122.164	J	610.007	104.165	-142.792	K	601.974	96.9515	-166.635	L	599.457	92.0545	-186.351	M
	A	573.416	99.6967	-289.89	B	576.583	92.2277	-265.011	C	583.068	101.386	-236.589	D	589.849	107.968	-218.849	E	596.344	110.484	-192.792	F	603.039	115.769	-174.575	G	610.267	130.502	-146.782	H	618.605	134.327	-128.544	I	617.528	109.483	-123.843	J	613.162	104.221	-144.017	K	605.231	96.9797	-168.119	L	602.778	92.6448	-187.488	M
	A	576.652	100.47	-290.923	B	579.921	92.5563	-266.047	C	586.376	102.178	-237.765	D	593.153	108.303	-219.307	E	599.87	111.098	-193.515	F	606.415	116.063	-174.578	G	613.669	130.959	-147.742	H	622.007	134.827	-128.68	I	620.467	109.954	-125.425	J	616.73	104.584	-145.183	K	608.783	97.0479	-168.865	L	606.097	93.3303	-188.214	M
	A	580.086	100.799	-291.416	B	583.229	93.2801	-266.908	C	589.662	102.823	-238.817	D	596.692	108.797	-219.259	E	603.224	111.826	-193.973	F	609.93	116.48	-174.281	G	617.047	131.186	-148.297	H	625.354	135.252	-128.564	I	623.464	110.498	-126.821	J	620.263	104.905	-146.007	K	611.898	97.2346	-169.466	L	609.618	93.9748	-188.815	M
	A	583.426	100.715	-291.498	B	586.415	94.1875	-267.403	C	593.147	103.306	-239.72	D	599.972	109.163	-219.001	E	606.635	112.326	-194.227	F	613.247	116.806	-173.775	G	620.485	130.977	-148.508	H	628.777	135.366	-128.238	I	626.566	111.025	-127.959	J	623.834	104.96	-146.705	K	615.206	97.2369	-170.249	L	613.195	94.3112	-189.316	M
	A	586.819	100.389	-291.683	B	589.931	95.085	-267.652	C	596.424	103.463	-240.424	D	603.579	109.464	-218.636	E	610.057	112.432	-194.37	F	616.729	117.085	-173.147	G	623.837	130.389	-148.686	H	632.143	135.107	-127.857	I	630.121	110.935	-128.983	J	627.411	104.931	-147.357	K	618.425	96.637	-170.549	L	616.617	94.0289	-190.025	M
	A	590.132	99.8916	-292.109	B	593.548	95.6358	-267.937	C	599.771	103.354	-241.253	D	607.127	109.264	-218.473	E	613.485	112.158	-194.726	F	619.988	117.134	-172.724	G	627.102	129.423	-149.101	H	635.502	134.457	-127.785	I	633.44	110.481	-129.521	J	630.533	104.388	-148.087	K	621.817	95.7396	-170.82	L	619.782	93.0228	-191.021	M
	A	593.476	99.3429	-293.044	B	596.923	96.0314	-268.404	C	603.236	103.006	-242.441	D	610.48	108.78	-218.744	E	616.794	111.617	-195.425	F	623.368	116.999	-172.507	G	630.209	128.244	-149.856	H	638.787	133.512	-128.182	I	636.651	110.011	-130.038	J	633.741	103.582	-149.206	K	624.971	94.584	-171.205	L	622.584	91.9421	-192.24	M
	A	596.709	98.9343	-294.548	B	600.268	96.421	-269.018	C	606.497	102.487	-244.059	D	613.771	108.294	-219.338	E	620.107	111.039	-196.711	F	626.979	116.892	-172.714	G	633.282	127.056	-151.167	H	642.109	132.672	-128.985	I	640.045	109.323	-130.774	J	636.657	102.677	-150.641	K	627.99	93.5013	-171.792	L	625.389	90.9158	-194.038	M
	A	599.859	98.8156	-296.268	B	603.551	96.9242	-269.881	C	609.519	102.071	-246.11	D	617.135	108.21	-220.4	E	622.964	110.701	-198.37	F	630.297	117.032	-173.573	G	636.065	126.271	-153.001	H	645.354	132.313	-130.005	I	643.214	108.708	-131.725	J	639.435	101.909	-152.145	K	631.053	92.5587	-172.919	L	627.837	90.162	-196.22	M
	A	602.986	99.1205	-298.004	B	606.854	97.9255	-270.933	C	612.224	102.117	-248.297	D	620.17	108.56	-221.654	E	625.899	110.795	-200.415	F	633.401	117.629	-174.921	G	638.947	125.966	-155.161	H	648.604	132.236	-131.102	I	646.566	108.271	-132.862	J	642.248	101.567	-153.994	K	634.017	92.0075	-174.446	L	630.208	89.8526	-198.591	M
	A	605.871	99.7187	-299.39	B	609.921	99.2194	-271.742	C	614.966	102.68	-250.399	D	623.235	109.359	-223.022	E	628.77	111.483	-202.548	F	636.321	118.586	-176.367	G	641.558	126.044	-157.157	H	651.904	132.411	-131.976	I	649.976	108.274	-134.074	J	644.978	101.736	-155.967	K	637.004	92.0357	-176.06	L	632.744	90.1528	-201.075	M
	A	608.964	100.458	-300.519	B	613.127	100.608	-272.489	C	617.859	103.469	-252.204	D	626.347	110.541	-224.191	E	631.489	112.381	-204.478	F	639.356	119.931	-177.661	G	644.405	126.29	-159.081	H	655.284	132.862	-132.423	I	653.332	109.032	-134.949	J	647.789	102.452	-157.718	K	640.04	93.0061	-177.487	L	635.483	90.9656	-203.207	M
	A	612.233	100.992	-301.255	B	616.167	101.815	-273.182	C	620.932	104.232	-253.698	D	629.412	111.668	-225.338	E	634.481	113.418	-206.148	F	642.241	121.203	-178.6	G	647.59	126.622	-160.601	H	658.648	133.307	-132.547	I	656.53	110.123	-135.241	J	650.678	103.659	-159.067	K	642.755	94.4858	-178.52	L	638.221	92.0625	-204.897	M
	A	615.568	101.215	-301.733	B	619.552	102.901	-273.799	C	624.238	104.924	-254.911	D	632.532	112.82	-226.289	E	637.618	114.214	-207.349	F	645.335	122.519	-179.602	G	650.786	126.96	-161.822	H	662.2	133.259	-132.439	I	659.65	111.147	-135.205	J	653.591	105.03	-160.09	K	645.578	96.1114	-179.413	L	641.262	93.1725	-206.239	M
	A	619.044	100.98	-302.222	B	622.732	103.956	-274.608	C	627.613	105.351	-255.916	D	635.55	113.984	-227.139	E	640.996	114.347	-208.313	F	648.182	123.643	-181.051	G	654.103	126.664	-162.628	H	665.432	132.663	-132.316	I	663.054	112.002	-134.764	J	656.799	106.163	-160.892	K	648.573	97.5591	-180.076	L	644.265	94.0746	-207.012	M
	A	622.199	100.386	-302.817	B	625.925	104.243	-276.044	C	630.873	105.672	-256.89	D	638.655	114.373	-228.591	E	644.496	114.845	-209.175	F	651.171	124.064	-182.36	G	657.579	126.78	-163.573	H	668.737	131.872	-132.267	I	666.437	112.288	-134.276	J	659.986	106.916	-161.535	K	651.916	98.5255	-180.399	L	647.534	94.9382	-207.777	M
	A	625.445	99.7902	-303.573	B	628.797	104.079	-277.785	C	634.471	106.019	-257.872	D	641.387	114.262	-230.3	E	647.876	115.144	-210.203	F	654.059	124.052	-184.083	G	660.933	126.912	-164.644	H	672.145	130.973	-132.709	I	669.826	112.34	-134.031	J	663.303	107.547	-162.364	K	655.273	99.0906	-180.542	L	650.713	95.6642	-208.56	M
	A	628.776	99.3262	-304.435	B	631.654	103.871	-279.683	C	637.882	106.579	-258.831	D	644.283	114.042	-232.42	E	651.301	115.736	-211.605	F	656.673	123.763	-186.133	G	664.336	127.26	-165.495	H	671.249	129.972	-138.293	I	674.608	111.158	-133.5	J	666.468	107.759	-163.775	K	658.886	99.4627	-180.979	L	653.872	96.0453	-209.911	M
	A	631.891	99.6177	-305.927	B	634.357	103.987	-281.934	C	640.817	107.567	-260.363	D	646.74	113.814	-234.698	E	654.216	116.383	-213.311	F	658.957	123.654	-188.7	G	667.365	127.943	-166.929	H	673.927	130.29	-140.429	I	677.731	110.7	-135.072	J	669.455	107.792	-165.266	K	662.137	99.5853	-181.932	L	657.302	96.3948	-211.165	M
	A	634.544	100.395	-307.617	B	636.651	104.397	-284.458	C	643.668	108.802	-261.88	D	649.03	113.636	-237.26	E	657.077	117.464	-215.148	F	660.949	123.653	-191.43	G	670.268	128.9	-168.411	H	676.236	130.705	-142.918	I	680.584	110.484	-136.971	J	672.605	107.824	-166.937	K	665.255	99.7615	-183.219	L	660.492	96.7608	-212.485	M
	A	637.239	101.696	-309.185	B	638.762	104.914	-286.911	C	646.548	110.169	-263.223	D	651.312	113.743	-239.757	E	659.57	118.914	-216.746	F	663.027	123.561	-194.287	G	673.275	130.241	-169.762	H	678.25	131.292	-145.452	I	683.301	110.568	-138.802	J	675.784	107.689	-168.295	K	668.16	100.283	-184.832	L	663.729	97.0959	-213.759	M
	A	639.919	103.318	-310.408	B	641.244	105.78	-289.253	C	649.57	111.744	-264.264	D	653.515	113.895	-242.099	E	662.257	120.528	-218.196	F	665.422	123.841	-196.727	G	676.323	131.922	-170.764	H	680.432	132.091	-148.095	I	686.25	111.266	-140.647	J	679.008	108.485	-169.513	K	671.202	100.762	-186.64	L	666.604	98.0947	-214.984	M
	A	642.75	104.944	-311.277	B	643.783	106.828	-291.038	C	652.557	113.297	-265.027	D	656.116	114.342	-244.164	E	665.146	122.011	-219.378	F	667.932	124.392	-198.641	G	679.27	133.492	-171.602	H	682.69	132.971	-150.31	I	689.149	112.347	-142.031	J	682.02	109.498	-170.349	K	674.048	101.407	-188.2	L	669.808	99.3326	-216.084	M
	A	645.789	106.353	-311.866	B	646.718	107.916	-292.37	C	655.701	114.546	-265.652	D	659.03	115.034	-245.729	E	668.392	123.199	-220.228	F	670.823	125.002	-200.198	G	682.383	134.755	-172.322	H	685.585	133.958	-152.102	I	692.246	113.373	-143.088	J	685.347	110.644	-170.771	K	677.235	102.299	-189.525	L	672.949	100.551	-216.646	M
	A	649.045	107.462	-312.284	B	649.88	108.846	-293.167	C	658.972	115.337	-266.236	D	662.188	115.67	-246.754	E	671.679	124.011	-220.911	F	674.118	125.379	-201.433	G	685.82	135.301	-172.988	H	688.691	134.848	-153.253	I	695.513	114.039	-143.89	J	688.646	111.561	-170.819	K	680.471	103.078	-190.263	L	676.198	101.654	-216.685	M
	A	652.322	108.156	-312.948	B	653.354	109.325	-293.449	C	662.662	115.563	-267.015	D	665.489	116.013	-247.498	E	675.375	124.417	-221.844	F	677.621	125.373	-202.248	G	689.414	135.111	-173.793	H	692.125	135.17	-154.264	I	698.701	114.312	-144.589	J	692.202	112.2	-170.838	K	683.86	103.444	-190.815	L	679.673	102.181	-216.496	M
	A	655.621	108.401	-313.468	B	656.818	109.195	-293.773	C	665.856	115.308	-268.137	D	668.925	115.628	-248.133	E	678.569	124.346	-222.972	F	681.103	124.698	-202.818	G	692.781	134.493	-174.968	H	695.482	134.77	-154.889	I	701.998	114.161	-145.465	J	695.807	112.366	-171.04	K	687.246	103.265	-191.481	L	683.098	102.154	-216.4	M
	A	658.907	108.55	-314.252	B	660.148	108.547	-294.094	C	668.881	114.591	-269.724	D	672.043	114.778	-248.639	E	681.591	124.052	-224.448	F	684.518	123.722	-203.331	G	695.643	133.7	-176.383	H	698.72	133.867	-155.517	I	705.178	113.479	-146.805	J	699.269	112.055	-171.78	K	690.387	102.753	-192.369	L	686.618	101.809	-216.724	M
	A	662.277	108.766	-315.476	B	663.472	107.713	-294.725	C	671.691	113.895	-271.503	D	675.256	113.791	-249.072	E	684.481	123.884	-226.207	F	687.63	122.562	-203.976	G	698.476	132.923	-178.095	H	701.806	132.669	-156.291	I	708.048	112.613	-148.45	J	702.446	111.602	-172.996	K	693.522	102.103	-193.643	L	690.073	101.358	-217.687	M
	A	665.328	109.327	-317.112	B	666.533	106.813	-295.671	C	674.493	113.315	-273.371	D	678.564	112.834	-249.791	E	687.19	124.091	-228.413	F	690.622	121.205	-204.736	G	701.272	132.51	-180.228	H	704.847	131.441	-157.077	I	710.842	111.927	-150.51	J	705.591	111.411	-174.601	K	696.568	101.67	-195.236	L	693.151	101.102	-218.805	M
	A	668.062	110.388	-318.83	B	669.611	105.923	-296.709	C	677.364	112.937	-275.161	D	681.89	112.099	-250.902	E	689.72	124.505	-230.666	F	693.751	120.04	-205.718	G	703.784	132.537	-182.355	H	707.918	130.373	-158.192	I	713.329	111.712	-152.636	J	708.413	111.661	-176.269	K	699.624	101.368	-196.992	L	696.3	101.062	-220.184	M
	A	670.78	111.696	-320.444	B	672.918	105.194	-297.831	C	680.532	113.112	-276.656	D	685.25	111.772	-252.106	E	692.35	125.073	-232.737	F	696.76	119.277	-206.914	G	706.53	132.842	-184.378	H	711.165	129.856	-159.456	I	715.957	111.645	-154.78	J	711.519	112.244	-178.032	K	702.679	101.467	-198.6	L	699.382	101.407	-221.665	M
	A	673.593	113.077	-321.766	B	676.146	105.071	-298.807	C	683.926	113.748	-277.663	D	688.333	111.893	-253.166	E	695.165	125.785	-234.47	F	700.05	118.976	-207.981	G	709.53	133.263	-186.021	H	714.38	129.957	-160.642	I	718.892	111.857	-156.726	J	714.733	113.054	-179.479	K	706.044	101.881	-199.947	L	702.47	102.155	-222.972	M
	A	676.704	114.475	-322.57	B	679.306	105.637	-299.272	C	687.25	114.448	-278.369	D	691.495	112.413	-253.864	E	698.61	126.39	-235.789	F	703.341	119.478	-208.785	G	712.773	133.524	-187.34	H	717.853	130.467	-161.381	I	721.985	111.961	-158.227	J	718.074	113.89	-180.561	K	709.618	102.401	-200.704	L	705.591	103.107	-223.895	M
	A	679.898	115.616	-322.743	B	682.661	106.275	-299.677	C	690.599	114.8	-278.836	D	694.787	113.195	-254.527	E	702.141	126.666	-236.357	F	706.783	120.254	-209.355	G	716.034	133.633	-188.206	H	721.053	130.965	-161.956	I	725.318	111.988	-158.942	J	721.526	114.39	-181.111	K	713.194	102.867	-200.88	L	709.02	103.802	-224.338	M
	A	683.211	116.424	-322.597	B	686.012	107.114	-299.683	C	694.076	114.474	-278.97	D	698.237	114.097	-254.536	E	705.716	126.518	-236.564	F	710.102	121.142	-209.376	G	719.481	133.17	-188.809	H	724.563	131.297	-162.233	I	728.768	111.474	-159.283	J	724.947	114.236	-181.22	K	716.58	103.034	-200.788	L	712.403	104.013	-224.502	M
	A	686.575	116.85	-322.509	B	689.488	107.754	-299.349	C	697.433	113.803	-279.075	D	701.474	114.682	-254.18	E	708.931	125.997	-236.646	F	713.543	121.927	-209.136	G	722.745	132.192	-189.174	H	727.978	131.066	-162.239	I	732.021	110.65	-159.498	J	728.328	113.646	-181.222	K	720.001	102.788	-200.786	L	715.814	103.807	-224.664	M
	A	689.951	116.877	-322.614	B	693.091	107.872	-299.008	C	700.68	113.015	-279.366	D	704.97	114.997	-253.73	E	712.237	125.306	-236.782	F	716.859	122.42	-208.878	G	725.905	131.028	-189.754	H	731.199	130.44	-162.223	I	735.298	109.462	-159.884	J	731.719	112.717	-181.598	K	723.362	102.206	-201.156	L	719.19	103.303	-224.983	M
	A	693.412	116.698	-323.176	B	696.518	107.753	-298.826	C	704.019	112.079	-279.838	D	708.264	114.984	-253.456	E	715.712	124.48	-237.134	F	720.38	122.643	-208.796	G	729.002	129.836	-190.684	H	734.529	129.382	-162.686	I	738.307	108.115	-160.545	J	734.746	111.721	-182.413	K	726.574	101.519	-202.078	L	722.617	102.801	-225.739	M
	A	696.817	116.384	-324.265	B	700.133	107.563	-298.981	C	707.264	111.472	-280.68	D	711.805	114.69	-253.633	E	719.054	123.795	-237.941	F	723.751	122.662	-209.132	G	732.137	128.868	-191.745	H	737.572	128.261	-163.68	I	741.293	106.837	-161.51	J	737.916	110.82	-183.752	K	729.669	100.872	-203.386	L	725.804	102.544	-226.871	M
	A	700.053	116.115	-325.334	B	703.703	107.498	-299.612	C	710.532	111.205	-281.668	D	715.111	114.368	-254.302	E	722.205	123.356	-238.99	F	727.078	122.673	-209.916	G	735.41	128.293	-192.981	H	740.442	127.284	-164.94	I	744.403	106.033	-162.978	J	740.894	110.309	-185.304	K	732.738	100.489	-205.065	L	728.868	102.507	-228.042	M
	A	703.466	115.969	-326.464	B	707.216	107.851	-300.737	C	713.968	111.698	-282.542	D	718.455	114.361	-255.475	E	725.495	123.24	-239.896	F	730.251	123.096	-211.308	G	738.529	128.383	-194.218	H	743.536	126.763	-166.557	I	747.512	105.949	-164.785	J	743.869	109.941	-186.844	K	735.687	100.605	-206.818	L	732.062	102.955	-229.181	M
	A	706.9	116.424	-327.214	B	710.352	108.446	-301.931	C	717.092	112.668	-283.267	D	721.576	114.509	-256.77	E	728.76	123.537	-240.748	F	733.308	123.418	-212.768	G	741.845	129.085	-195.16	H	746.552	126.757	-168.047	I	750.619	106.316	-166.558	J	747.113	109.718	-188.18	K	738.747	101.043	-208.258	L	735.256	103.886	-230.038	M
	A	710.17	117.266	-327.407	B	713.572	109.486	-303.02	C	720.313	113.744	-283.65	D	724.835	115.036	-258.08	E	732.082	124.166	-241.131	F	736.339	124.128	-214.227	G	744.886	130.211	-195.639	H	749.666	127.035	-169.473	I	753.497	106.87	-168.009	J	750.436	109.597	-189.069	K	741.9	101.624	-209.36	L	738.459	105.041	-230.506	M
	A	713.412	118.091	-327.207	B	716.588	110.657	-303.659	C	723.614	114.638	-283.61	D	728.224	115.944	-258.994	E	735.429	124.88	-240.961	F	739.513	125.184	-215.31	G	748.055	131.396	-195.902	H	752.863	127.606	-170.597	I	756.746	107.529	-169.185	J	753.845	109.475	-189.525	K	745.199	102.025	-210.129	L	741.664	106.148	-230.659	M
	A	716.681	118.735	-326.654	B	719.927	111.894	-303.861	C	727.028	115.187	-283.115	D	731.697	116.881	-259.451	E	738.738	125.435	-240.483	F	742.592	126.134	-215.976	G	751.453	132.304	-195.721	H	756.247	128.07	-171.388	I	759.996	108.009	-170.013	J	757.109	109.1	-189.697	K	748.445	102.085	-210.551	L	745.124	106.849	-230.741	M
	A	720.148	119.002	-325.785	B	723.204	112.796	-303.724	C	730.367	115.305	-282.499	D	735.259	117.561	-259.468	E	742.161	125.557	-239.688	F	745.924	126.918	-216.246	G	754.811	132.61	-195.221	H	759.623	128.24	-172.008
	A	723.43	118.806	-324.961	B	726.497	113.526	-303.562	C	733.712	115.133	-282.023	D	738.674	117.907	-259.271	E	745.29	125.236	-238.784	F	749.423	127.202	-216.361	G	758.173	132.498	-194.796	H	762.939	128.19	-172.563
	A	726.713	118.341	-324.303	B	729.911	114.016	-303.438	C	737.038	114.956	-281.653	D	742.301	117.952	-259.132	E	748.719	124.63	-237.871	F	752.845	127.076	-216.613	G	761.517	132.239	-194.526	H	766.297	127.934	-173.253
	A	730.178	117.811	-323.987	B	733.413	114.347	-303.653	C	740.458	114.911	-281.564	D	745.845	117.581	-259.368	E	752.166	123.817	-237.228	F	756.39	126.654	-217.227	G	764.994	131.809	-194.664	H	769.625	127.648	-174.324
	A	733.564	117.34	-323.961	B	736.792	114.774	-304.207	C	743.827	115.188	-281.708	D	749.049	117.125	-259.997	E	755.657	122.977	-236.983	F	759.576	126.348	-217.989	G	768.282	131.341	-195.182	H	772.75	127.653	-175.575
	A	737.067	117.23	-324.072	B	739.944	115.36	-304.979	C	747.125	115.983	-281.897	D	752.348	116.662	-260.896	E	759.192	122.345	-237.149	F	762.858	126.185	-219.024	G	771.597	130.999	-195.805	H	775.956	128.139	-176.918
[truncated: 143 more columns]

## Sheet: seed-H
	Helix-	x	y	z	Helix-	x	y	z	Helix-	x	y	z	Helix-	x	y	z	Helix-	x	y	z	Helix-	x	y	z	Helix-	x	y	z	Helix-	x	y	z	Helix-	x	y	z	Helix-	x	y	z	Helix-	x	y	z	Helix-	x	y	z	Helix-
	A	-691.34	-206.263	-41.8271	B	-686.215	-205.768	-61.4508	C	-692.761	-208.161	-3.49932	D	-686.195	-211.587	-22.2759	E	-694.621	-197.748	33.5257	F	-688.126	-204.456	17.4466	G	-697.163	-176.751	64.0444	H	-689.779	-189.704	52.1731	I	-700.119	-150.653	94.9309	J	-694.069	-163.197	82.0519	K	-703.549	-113.474	112.757	L	-696.967	-131.794	105.638	M
	A	-688.289	-206.062	-40.6377	B	-682.988	-206.884	-61.2295	C	-689.723	-207.073	-2.33766	D	-682.725	-211.928	-21.755	E	-691.586	-196.467	34.428	F	-684.657	-204.691	18.06	G	-694.166	-175.338	64.8991	H	-686.559	-189.268	53.2757	I	-697.041	-149.147	95.2882	J	-690.886	-162.929	82.7723	K	-700.486	-112.016	112.714	L	-693.613	-131.329	106.209	M
	A	-684.992	-206.122	-39.6852	B	-679.89	-208.385	-61.2593	C	-686.395	-206.452	-1.35737	D	-679.378	-212.436	-21.6036	E	-688.343	-195.63	35.1873	F	-681.425	-205.241	18.2781	G	-690.95	-174.294	65.8632	H	-683.118	-189.256	54.1023	I	-693.993	-147.957	95.6382	J	-687.427	-163.134	83.4039	K	-697.262	-110.829	112.703	L	-690.31	-131.1	106.947	M
	A	-681.498	-206.383	-39.3496	B	-676.751	-209.925	-61.6196	C	-683.156	-206.32	-0.848688	D	-675.993	-212.99	-21.7337	E	-684.893	-195.135	35.5859	F	-678.093	-205.883	18.263	G	-687.738	-173.769	66.6731	H	-679.849	-189.516	54.4154	I	-690.53	-146.957	95.9533	J	-684.083	-163.604	83.6967	K	-694.091	-109.997	112.562	L	-686.952	-131.224	107.55	M
	A	-678.131	-206.628	-39.624	B	-673.654	-211.157	-62.1251	C	-679.744	-206.149	-0.762913	D	-672.679	-213.398	-22.1145	E	-681.473	-194.84	35.5283	F	-674.524	-206.383	17.9496	G	-684.251	-173.575	66.9823	H	-676.3	-189.755	54.1841	I	-687.043	-146.388	95.8326	J	-680.698	-164.179	83.7329	K	-690.629	-109.554	112.077	L	-683.463	-131.566	107.723	M
	A	-674.891	-206.628	-40.1117	B	-670.251	-211.905	-62.6755	C	-676.279	-205.772	-1.19656	D	-669.299	-213.388	-22.6912	E	-678.149	-194.256	35.0189	F	-671.151	-206.362	17.3485	G	-680.883	-173.552	66.6932	H	-672.965	-189.693	53.5182	I	-683.834	-146.029	95.218	J	-677.379	-164.686	83.5367	K	-687.39	-109.381	111.193	L	-680.051	-131.793	107.398	M
	A	-671.375	-206.019	-40.6137	B	-666.881	-212.053	-63.0533	C	-673.089	-205.001	-1.85229	D	-665.85	-213.087	-23.3395	E	-674.922	-193.217	34.2179	F	-667.681	-206.012	16.8593	G	-677.605	-173.201	65.9168	H	-669.559	-189.91	52.9343	I	-680.502	-145.16	93.6666	J	-673.884	-164.946	83.3375	K	-684.168	-109.161	110.161	L	-676.66	-131.792	107.099	M
	A	-668.076	-205.175	-41.0723	B	-663.6	-211.978	-63.172	C	-669.911	-203.642	-2.59789	D	-662.505	-212.427	-23.4984	E	-671.704	-192.029	33.2799	F	-664.59	-204.996	16.4833	G	-674.262	-172.583	65.0175	H	-666.018	-189.334	52.5598	I	-677.669	-144.327	92.2024	J	-670.376	-164.534	83.2002	K	-680.81	-108.715	108.908	L	-673.392	-131.17	106.306	M
	A	-664.578	-204.313	-41.235	B	-660.02	-211.959	-62.7531	C	-667.126	-201.959	-3.09143	D	-659.123	-211.758	-22.993	E	-668.689	-190.518	32.6098	F	-661.481	-203.808	16.4648	G	-671.127	-171.559	64.1109	H	-662.531	-188.477	52.7589	I	-674.779	-143.379	90.672	J	-666.951	-163.636	83.3496	K	-677.645	-107.776	107.658	L	-669.975	-130.175	105.83	M
	A	-661.302	-203.385	-41.0125	B	-656.689	-212.125	-61.9071	C	-664.214	-200.157	-3.24142	D	-655.876	-211.151	-22.0463	E	-665.503	-188.812	32.2342	F	-658.328	-202.607	16.8019	G	-667.85	-170.31	63.2709	H	-659.325	-187.667	53.3456	I	-671.785	-142.1	89.2521	J	-663.704	-162.603	83.7163	K	-674.733	-106.554	106.761	L	-666.799	-129.082	105.784	M
	A	-657.859	-202.709	-40.6238	B	-653.492	-212.431	-60.8817	C	-661.241	-198.522	-3.05252	D	-652.736	-210.759	-20.8874	E	-662.259	-187.175	32.2027	F	-655.106	-201.695	17.5002	G	-664.536	-168.972	62.781	H	-656.113	-186.823	54.0248	I	-668.774	-140.676	88.4245	J	-660.567	-161.604	84.3478	K	-671.474	-105.113	106.139	L	-663.582	-127.908	105.988	M
	A	-654.303	-202.54	-40.1263	B	-650.149	-213.104	-59.954	C	-657.967	-197.027	-2.68825	D	-649.564	-210.493	-19.7086	E	-659.097	-185.827	32.4039	F	-651.71	-201.298	18.3062	G	-661.179	-167.922	62.8104	H	-652.864	-186.214	54.8605	I	-665.634	-139.366	87.912	J	-657.24	-160.811	85.0723	K	-668.115	-103.785	105.983	L	-660.378	-126.829	106.571	M
	A	-650.731	-202.763	-39.7848	B	-647.035	-214.005	-59.431	C	-654.564	-196.189	-2.26408	D	-646.287	-210.522	-18.7374	E	-655.615	-184.828	32.613	F	-648.392	-201.14	18.8606	G	-657.961	-167.393	63.089	H	-649.42	-186.11	55.565	I	-662.199	-138.261	87.5631	J	-653.976	-160.304	85.6468	K	-664.781	-103.034	106.147	L	-657.175	-126.011	107.311	M
	A	-647.174	-203.288	-39.8144	B	-643.798	-214.989	-59.1753	C	-651.149	-195.98	-2.22286	D	-642.807	-210.623	-18.2739	E	-652.063	-184.539	32.4832	F	-644.868	-201.086	18.9423	G	-654.367	-167.215	63.3303	H	-646.163	-186.27	55.821	I	-658.662	-137.895	87.2955	J	-650.508	-159.95	85.9169	K	-661.276	-103.044	106.189	L	-653.714	-125.579	107.74	M
	A	-643.978	-203.806	-40.2292	B	-640.279	-215.806	-59.2156	C	-647.569	-195.913	-2.68625	D	-639.442	-210.505	-18.2414	E	-648.637	-184.611	31.9018	F	-641.515	-200.945	18.4524	G	-650.662	-167.51	63.1332	H	-642.67	-186.324	55.5973	I	-655.262	-138.065	86.8656	J	-647.127	-159.751	85.5459	K	-657.885	-103.599	106.14	L	-650.445	-125.497	107.608	M
	A	-640.641	-204.075	-40.9255	B	-636.686	-216.105	-59.4747	C	-644.038	-195.844	-3.46143	D	-636.048	-210.08	-18.5404	E	-645.221	-184.677	30.9356	F	-638.24	-200.625	17.7554	G	-647.358	-167.872	62.4816	H	-639.342	-186.169	54.7948	I	-651.943	-138.343	86.2876	J	-643.67	-159.416	84.5931	K	-654.523	-104.258	105.81	L	-647.011	-125.331	106.862	M
	A	-637.288	-203.767	-41.8705	B	-633.157	-215.647	-59.6815	C	-640.719	-195.693	-4.32546	D	-632.769	-209.214	-19.0757	E	-642.164	-184.488	29.7085	F	-634.897	-199.838	17.0323	G	-644.195	-168.071	61.6525	H	-636.197	-185.603	53.5967	I	-648.593	-138.518	85.489	J	-640.357	-158.67	83.3866	K	-651.196	-104.75	105.078	L	-643.884	-124.922	105.709	M
	A	-634.153	-203.059	-42.8274	B	-629.859	-214.688	-59.6744	C	-637.307	-195.14	-5.2024	D	-629.533	-207.906	-19.4349	E	-638.998	-183.939	28.4869	F	-631.858	-198.714	16.5061	G	-640.86	-167.72	60.5212	H	-633.169	-184.658	52.3014	I	-645.316	-138.449	84.5787	J	-637.168	-157.48	82.1981	K	-647.957	-105.031	104.163	L	-640.674	-124.325	104.446	M
	A	-630.931	-202.138	-43.5023	B	-626.412	-213.603	-59.5517	C	-634.071	-194.249	-5.74594	D	-626.521	-206.607	-19.5234	E	-635.745	-182.855	27.5593	F	-628.547	-197.311	16.1475	G	-637.752	-166.831	59.5163	H	-630.039	-183.409	51.2723	I	-641.952	-137.932	83.5893	J	-634.181	-156.14	81.201	K	-644.629	-104.824	103.015	L	-637.544	-123.5	103.301	M
	A	-627.64	-201.244	-43.6728	B	-623.01	-212.719	-59.1411	C	-630.76	-193.36	-5.80067	D	-623.233	-205.316	-19.2878	E	-632.72	-181.615	27.1346	F	-625.25	-196.015	16.2725	G	-634.588	-165.709	58.9159	H	-626.952	-181.996	50.75	I	-638.714	-136.966	82.9112	J	-631.001	-154.668	80.3559	K	-641.508	-104.06	101.94	L	-634.453	-122.427	102.262	M
	A	-624.332	-200.694	-43.3225	B	-619.696	-211.93	-58.8376	C	-627.325	-192.815	-5.08778	D	-619.994	-204.203	-19.0031	E	-629.361	-180.629	27.5042	F	-621.776	-194.965	16.4507	G	-631.417	-164.489	59.0556	H	-623.863	-180.618	50.4459	I	-635.543	-135.629	82.8445	J	-627.746	-153.529	79.9978	K	-638.388	-102.985	101.235	L	-631.326	-121.391	101.412	M
	A	-620.951	-200.509	-42.4962	B	-616.303	-211.679	-58.6188	C	-624.068	-192.073	-4.27981	D	-616.647	-203.835	-18.6907	E	-626.072	-179.802	28.1125	F	-618.576	-194.385	16.8939	G	-628.122	-163.415	59.4881	H	-620.635	-179.429	50.5073	I	-632.29	-134.535	82.9355	J	-624.444	-152.684	80.0243	K	-635.057	-101.89	100.996	L	-628.062	-120.423	101.006	M
	A	-617.75	-200.609	-41.538	B	-612.879	-211.931	-58.4996	C	-620.864	-191.374	-3.52263	D	-613.106	-204.077	-18.7529	E	-622.885	-179.35	28.8091	F	-615.072	-194.22	17.0989	G	-624.954	-162.703	60.3263	H	-617.283	-178.767	50.6024	I	-628.935	-133.699	83.5603	J	-621.051	-152.298	80.295	K	-631.803	-100.865	101.278	L	-624.686	-119.842	100.881	M
	A	-614.443	-200.81	-40.7062	B	-609.497	-212.515	-58.6787	C	-617.414	-191.035	-2.91209	D	-609.783	-204.685	-19.237	E	-619.361	-179.111	29.5994	F	-611.787	-194.363	16.9665	G	-621.586	-162.441	61.2623	H	-613.861	-178.514	50.5251	I	-625.706	-133.09	84.3187	J	-617.436	-152.293	80.301	K	-628.497	-100.09	101.618	L	-621.325	-119.742	100.741	M
	A	-611.015	-201.161	-40.2237	B	-606.19	-213.218	-59.305	C	-614.151	-191.09	-2.76201	D	-606.622	-205.338	-19.9773	E	-615.813	-179.262	29.9437	F	-608.2	-194.563	16.4921	G	-618.262	-162.608	62.0351	H	-610.465	-178.383	50.0981	I	-622.36	-132.582	84.9375	J	-614.057	-152.715	79.9445	K	-625.021	-99.7827	101.979	L	-617.902	-119.902	100.505	M
	A	-607.781	-201.515	-40.0985	B	-602.856	-213.489	-60.4409	C	-610.753	-191.109	-3.12295	D	-603.177	-205.913	-21.0004	E	-612.432	-179.571	29.7439	F	-604.751	-194.466	15.6606	G	-614.893	-162.82	62.4363	H	-607.053	-178.213	49.2217	I	-618.852	-132.269	85.0777	J	-610.766	-153.38	79.3755	K	-621.589	-99.6951	102.021	L	-614.457	-120.262	99.9191	M
	A	-604.292	-201.535	-40.3333	B	-599.695	-213.281	-61.7728	C	-607.427	-190.782	-3.84544	D	-599.699	-206.15	-22.0332	E	-609.083	-179.76	29.3383	F	-601.458	-193.984	14.7455	G	-611.526	-162.887	62.2757	H	-603.753	-177.791	48.2998	I	-615.459	-132.104	84.6734	J	-607.354	-153.949	78.5913	K	-618.237	-99.5593	101.793	L	-611.114	-120.462	99.1295	M
	A	-601.024	-200.836	-41.0891	B	-596.397	-212.608	-62.9399	C	-604.223	-189.917	-4.63545	D	-596.294	-205.872	-22.6723	E	-605.767	-179.445	28.5794	F	-598.292	-193.483	13.6803	G	-608.084	-162.481	61.3425	H	-600.551	-177.234	47.3204	I	-612.115	-131.392	83.4664	J	-603.931	-154.188	78.1989	K	-614.876	-99.1774	101.231	L	-607.684	-120.53	98.6663	M
	A	-597.613	-200.254	-41.8422	B	-593.043	-211.473	-63.6668	C	-600.97	-188.967	-5.36692	D	-593.01	-205.069	-23.085	E	-602.512	-178.885	27.7174	F	-594.985	-192.512	13.0943	G	-604.975	-162.065	60.4418	H	-597.378	-176.215	46.5434	I	-609.121	-130.862	82.2323	J	-600.502	-153.585	77.6965	K	-611.652	-98.4119	100.528	L	-604.484	-119.852	97.7886	M
	A	-594.436	-199.602	-42.598	B	-589.63	-210.343	-64.0271	C	-597.614	-188.145	-5.90406	D	-589.768	-204.051	-23.2834	E	-599.233	-178.063	27.0935	F	-591.747	-191.499	12.8237	G	-601.755	-161.399	59.6004	H	-594.295	-174.991	45.8712	I	-605.954	-129.959	80.9166	J	-597.27	-152.457	77.4926	K	-608.527	-97.1859	99.9393	L	-601.353	-118.699	97.0804	M
	A	-591.16	-198.843	-42.898	B	-586.369	-209.388	-64.0955	C	-594.238	-187.266	-6.01192	D	-586.526	-203.022	-23.1917	E	-595.898	-177.157	26.8648	F	-588.332	-190.791	12.8458	G	-598.457	-160.298	59.1605	H	-590.98	-173.895	45.577	I	-602.788	-128.649	79.7822	J	-594.133	-151.073	77.563	K	-605.475	-95.6352	99.7105	L	-598.198	-117.199	96.8164	M
	A	-587.641	-198.175	-42.9535	B	-583.017	-208.749	-63.957	C	-590.894	-186.58	-5.81874	D	-583.337	-202.099	-22.999	E	-592.503	-176.476	26.9043	F	-584.963	-190.566	13.3291	G	-595.428	-159.092	59.1282	H	-587.656	-173.135	45.8506	I	-599.867	-127.392	78.9752	J	-591.08	-149.7	77.8645	K	-602.396	-94.1241	99.8112	L	-595.09	-115.819	97.0491	M
	A	-584.264	-197.912	-42.8616	B	-579.636	-208.495	-63.7303	C	-587.494	-186.307	-5.60785	D	-579.988	-201.539	-22.8249	E	-588.987	-176.147	27.2159	F	-581.673	-190.61	13.894	G	-592.257	-157.933	59.2838	H	-584.307	-172.675	46.3737	I	-596.663	-126.259	78.4881	J	-587.952	-148.478	78.3128	K	-599.189	-92.7754	100.364	L	-591.959	-114.527	97.5274	M
	A	-580.853	-198.049	-42.9052	B	-576.198	-208.505	-63.6336	C	-584.08	-186.441	-5.60353	D	-576.59	-201.398	-22.817	E	-585.712	-176.192	27.671	F	-578.214	-191.051	14.0866	G	-588.958	-157.172	59.5364	H	-580.933	-172.621	46.9272	I	-593.181	-125.734	78.4378	J	-584.534	-147.745	78.6812	K	-596.035	-91.6773	101.128	L	-588.743	-113.547	98.0635	M
	A	-577.43	-198.584	-43.3998	B	-572.804	-208.703	-63.9589	C	-580.768	-186.858	-5.8804	D	-573.207	-201.533	-23.1697	E	-582.123	-176.587	28.0596	F	-574.884	-191.759	13.893	G	-585.601	-156.83	59.7695	H	-577.563	-172.951	47.1547	I	-589.798	-125.769	78.6989	J	-581.262	-147.602	78.7558	K	-592.454	-91.1784	101.576	L	-585.265	-113.138	98.3007	M
	A	-574.185	-199.325	-44.1591	B	-569.44	-208.876	-64.6086	C	-577.391	-187.491	-6.50677	D	-569.892	-201.709	-23.9358	E	-578.735	-177.17	28.0514	F	-571.385	-192.412	13.4647	G	-582.009	-156.745	59.8173	H	-574.012	-173.425	46.9182	I	-586.376	-126.071	78.7683	J	-577.667	-147.617	78.4873	K	-588.863	-91.1818	102.066	L	-581.887	-113.134	98.082	M
	A	-570.89	-199.863	-45.3067	B	-565.908	-208.786	-65.3476	C	-574.223	-188.162	-7.37479	D	-566.575	-201.54	-24.9645	E	-575.292	-177.813	27.4959	F	-568.103	-192.692	12.6575	G	-578.512	-156.873	59.3014	H	-570.478	-173.696	46.3417	I	-583.04	-126.513	78.5682	J	-574.258	-147.522	77.5995	K	-585.326	-91.6308	102.095	L	-578.569	-113.162	97.5932	M
	A	-567.94	-200.001	-46.6945	B	-562.615	-208.178	-66.0324	C	-570.953	-188.699	-8.49306	D	-563.432	-200.731	-25.9277	E	-572.118	-178.293	26.6853	F	-564.798	-192.285	11.5956	G	-575.106	-157.038	58.1546	H	-567.284	-173.679	45.6621	I	-579.607	-127.059	78.0519	J	-571.154	-147.222	76.3323	K	-581.801	-92.3228	101.574	L	-575.155	-112.954	96.8576	M
	A	-564.814	-199.798	-48.0647	B	-559.401	-207.083	-66.6029	C	-567.812	-188.975	-9.63941	D	-560.395	-199.528	-26.7656	E	-568.716	-178.301	25.6228	F	-561.716	-191.303	10.6128	G	-571.915	-157.073	56.9153	H	-563.882	-173.134	45.0058	I	-576.352	-127.511	77.2976	J	-568.062	-146.853	74.9836	K	-578.455	-92.9474	100.996	L	-571.886	-112.423	95.964	M
	A	-561.544	-198.971	-48.9847	B	-556.255	-205.718	-66.9172	C	-564.438	-188.662	-10.5233	D	-557.345	-198.104	-27.2877	E	-565.602	-177.794	24.6301	F	-558.668	-189.985	9.91368	G	-568.595	-156.76	55.5667	H	-560.683	-172.139	44.5139	I	-573.066	-127.721	76.468	J	-564.848	-146.087	73.7593	K	-574.969	-93.2136	100.318	L	-568.702	-111.61	94.9806	M
	A	-558.435	-197.707	-49.3724	B	-553	-204.35	-66.8891	C	-561.192	-187.813	-10.9298	D	-554.298	-196.642	-27.4181	E	-562.251	-176.784	23.9935	F	-555.648	-188.479	9.49339	G	-565.493	-155.865	54.5212	H	-557.43	-170.953	44.2261	I	-569.628	-127.342	75.8147	J	-561.694	-144.888	72.9206	K	-571.657	-92.9322	99.6404	L	-565.586	-110.632	94.0383	M
	A	-555.229	-196.539	-49.3625	B	-549.797	-203.29	-66.6618	C	-557.908	-186.994	-10.782	D	-550.957	-195.393	-27.1145	E	-559.111	-175.502	23.866	F	-552.388	-187.238	9.43806	G	-562.387	-154.548	54.0308	H	-554.27	-169.744	44.2845	I	-566.417	-126.4	75.463	J	-558.635	-143.645	72.2554	K	-568.28	-92.3288	99.299	L	-562.341	-109.647	93.542	M
	A	-552.098	-195.711	-48.8268	B	-546.421	-202.538	-66.4656	C	-554.589	-186.329	-10.0754	D	-547.625	-194.69	-26.5537	E	-555.873	-174.277	24.0669	F	-549.116	-186.323	9.72063	G	-559.302	-153.138	53.9392	H	-551.057	-168.789	44.4656	I	-563.13	-125.262	75.599	J	-555.145	-142.698	71.9393	K	-564.897	-91.6282	99.5151	L	-558.896	-109.023	93.0312	M
	A	-548.785	-195.063	-47.9146	B	-542.885	-202.643	-66.4084	C	-551.332	-185.221	-9.20404	D	-544.349	-194.957	-26.0902	E	-552.527	-173.21	24.8254	F	-545.711	-185.962	10.1277	G	-556.097	-151.605	54.0611	H	-547.716	-168.455	45.0626	I	-560.122	-124.111	76.1525	J	-551.568	-142.255	72.2335	K	-561.428	-90.7155	99.7099	L	-555.496	-108.758	93.6224	M
	A	-545.665	-194.836	-47.0249	B	-539.634	-203.19	-66.5936	C	-548.111	-184.245	-8.45062	D	-540.874	-195.891	-26.0714	E	-549.458	-172.448	25.6464	F	-542.415	-186.086	10.3316	G	-552.944	-150.498	54.4061	H	-544.302	-168.622	45.6341	I	-557.023	-122.93	76.8292	J	-548.295	-142.311	72.6151	K	-557.969	-90.2411	100.198	L	-552.27	-108.968	94.3557	M
	A	-542.167	-194.886	-46.2611	B	-536.204	-203.923	-67.1897	C	-544.865	-183.578	-8.05713	D	-537.688	-197.188	-26.595	E	-546.218	-171.884	26.4386	F	-538.999	-186.479	10.1669	G	-549.644	-149.837	54.6939	H	-541.036	-169.151	45.9203	I	-553.816	-121.977	77.4619	J	-544.922	-142.574	73.0119	K	-554.424	-90.3221	100.783	L	-548.786	-109.688	94.935	M
	A	-538.692	-195.199	-46.1676	B	-533.018	-204.552	-68.2853	C	-541.579	-182.969	-8.20899	D	-534.63	-198.574	-27.3847	E	-542.751	-171.577	26.8148	F	-535.631	-187.007	9.54566	G	-546.225	-149.587	54.7499	H	-537.447	-169.777	45.9512	I	-550.361	-121.521	77.8973	J	-541.405	-143.06	73.0444	K	-551.05	-90.6136	101.231	L	-545.518	-110.693	95.1819	M
	A	-535.506	-195.48	-46.7084	B	-529.931	-205.087	-69.6228	C	-538.379	-182.215	-8.924	D	-531.572	-199.976	-28.1768	E	-539.375	-171.441	26.5059	F	-532.328	-187.431	8.58211	G	-542.942	-149.634	54.6341	H	-533.888	-170.058	45.4861	I	-546.952	-121.395	78.0787	J	-538.014	-143.505	72.5707	K	-547.666	-90.9393	101.23	L	-542.222	-111.716	95.1348	M
	A	-532.165	-195.639	-47.3578	B	-526.923	-205.511	-70.8964	C	-535.245	-181.287	-9.75888	D	-528.168	-200.847	-28.9714	E	-536.205	-171.155	25.804	F	-528.927	-187.316	7.53556	G	-539.535	-149.679	54.1562	H	-530.559	-169.9	44.7014	I	-543.44	-121.181	77.7865	J	-534.7	-143.916	71.9778	K	-544.263	-91.1131	100.486	L	-538.693	-112.541	94.7637	M
	A	-528.741	-195.241	-47.9417	B	-523.5	-205.729	-72.0435	C	-532.188	-179.73	-10.2427	D	-524.748	-201.092	-29.4713	E	-532.935	-170.497	25.0479	F	-525.764	-186.685	6.66907	G	-536.18	-149.448	53.2922	H	-527.289	-169.514	43.9125	I	-540.004	-120.665	77.0093	J	-531.287	-144.143	71.3429	K	-541.038	-90.9896	99.3662	L	-535.422	-112.796	94.2127	M
	A	-525.397	-194.898	-48.52	B	-519.986	-205.78	-72.4863	C	-529.165	-178.571	-11.0389	D	-521.352	-200.653	-29.602	E	-529.764	-169.484	24.2261	F	-522.542	-185.789	6.21438	G	-532.83	-149.077	52.3364	H	-524.045	-168.579	43.3214	I	-536.772	-120.169	76.0353	J	-528.163	-143.555	70.6767	K	-537.873	-90.3473	98.3109	L	-531.996	-112.184	93.7834	M
	A	-522.151	-194.549	-49.1923	B	-516.582	-205.756	-72.0803	C	-525.861	-177.665	-11.7193	D	-518.024	-199.979	-29.3512	E	-526.622	-168.278	23.5198	F	-519.143	-185.002	6.24324	G	-529.633	-148.232	51.5507	H	-520.817	-167.504	43.0502	I	-533.479	-119.563	75.1148	J	-524.827	-142.558	70.3209	K	-534.883	-89.3528	97.4762	L	-528.566	-111.1	93.7118	M
	A	-518.665	-194.103	-49.1945	B	-513.084	-205.943	-71.1442	C	-522.669	-176.742	-12.4457	D	-514.761	-199.248	-28.8098	E	-523.451	-167.068	23.0127	F	-515.88	-184.524	6.76724	G	-526.263	-147.1	51.0247	H	-517.618	-166.38	43.1647	I	-530.133	-118.89	74.4775	J	-521.653	-141.433	70.3982	K	-531.73	-88.0149	96.8327	L	-525.165	-109.959	93.9627	M
	A	-515.305	-193.861	-48.8605	B	-509.819	-206.331	-70.1121	C	-519.337	-176.099	-12.8925	D	-511.474	-198.708	-28.1481	E	-520.143	-166.09	22.8501	F	-512.56	-184.289	7.51519	G	-522.871	-145.925	50.8253	H	-514.191	-165.634	43.526	I	-526.67	-118.176	74.1402	J	-518.45	-140.415	70.817	K	-528.57	-86.7428	96.5567	L	-521.924	-108.956	94.3241	M
	A	-511.888	-193.903	-48.6296	B	-506.464	-207.125	-69.1613	C	-515.714	-175.934	-13.252	D	-508.282	-198.455	-27.5085	E	-516.742	-165.512	22.7386	F	-509.156	-184.498	8.22701	G	-519.608	-144.919	50.8577	H	-510.858	-165.404	43.9536	I	-523.404	-117.601	74.1177	J	-515.235	-139.687	71.503	K	-525.456	-85.7812	96.4655	L	-518.655	-108.183	94.8457	M
	A	-508.514	-194.355	-48.7672	B	-503.27	-208.203	-68.4603	C	-512.183	-176.511	-13.7077	D	-504.798	-198.349	-27.2456	E	-513.197	-165.559	22.5439	F	-505.952	-184.96	8.59451	G	-516.147	-144.447	51.0467	H	-507.444	-165.482	44.325	I	-519.961	-117.431	74.22	J	-511.926	-139.325	72.2162	K	-521.989	-85.3182	96.5469	L	-515.314	-107.846	95.4863	M
	A	-505.058	-195.168	-49.3757	B	-499.892	-209.243	-68.119	C	-508.834	-177.724	-14.4948	D	-501.389	-198.474	-27.5453	E	-509.96	-166.107	22.2003	F	-502.409	-185.508	8.69645	G	-512.737	-144.635	51.1302	H	-504.072	-165.819	44.5085	I	-516.429	-117.834	74.2862	J	-508.561	-139.43	72.7165	K	-518.581	-85.5098	96.4463	L	-511.824	-107.913	95.7206	M
	A	-501.999	-195.971	-50.2291	B	-496.602	-210.059	-68.2121	C	-505.886	-178.947	-15.4388	D	-498.093	-198.588	-28.1867	E	-506.624	-166.724	21.5471	F	-498.848	-185.849	8.45838	G	-509.393	-145.092	50.7097	H	-500.568	-166.017	44.1681	I	-513.187	-118.538	74.1934	J	-505.325	-139.724	72.7752	K	-515.205	-85.9975	96.0227	L	-508.476	-108.137	95.3308	M
	A	-498.843	-196.684	-51.2517	B	-493.091	-210.425	-68.4212	C	-502.808	-180.06	-16.6221	D	-494.801	-198.566	-28.9888	E	-503.312	-167.249	20.4991	F	-495.406	-185.562	7.93476	G	-506.054	-145.613	49.959	H	-497.288	-165.81	43.2329	I	-509.74	-119.31	73.7512	J	-501.886	-139.757	72.2109	K	-511.969	-86.5806	95.2575	L	-505.2	-108.231	94.4042	M
	A	-495.545	-196.917	-52.4697	B	-489.696	-210.054	-68.7193	C	-499.715	-180.856	-17.8723	D	-491.548	-198.129	-29.8918	E	-500.233	-167.507	19.3278	F	-492.205	-184.614	7.2184	G	-502.618	-146.093	49.0222	H	-494.245	-165.286	42.1158	I	-506.44	-119.887	73.0483	J	-498.794	-139.369	71.2737	K	-508.681	-87.0668	94.3697	L	-502.091	-108.005	93.0874	M
	A	-492.323	-196.46	-53.5057	B	-486.189	-209.14	-68.8488	C	-496.47	-181.216	-18.9921	D	-488.354	-197.214	-30.7508	E	-496.935	-167.155	17.9699	F	-489.156	-183.242	6.52157	G	-499.386	-146.099	47.9625	H	-491.018	-164.269	41.1058	I	-502.99	-119.963	72.0124	J	-495.444	-138.7	70.1799	K	-505.353	-87.343	93.2816	L	-499.069	-107.49	91.7336	M
	A	-489.059	-195.716	-54.2454	B	-482.899	-208.115	-68.788	C	-493.075	-181.087	-19.678	D	-485.064	-196.032	-31.1234	E	-493.944	-166.271	16.8949	F	-486.24	-181.685	6.01451	G	-496.126	-145.592	47.085	H	-487.952	-162.955	40.4651	I	-499.885	-119.446	70.9729	J	-492.185	-137.711	69.4057	K	-502.092	-87.1318	92.2225	L	-495.872	-106.566	90.6155	M
	A	-485.576	-194.865	-54.6098	B	-479.718	-207.069	-68.6063	C	-489.549	-180.678	-19.5708	D	-481.76	-194.806	-30.8825	E	-490.774	-165.103	16.2168	F	-483.242	-180.083	5.63335	G	-492.798	-144.684	46.6127	H	-484.814	-161.488	40.0514	I	-496.643	-118.533	70.1688	J	-488.926	-136.53	69.0578	K	-498.774	-86.6326	91.4965	L	-492.304	-105.335	90.0066	M
	A	-482.257	-194.592	-54.12	B	-476.319	-205.757	-68.4661	C	-486.194	-180.022	-18.8623	D	-478.526	-193.656	-30.5898	E	-487.47	-163.977	16.0918	F	-479.773	-178.61	5.43099	G	-489.718	-143.585	46.6205	H	-481.677	-160.073	39.5154	I	-493.406	-117.42	70.2026	J	-485.683	-135.509	68.6506	K	-495.42	-85.9332	91.4531	L	-489.132	-104.427	89.8105	M
	A	-478.967	-194.289	-53.2398	B	-472.92	-205.344	-68.0818	C	-483.008	-179.354	-17.917	D	-474.934	-193.411	-30.4019	E	-484.22	-163.044	16.5503	F	-476.472	-177.66	5.45352	G	-486.498	-142.754	47.2948	H	-478.253	-158.943	39.2634	I	-490.093	-116.307	70.5726	J	-482.365	-134.629	68.752	K	-492.058	-85.0799	91.7594	L	-485.781	-103.654	89.949	M
	A	-475.647	-194.342	-52.1754	B	-469.339	-205.435	-67.9452	C	-479.88	-178.842	-16.9655	D	-471.599	-193.851	-30.2486	E	-480.921	-162.521	17.1546	F	-472.97	-177.143	5.16221	G	-483.253	-142.307	48.2786	H	-474.772	-158.402	38.9448	I	-486.963	-115.402	71.4372	J	-479.029	-134.212	69.001	K	-488.892	-84.3914	92.5709	L	-482.445	-103.107	90.2778	M
	A	-472.543	-194.571	-51.2015	B	-466.086	-206.003	-68.1795	C	-476.605	-178.539	-16.1531	D	-467.984	-194.602	-30.3012	E	-477.545	-162.507	17.6795	F	-469.6	-177.184	4.50365	G	-479.959	-142.192	49.1956	H	-471.391	-158.447	38.4125	I	-483.718	-114.697	72.3238	J	-475.635	-134.149	69.1783	K	-485.677	-83.8331	93.4345	L	-478.907	-102.979	90.3416	M
	A	-469.236	-194.879	-50.508	B	-462.769	-206.698	-68.6121	C	-473.291	-178.369	-15.6835	D	-464.435	-195.433	-30.7448	E	-474.14	-162.697	17.9007	F	-466.424	-177.401	3.61009	G	-476.561	-142.479	49.963	H	-468.069	-158.74	37.7504	I	-480.372	-114.271	72.976	J	-472.023	-134.384	69.0422	K	-482.271	-83.7831	94.1967	L	-475.627	-103.126	90.0632	M
	A	-465.743	-195.086	-50.4692	B	-459.336	-207.168	-69.4474	C	-469.854	-178.178	-15.8495	D	-461.182	-196.086	-31.3813	E	-470.769	-162.896	17.8424	F	-463.155	-177.621	2.66023	G	-473.189	-142.921	50.2912	H	-464.735	-159.086	36.9511	I	-476.859	-114.151	73.1368	J	-468.646	-134.689	68.5343	K	-478.895	-84.1312	94.5385	L	-472.144	-103.207	89.3816	M
	A	-462.194	-195.112	-50.9869	B	-456.106	-207.257	-70.5096	C	-466.619	-177.79	-16.6763	D	-457.768	-196.559	-32.118	E	-467.2	-162.997	17.5131	F	-459.9	-177.6	1.5848	G	-469.859	-143.246	50.336	H	-461.479	-159.413	36.1206	I	-473.608	-114.233	72.7745	J	-465.336	-135.024	67.8087	K	-475.521	-84.3882	94.354	L	-468.858	-103.05	88.3237	M
	A	-458.727	-194.888	-51.6977	B	-452.711	-206.98	-71.4946	C	-463.393	-177.044	-17.7785	D	-454.148	-196.614	-32.7523	E	-463.662	-162.728	16.8226	F	-456.466	-177.133	0.534789	G	-466.436	-143.225	49.8481	H	-458.033	-159.569	35.408	I	-470.197	-114.202	72.1281	J	-461.633	-134.953	67.0559	K	-472.019	-84.44	93.6145	L	-465.669	-102.764	87.0653	M
	A	-455.343	-194.339	-52.355	B	-449.534	-206.342	-72.1555	C	-460.246	-176.125	-18.8041	D	-450.624	-195.888	-32.9062	E	-460.305	-161.888	16.0216	F	-453.271	-176.326	-0.1841	G	-463.167	-142.773	49.0193	H	-454.495	-159.342	34.9281	I	-466.945	-113.687	71.1392	J	-458.385	-134.261	66.3996	K	-468.746	-84.3213	92.6886	L	-462.361	-102.067	85.8718	M
	A	-452.078	-193.709	-52.8479	B	-446.083	-205.476	-72.2878	C	-457.094	-175.092	-19.5882	D	-447.472	-195.024	-32.7638	E	-457.214	-160.711	15.2887	F	-450.037	-175.351	-0.472911	G	-459.962	-142.031	48.2058	H	-450.954	-158.852	34.8124	I	-463.912	-112.79	70.151	J	-455.164	-133.228	65.8788	K	-465.329	-83.9323	91.6923	L	-459.262	-101.051	84.952	M
	A	-448.621	-192.956	-53.2157	B	-442.822	-204.615	-71.8673	C	-453.541	-174.088	-20.0782	D	-444.128	-194.105	-32.2954	E	-454.031	-159.471	14.7783	F	-446.915	-174.448	-0.249427	G	-456.678	-141.262	47.5717	H	-447.427	-158.326	35.0848	I	-460.805	-111.731	69.1917	J	-452.003	-131.933	65.6576	K	-462.03	-83.0216	91.0374	L	-456.21	-99.7924	84.2654	M
	A	-445.417	-192.346	-52.9353	B	-439.39	-204.036	-71.0987	C	-450.226	-173.145	-20.1705	D	-440.871	-193.37	-31.5236	E	-450.713	-158.262	14.7272	F	-443.507	-173.936	0.293888	G	-453.423	-140.562	47.1201	H	-443.917	-157.951	35.6416	I	-457.598	-110.659	68.5572	J	-448.98	-130.696	65.6949	K	-458.813	-81.9129	90.8728	L	-452.912	-98.6978	83.9761	M
	A	-441.968	-191.987	-52.3413	B	-435.906	-203.93	-70.081	C	-446.728	-172.567	-19.9037	D	-437.705	-192.68	-30.658	E	-447.407	-157.341	15.0737	F	-440.173	-173.905	1.05367	G	-449.966	-139.998	47.046	H	-440.623	-157.923	36.383	I	-454.33	-109.691	68.2703	J	-445.595	-129.798	65.9008	K	-455.626	-80.9484	90.9455	L	-449.583	-98.0201	84.2477	M
	A	-438.765	-192.038	-51.6771	B	-432.585	-203.972	-69.1502	C	-443.469	-172.5	-19.365	D	-434.314	-192.154	-29.9832	E	-444.172	-156.855	15.4744	F	-437.002	-174.16	1.78587	G	-446.552	-139.788	47.267	H	-437.265	-158.421	37.1508	I	-450.804	-109.124	68.2589	J	-442.28	-129.353	66.1404	K	-452.369	-80.0904	91.0831	L	-446.237	-97.8195	84.7455	M
	A	-435.403	-192.401	-51.2615	B	-429.238	-204.196	-68.4215	C	-440.071	-172.78	-18.9654	D	-430.904	-191.99	-29.7154	E	-440.755	-156.799	15.7374	F	-433.546	-174.625	2.14304	G	-443.198	-139.942	47.4332	H	-433.996	-159.143	37.7116	I	-447.37	-109.21	68.4276	J	-438.776	-129.223	66.0318	K	-448.877	-79.7307	91.1599	L	-442.907	-98.0523	85.2337	M
	A	-432.056	-192.917	-51.2394	B	-425.822	-204.628	-68.0804	C	-436.589	-173.526	-19.0456	D	-427.511	-191.986	-29.9198	E	-437.255	-157.313	15.5001	F	-430.203	-175.124	1.80811	G	-439.725	-140.431	47.4777	H	-430.521	-159.852	38.0846	I	-443.943	-109.645	68.4961	J	-435.438	-129.424	65.5087	K	-445.405	-79.9396	90.8717	L	-439.56	-98.5595	85.405	M
	A	-428.502	-193.393	-51.5757	B	-422.385	-205.015	-68.1266	C	-433.312	-174.38	-19.4817	D	-424.298	-191.896	-30.5367	E	-434.105	-158.054	14.8733	F	-427.032	-175.481	1.12745	G	-436.396	-141.076	47.1127	H	-427.189	-160.348	37.8985	I	-440.361	-110.253	68.3655	J	-432.129	-129.683	64.6632	K	-441.986	-80.3553	90.6198	L	-436.253	-99.2019	85.2121	M
	A	-425.158	-193.505	-52.2293	B	-418.949	-205.1	-68.5054	C	-430.123	-175.069	-20.0283	D	-421.008	-191.571	-31.4517	E	-430.823	-158.689	14.017	F	-423.669	-175.224	0.198752	G	-432.943	-141.697	46.2654	H	-423.772	-160.301	37.2705	I	-437.015	-110.813	67.8027	J	-428.93	-129.823	63.4469	K	-438.644	-80.7898	90.265	L	-432.919	-99.7489	84.7403	M
	A	-421.796	-192.908	-53.0959	B	-415.446	-204.529	-68.7796	C	-426.6	-175.506	-20.8017	D	-417.821	-190.922	-32.5479	E	-427.503	-158.971	13.1155	F	-420.499	-174.388	-0.760901	G	-429.832	-142.069	45.294	H	-420.593	-159.684	36.4735	I	-433.734	-111.143	66.8994	J	-425.854	-129.526	62.0243	K	-435.286	-81.2122	89.8648	L	-429.608	-99.8899	84.0368	M
	A	-418.766	-191.906	-53.8544	B	-412.195	-203.475	-68.8008	C	-423.055	-175.487	-21.5908	D	-414.709	-189.909	-33.5878	E	-424.085	-158.816	12.2493	F	-417.167	-173.282	-1.52954	G	-426.565	-141.987	44.2518	H	-417.427	-158.717	35.6733	I	-430.434	-111.068	65.9388	J	-422.942	-128.826	60.7049	K	-431.698	-81.4934	89.431	L	-426.1	-99.5553	83.3906	M
	A	-415.57	-190.56	-54.4113	B	-409	-202.318	-68.6376	C	-419.499	-175.016	-22.1375	D	-411.447	-188.754	-34.1976	E	-420.813	-158.332	11.5307	F	-413.811	-172.036	-1.85901	G	-423.319	-141.438	43.4581	H	-414.361	-157.367	35.0426	I	-427.107	-110.539	65.1247	J	-419.717	-127.822	59.7665	K	-428.28	-81.3736	89.1876	L	-422.788	-98.9816	83.1038	M
	A	-412.497	-189.198	-54.6419	B	-405.621	-201.278	-68.1523	C	-416.025	-174.233	-22.0096	D	-408.213	-187.633	-34.0249	E	-417.369	-157.64	11.2088	F	-410.452	-170.974	-1.55566	G	-419.884	-140.472	43.0549	H	-411.355	-155.876	34.6846	I	-423.706	-109.633	64.6611	J	-416.568	-126.716	59.384	K	-424.786	-80.8931	89.3619	L	-419.509	-98.356	83.1002	M
	A	-409.172	-188.184	-54.1786	B	-402.271	-200.362	-67.5901	C	-412.691	-173.397	-21.3209	D	-405.004	-186.513	-33.5995	E	-414.128	-156.979	11.6643	F	-407.133	-170.126	-1.11826	G	-416.486	-139.337	43.351	H	-408.127	-154.506	34.6228	I	-420.54	-108.531	64.551	J	-413.133	-125.856	59.292	K	-421.495	-80.2707	90.1707	L	-416.157	-97.8665	83.4262	M
	A	-405.982	-187.265	-53.4457	B	-398.793	-200.095	-67.0522	C	-409.512	-172.447	-20.4752	D	-401.604	-186.185	-32.9812	E	-410.789	-156.25	12.4458	F	-403.893	-169.887	-0.521597	G	-413.356	-138.142	43.9183	H	-404.682	-153.846	34.8276	I	-417.309	-107.451	64.8113	J	-409.791	-125.239	59.8726	K	-418.173	-79.5145	91.0534	L	-412.854	-97.6298	84.1058	M
	A	-402.691	-186.521	-52.699	B	-395.393	-200.447	-66.6636	C	-406.411	-171.359	-19.6463	D	-398.058	-186.697	-32.5991	E	-407.38	-155.926	13.512	F	-400.499	-170.167	-0.017085	G	-410.141	-137.196	44.4868	H	-401.272	-153.886	35.0825	I	-413.983	-106.688	65.2716	J	-406.58	-125.07	60.609	K	-414.914	-79.0756	92.0745	L	-409.326	-97.802	84.7875	M
	A	-399.315	-186.007	-52.1915	B	-392.049	-201.152	-66.5974	C	-402.992	-170.478	-18.968	D	-394.718	-187.538	-32.5462	E	-403.936	-155.91	14.5157	F	-397.123	-170.921	0.228621	G	-407.019	-136.471	44.9428	H	-397.864	-154.281	35.2582	I	-410.528	-106.294	65.7866	J	-403.063	-125.422	61.1975	K	-411.588	-79.0783	92.8846	L	-405.858	-98.4694	85.0223	M
	A	-395.804	-185.708	-52.0502	B	-388.764	-201.97	-66.9051	C	-399.644	-169.932	-18.8242	D	-391.359	-188.513	-32.7247	E	-400.634	-156.1	15.1816	F	-393.666	-171.772	-0.101849	G	-403.554	-136.071	45.068	H	-394.35	-154.773	35.0441	I	-407.127	-106.398	66.0567	J	-399.691	-126.09	61.4843	K	-408.211	-79.357	93.4381	L	-402.397	-99.423	84.7025	M
	A	-392.363	-185.514	-52.1923	B	-385.496	-202.683	-67.3639	C	-396.334	-169.411	-19.19	D	-388.031	-189.342	-33.2969	E	-397.249	-156.179	15.3271	F	-390.321	-172.327	-0.765865	G	-400.172	-135.915	44.823	H	-391.039	-155.187	34.3974	I	-403.754	-106.725	65.9163	J	-396.173	-126.722	61.4121	K	-404.626	-79.7394	93.6772	L	-399.256	-100.188	84.1786	M
	A	-388.994	-185.016	-52.5094	B	-382.142	-203.078	-68.0148	C	-392.887	-168.736	-19.8978	D	-384.672	-189.843	-34.0553	E	-393.713	-155.932	14.84	F	-386.824	-172.309	-1.58676	G	-396.641	-135.68	44.3398	H	-387.714	-155.427	33.5382	I	-400.355	-106.936	65.4706	J	-392.813	-127.088	60.9445	K	-401.227	-79.9066	93.3579	L	-395.862	-100.632	83.4218	M
	A	-385.52	-184.215	-52.8107	B	-378.658	-202.99	-68.5134	C	-389.755	-167.593	-20.3783	D	-381.188	-189.894	-34.73	E	-390.352	-155.437	14.0704	F	-383.425	-172.042	-2.87437	G	-393.185	-134.83	43.1555	H	-384.457	-155.546	32.5261	I	-396.991	-106.75	64.8342	J	-389.366	-127.391	60.8113	K	-397.858	-79.5836	92.7648	L	-392.538	-100.818	82.6746	M
	A	-382.134	-183.413	-53.2057	B	-375.293	-202.379	-68.5123	C	-386.641	-166.517	-21.2128	D	-377.806	-189.297	-34.817	E	-387.284	-154.795	13.1381	F	-380.112	-171.343	-3.42849	G	-390.116	-133.887	42.0317	H	-381.021	-155.086	32.0689	I	-393.827	-106.349	64.0222	J	-385.83	-126.949	60.4368	K	-394.572	-78.9491	92.2109	L	-389.233	-100.199	82.0721	M
	A	-378.884	-182.7	-53.6977	B	-372	-201.542	-68.1237	C	-383.119	-165.458	-21.8534	D	-374.403	-188.55	-34.3061	E	-384.089	-153.985	12.2868	F	-376.448	-170.52	-3.47971	G	-387.076	-132.898	40.926	H	-377.685	-154.357	32.0362	I	-390.492	-105.54	63.139	J	-382.335	-126.215	60.5125	K	-391.279	-78.0884	91.9079	L	-385.933	-99.1874	81.8671	M
	A	-375.537	-181.992	-53.6969	B	-368.725	-200.675	-67.5178	C	-379.952	-164.436	-22.1509	D	-371.22	-187.795	-33.483	E	-380.765	-152.93	11.8202	F	-373.258	-169.851	-2.99816	G	-383.926	-131.685	39.9087	H	-374.28	-153.598	32.4797	I	-387.263	-104.481	62.5678	J	-379.077	-125.354	61.0162	K	-387.949	-76.9783	91.9576	L	-382.741	-97.9781	82.0787	M
	A	-372.079	-181.551	-53.3439	B	-365.348	-200.165	-66.6029	C	-376.533	-163.716	-22.1761	D	-368.042	-187.018	-32.5631	E	-377.317	-151.89	11.7969	F	-369.971	-169.28	-2.31479	G	-380.729	-130.547	39.3141	H	-371.028	-152.995	33.391	I	-383.952	-103.565	62.3243	J	-375.941	-124.469	61.6901	K	-384.752	-75.9354	92.1396	L	-379.726	-96.8474	82.6158	M
	A	-368.872	-181.454	-52.7732	B	-362.038	-200.002	-65.7181	C	-372.937	-163.663	-22.1103	D	-364.641	-186.342	-31.5659	E	-373.999	-151.07	11.9416	F	-366.646	-169.076	-1.51144	G	-377.388	-129.806	38.9515	H	-367.831	-152.545	34.5495	I	-380.556	-102.997	62.3405	J	-372.758	-123.653	62.4302	K	-381.371	-75.0458	92.5042	L	-376.384	-96.1069	83.4677	M
	A	-365.45	-181.72	-52.1817	B	-358.696	-200.061	-65.0154	C	-369.516	-164.249	-22.0147	D	-361.322	-186.022	-30.8418	E	-370.506	-150.863	12.0815	F	-363.295	-169.367	-0.745691	G	-374.036	-129.489	38.6852	H	-364.63	-152.414	35.7712	I	-377.115	-102.902	62.4131	J	-369.309	-123.012	63.1164	K	-378.068	-74.4984	92.8863	L	-373.229	-95.9397	84.2841	M
	A	-362.124	-182.36	-51.9507	B	-355.192	-200.207	-64.7658	C	-366.161	-165.176	-22.1529	D	-357.799	-185.926	-30.6719	E	-367.12	-151.331	11.9777	F	-359.942	-170.003	-0.25181	G	-370.532	-129.659	38.383	H	-361.451	-152.457	36.8586	I	-373.688	-103.223	62.2906	J	-365.839	-122.784	63.1841	K	-374.645	-74.5106	92.5388	L	-369.928	-95.9973	85.0057	M
	A	-358.79	-183.093	-52.0663	B	-351.822	-200.171	-64.9254	C	-362.711	-166.211	-22.6984	D	-354.434	-185.837	-31.1113	E	-363.792	-151.905	11.4217	F	-356.615	-170.72	-0.150603	G	-367.151	-130.147	37.9342	H	-357.978	-152.386	37.3172	I	-370.375	-103.792	61.9132	J	-362.492	-122.93	62.5758	K	-371.165	-74.9581	91.8609	L	-366.437	-96.1199	85.2262	M
	A	-355.452	-183.593	-52.4589	B	-348.432	-199.87	-65.4158	C	-359.608	-167.092	-23.6227	D	-351.104	-185.571	-31.9246	E	-360.6	-152.475	10.4827	F	-353.027	-171.188	-0.356472	G	-363.864	-130.738	37.2344	H	-354.577	-152.217	36.9602	I	-366.907	-104.419	61.448	J	-359.268	-123.166	61.4958	K	-367.977	-75.6414	90.7994	L	-363.046	-96.1646	84.7947	M
	A	-352.055	-183.459	-53.3135	B	-345.149	-199.166	-66.16	C	-356.319	-167.767	-24.6337	D	-347.931	-185.006	-32.9278	E	-357.332	-152.875	9.5285	F	-349.503	-170.966	-0.70715	G	-360.498	-131.332	36.3755	H	-351.287	-151.804	36.0988	I	-363.465	-104.751	60.5723	J	-356.217	-123.244	60.1444	K	-364.772	-76.1703	89.5612	L	-359.727	-96.0538	83.9801	M
	A	-348.709	-182.724	-54.4088	B	-341.987	-198.034	-66.9121	C	-352.822	-167.884	-25.5564	D	-344.782	-184.212	-33.9309	E	-354.006	-152.971	8.45055	F	-346.2	-170.093	-1.02395	G	-357.256	-131.786	35.5225	H	-348.26	-151.073	35.0883	I	-360.385	-104.673	59.4183	J	-353.042	-123.005	58.7411	K	-361.554	-76.3132	88.2574	L	-356.487	-95.6368	82.965	M
	A	-345.429	-181.615	-55.381	B	-338.772	-196.591	-67.2365	C	-349.265	-167.31	-26.2228	D	-341.638	-183.097	-34.676	E	-350.706	-152.608	7.67742	F	-343.008	-168.941	-1.32732	G	-353.809	-131.715	34.7024	H	-345.045	-150.001	34.1199	I	-357.18	-104.175	58.2733	J	-349.913	-122.342	57.5559	K	-358.284	-76.0755	87.1127	L	-353.297	-94.8869	81.9821	M
	A	-342.454	-180.409	-55.9877	B	-335.622	-195.227	-67.2212	C	-346.05	-166.456	-26.4374	D	-338.494	-181.738	-35.0269	E	-347.186	-151.914	7.39451	F	-339.81	-167.732	-1.49514	G	-350.308	-130.944	34.2027	H	-341.915	-148.802	33.5285	I	-353.94	-103.329	57.5037	J	-346.781	-121.364	56.7046	K	-355.009	-75.5832	86.2537	L	-350.172	-94.0411	81.1237	M
	A	-339.293	-179.147	-56.0869	B	-332.338	-194.139	-66.9968	C	-342.729	-165.761	-25.7922	D	-335.168	-180.308	-35.6749	E	-343.759	-151.194	7.85259	F	-336.593	-166.502	-1.63563	G	-347.027	-129.774	34.3386	H	-338.827	-147.695	33.3728	I	-350.634	-102.512	57.6049	J	-343.519	-120.131	55.684	K	-351.27	-74.9146	85.8842	L	-346.814	-93.4334	80.5274	M
	A	-336.01	-177.981	-55.6743	B	-329.068	-193.441	-66.6279	C	-339.61	-164.73	-24.6301	D	-331.757	-179.763	-35.5813	E	-340.529	-150.403	8.5462	F	-333.226	-165.807	-1.47143	G	-343.854	-128.497	34.6412	H	-335.402	-146.955	33.2226	I	-347.455	-101.436	57.9225	J	-339.98	-119.442	55.4549	K	-347.999	-74.3464	86.1653	L	-343.457	-93.1239	80.4008	M
	A	-332.85	-177.032	-55.0146	B	-325.581	-193.083	-66.4546	C	-336.512	-163.909	-23.4521	D	-328.256	-179.908	-35.4601	E	-337.432	-149.896	9.46358	F	-329.946	-165.578	-1.29348	G	-340.638	-127.459	35.2696	H	-332.035	-146.783	33.2507	I	-344.14	-100.695	58.697	J	-336.593	-119.142	55.5262	K	-344.564	-73.9666	86.6124	L	-340.213	-93.1803	80.4979	M
	A	-329.615	-176.245	-54.3739	B	-322.304	-193.066	-66.607	C	-333.44	-163.142	-22.3829	D	-324.802	-180.567	-35.4957	E	-334.092	-149.715	10.5407	F	-326.41	-165.759	-1.54698	G	-337.354	-126.712	35.9519	H	-328.64	-146.914	33.2378	I	-340.876	-100.425	59.6388	J	-333.153	-119.234	55.7321	K	-341.012	-74.1056	87.1503	L	-336.825	-93.4979	80.667	M
	A	-326.281	-175.638	-54.0772	B	-318.85	-193.108	-67.315	C	-330.214	-162.583	-21.5656	D	-321.187	-181.359	-35.8017	E	-330.809	-149.847	11.4927	F	-323.054	-166.224	-2.24095	G	-333.924	-126.368	36.631	H	-325.273	-147.447	32.9279	I	-337.647	-100.313	60.4592	J	-329.77	-119.804	55.799	K	-337.643	-74.608	87.5734	L	-333.389	-94.0986	80.5619	M
	A	-322.825	-175.235	-54.4239	B	-315.677	-193.054	-68.4451	C	-326.896	-161.991	-21.273	D	-317.623	-181.991	-36.5658	E	-327.464	-149.991	12.0887	F	-319.908	-166.702	-3.13062	G	-330.544	-126.388	36.9826	H	-321.984	-148.257	32.2685	I	-334.286	-100.295	61.0065	J	-326.249	-120.626	55.567	K	-334.27	-75.1245	87.8775	L	-330.109	-94.8245	80.2486	M
	A	-319.566	-174.997	-55.1653	B	-312.531	-192.852	-69.8134	C	-323.556	-161.186	-21.7944	D	-314.373	-182.294	-37.4962	E	-324.085	-150.008	12.1568	F	-316.686	-166.921	-4.29627	G	-327.161	-126.526	36.9104	H	-318.773	-149.106	31.3228	I	-330.922	-100.199	61.1695	J	-323.027	-121.255	55.2517	K	-330.808	-75.5091	87.9331	L	-326.791	-95.4858	79.8466	M
	A	-316.237	-174.69	-55.918	B	-309.512	-192.336	-71.3688	C	-320.475	-160.372	-22.7659	D	-311.029	-182.281	-38.4366	E	-320.525	-149.69	11.8743	F	-313.371	-166.615	-5.50275	G	-323.82	-126.588	36.5964	H	-315.462	-149.696	30.2404	I	-327.371	-99.8599	60.9704	J	-319.64	-121.683	54.7508	K	-327.326	-75.4973	87.8458	L	-323.455	-95.8722	79.2916	M
	A	-312.924	-174.036	-56.5697	B	-306.398	-191.317	-72.6643	C	-317.21	-159.6	-23.6286	D	-307.6	-181.699	-39.1254	E	-317.165	-148.514	11.213	F	-310.231	-165.811	-6.63257	G	-320.479	-126.346	35.8955	H	-312.046	-149.934	29.6672	I	-323.878	-98.8214	60.1012	J	-316.179	-121.681	54.5589	K	-323.712	-74.9233	87.6844	L	-320.08	-95.6995	79.0046	M
	A	-309.521	-173.403	-57.1745	B	-303.362	-190.009	-73.4295	C	-314.012	-158.687	-24.5549	D	-304.488	-180.592	-39.2281	E	-313.965	-147.436	10.5512	F	-306.93	-164.662	-6.78329	G	-317.112	-126.037	35.2802	H	-308.658	-149.071	29.3902	I	-320.735	-97.8283	59.3127	J	-312.879	-120.88	54.21	K	-320.391	-73.9487	87.5191	L	-316.957	-94.6071	78.7488	M
	A	-305.968	-172.81	-57.5161	B	-300.228	-188.696	-73.7488	C	-310.495	-157.818	-25.2292	D	-301.169	-179.314	-39.0117	E	-310.921	-146.294	10.0851	F	-303.779	-163.394	-6.40138	G	-313.698	-125.25	34.882	H	-305.473	-147.933	29.5055	I	-317.601	-96.8701	58.5832	J	-309.687	-119.716	54.1836	K	-316.941	-72.7612	87.6199	L	-313.889	-93.2334	78.6052	M
	A	-302.764	-172.172	-57.2527	B	-296.797	-187.58	-73.666	C	-306.968	-157.046	-25.3633	D	-297.955	-178.175	-38.4422	E	-307.718	-145.118	9.92269	F	-300.449	-162.167	-5.81973	G	-310.591	-124.208	34.7876	H	-302.305	-146.774	29.9476	I	-314.315	-95.74	58.154	J	-306.512	-118.438	54.5549	K	-313.637	-71.5603	88.3381	L	-310.793	-91.7322	78.9998	M
	A	-299.334	-171.659	-56.7548	B	-293.495	-186.816	-73.4798	C	-303.623	-156.518	-25.1293	D	-294.836	-177.003	-37.8234	E	-304.408	-144.204	10.1096	F	-297.045	-161.24	-5.139	G	-307.314	-123.198	34.9631	H	-299.266	-145.807	30.6399	I	-311.039	-94.7497	58.2571	J	-303.382	-117.255	55.3683	K	-310.466	-70.6503	89.4523	L	-307.935	-90.2563	79.7956	M
	A	-295.939	-171.555	-56.2671	B	-290.184	-186.223	-73.3225	C	-300.279	-156.356	-24.7553	D	-291.552	-176.122	-37.2298	E	-301.014	-143.703	10.3385	F	-293.578	-160.863	-4.65955	G	-304.025	-122.45	35.3254	H	-295.928	-145.062	31.3256	I	-307.761	-94.1224	58.615	J	-300.364	-116.382	56.3475	K	-307.38	-70.046	90.544	L	-304.932	-88.7839	80.6399	M
	A	-292.512	-171.725	-56.1521	B	-286.771	-185.839	-73.3637	C	-296.856	-156.483	-24.4947	D	-288.229	-175.512	-36.8128	E	-297.577	-143.606	10.369	F	-290.203	-160.899	-4.49092	G	-300.48	-121.997	35.8065	H	-292.553	-144.756	31.7762	I	-304.371	-93.8817	59.0173	J	-296.934	-115.763	57.3144	K	-304.085	-69.6508	91.522	L	-301.943	-87.5828	81.3993	M
Z2	A	-289.141	-172.004	-56.6217	B	-283.366	-185.631	-73.7621	C	-293.436	-156.809	-24.6043	D	-284.72	-174.879	-37.0633	E	-294.092	-143.945	10.0147	F	-286.792	-161.066	-4.61409	G	-296.951	-122.169	36.1362	H	-289.297	-144.677	31.9539	I	-300.997	-94.0133	59.2495	J	-293.429	-115.525	57.7133	K	-300.644	-69.4664	92.0178	L	-298.735	-86.7222	82.0324	M
	A	-286.008	-172.219	-57.5728	B	-279.966	-185.155	-74.4938	C	-290	-157.276	-25.1793	D	-281.488	-174.207	-37.9273	E	-290.769	-144.446	9.27513	F	-283.562	-161.15	-5.05637	G	-293.567	-122.725	36.2004	H	-285.831	-144.443	31.4988	I	-297.424	-94.407	59.2479	J	-290.147	-115.534	57.5205	K	-297.147	-69.1769	92.2979	L	-295.462	-86.1338	82.4602	M
	A	-282.829	-172.279	-58.7626	B	-276.833	-184.152	-75.4059	C	-286.689	-157.559	-26.0574	D	-278.453	-173.38	-38.9435	E	-287.502	-144.672	8.22238	F	-280.156	-160.658	-5.81288	G	-290.111	-123.327	35.8216	H	-282.653	-143.936	30.5581	I	-293.963	-94.8514	58.7237	J	-286.571	-115.473	56.9948	K	-293.653	-68.5766	92.5526	L	-291.861	-85.537	82.3566	M
	A	-279.66	-171.906	-59.9796	B	-273.869	-182.804	-76.3642	C	-283.444	-157.603	-26.9634	D	-275.281	-172.127	-39.9852	E	-284.268	-144.474	7.07006	F	-277.151	-159.621	-6.56336	G	-286.808	-123.672	34.9461	H	-279.494	-143.249	29.4243	I	-290.664	-95.1675	57.8726	J	-283.151	-115.012	56.1984	K	-290.35	-67.2987	92.4159	L	-288.492	-85.0756	81.8247	M
	A	-276.48	-170.892	-61.0762	B	-270.933	-181.226	-77.207	C	-280.086	-157.162	-27.8855	D	-272.29	-170.571	-40.7783	E	-281.117	-143.955	5.9885	F	-274.094	-158.246	-7.26229	G	-283.504	-123.556	34.0209	H	-276.362	-142.174	28.2911	I	-287.364	-95.1883	57.0331	J	-279.975	-114.105	55.3201	K	-287.282	-65.77	92.2094	L	-285.122	-84.3875	80.9011	M
	A	-273.39	-169.587	-61.8076	B	-268.002	-179.537	-77.6617	C	-277.014	-156.268	-28.5866	D	-269.436	-169.035	-41.4373	E	-277.887	-143.167	5.12031	F	-270.989	-156.686	-7.6487	G	-280.2	-122.979	33.3059	H	-273.323	-140.999	27.4833	I	-284.071	-94.7789	56.3602	J	-276.885	-113.02	54.4104	K	-284.249	-64.173	92.2123	L	-281.939	-83.5022	80.0862	M
	A	-270.298	-168.322	-62.205	B	-265.094	-178.022	-77.8091	C	-273.71	-155.051	-28.7587	D	-266.33	-167.588	-41.592	E	-274.551	-142.134	4.76711	F	-267.917	-155.344	-7.7179	G	-276.981	-122.088	32.913	H	-270.211	-139.771	26.9735	I	-280.562	-94.083	56.0028	J	-273.742	-111.857	53.6152	K	-281.228	-62.6332	92.5224	L	-278.764	-82.6779	79.2692	M
	A	-266.909	-167.328	-62.1465	B	-261.815	-176.737	-78.0039	C	-270.561	-153.773	-28.2898	D	-262.997	-166.656	-41.3043	E	-271.439	-140.977	4.95758	F	-264.395	-154.559	-7.67105	G	-273.73	-121.088	32.8153	H	-266.903	-138.746	26.9502	I	-277.042	-92.9463	56.7262	J	-270.468	-111.003	52.9916	K	-277.993	-61.3368	93.1765	L	-275.49	-81.6865	78.8431	M
	A	-263.574	-166.58	-61.7776	B	-258.443	-176.251	-78.0018	C	-267.461	-152.524	-27.7475	D	-259.654	-166.232	-40.8182	E	-268.083	-140.173	5.52286	F	-261.047	-154.247	-7.24202	G	-270.406	-120.111	33.1451	H	-263.6	-138.08	27.192	I	-273.874	-91.9444	57.5606	J	-267.118	-110.269	53.1024	K	-274.732	-60.7282	94.0487	L	-272.038	-80.9715	78.8776	M
	A	-260.342	-166.174	-61.3853	B	-255.053	-176.231	-78.1059	C	-263.991	-151.483	-27.0728	D	-256.093	-166.304	-40.6887	E	-264.789	-139.941	6.41291	F	-257.689	-154.155	-6.97393	G	-267.227	-119.361	33.826	H	-260.225	-137.775	27.4841	I	-270.57	-91.0122	58.6592	J	-263.776	-109.913	53.3477	K	-271.189	-60.6753	94.803	L	-268.684	-80.7429	79.2472	M
	A	-256.764	-166.02	-60.9936	B	-251.651	-176.483	-78.5021	C	-260.635	-151.022	-26.766	D	-252.655	-166.809	-40.8609	E	-261.442	-140.043	7.11007	F	-254.256	-154.327	-7.03433	G	-263.885	-118.935	34.6884	H	-256.602	-137.838	27.5632	I	-267.291	-90.673	59.9009	J	-260.345	-109.876	53.5576	K	-267.938	-60.9658	95.2287	L	-265.307	-80.7128	79.694	M
	A	-253.166	-166.123	-60.8545	B	-248.333	-176.827	-79.2761	C	-257.271	-150.772	-26.8602	D	-249.317	-167.56	-41.3818	E	-258.219	-140.318	7.53804	F	-250.834	-154.462	-7.72932	G	-260.65	-118.843	35.4927	H	-253.27	-138.123	27.3339	I	-264.136	-90.8102	61.067	J	-256.917	-110.077	53.6845	K	-264.448	-61.4506	95.1585	L	-261.707	-81.0216	79.8999	M
	A	-249.769	-166.176	-61.1306	B	-244.892	-177.01	-80.3505	C	-253.892	-150.415	-27.227	D	-245.825	-168.061	-42.0671	E	-254.742	-140.738	7.492	F	-247.596	-154.426	-8.69639	G	-257.285	-118.808	36.0392	H	-249.793	-138.368	26.6421	I	-260.901	-91.0929	62.0374	J	-253.396	-110.144	53.416	K	-261.056	-61.8536	94.6933	L	-258.289	-81.343	79.7585	M
	A	-246.383	-165.928	-61.6576	B	-241.727	-176.725	-81.6027	C	-250.623	-149.698	-27.8226	D	-242.259	-168.095	-42.837	E	-251.381	-140.987	6.93307	F	-244.256	-154.1	-9.77514	G	-253.805	-118.647	35.9523	H	-246.501	-138.369	25.7707	I	-257.423	-91.3287	62.4666	J	-250.077	-109.98	52.8148	K	-257.725	-61.9897	94.1177	L	-254.915	-81.6529	79.406	M
	A	-243.092	-164.957	-61.968	B	-238.548	-175.859	-82.8273	C	-247.353	-148.611	-28.4711	D	-238.71	-168.304	-43.744	E	-248.116	-140.882	6.1296	F	-241.05	-153.732	-10.903	G	-250.411	-118.24	35.2744	H	-243.16	-138.493	24.9742	I	-254.074	-91.4099	62.0603	J	-246.723	-109.659	52.098	K	-254.307	-62.0491	93.6425	L	-251.513	-81.8079	79.1093	M
	A	-239.722	-163.844	-62.6225	B	-235.594	-174.693	-83.6513	C	-244.297	-147.64	-29.22	D	-235.412	-167.58	-44.0464	E	-244.768	-140.35	5.1736	F	-237.774	-152.946	-11.5213	G	-247.197	-117.74	34.3981	H	-239.621	-138.276	24.4216	I	-250.61	-91.1566	61.5073	J	-243.514	-108.934	51.3405	K	-250.767	-61.8003	93.5128	L	-248.106	-81.4938	78.6921	M
	A	-236.506	-162.653	-63.0598	B	-232.303	-173.308	-84.1816	C	-240.62	-146.703	-29.9784	D	-232.139	-166.568	-44.1671	E	-241.676	-139.588	4.34087	F	-234.382	-152.103	-11.7077	G	-243.961	-117.213	33.5157	H	-236.268	-137.765	24.3139	I	-247.48	-90.4398	60.8612	J	-240.218	-107.789	50.9259	K	-247.53	-61.395	93.4318	L	-244.738	-80.7942	78.4932	M
	A	-233.3	-161.474	-62.9164	B	-228.959	-172.2	-84.0963	C	-237.31	-145.919	-30.3297	D	-228.928	-165.385	-43.9771	E	-238.403	-138.727	3.81898	F	-231.057	-151.371	-11.3242	G	-240.508	-116.527	32.7125	H	-232.948	-137.022	24.6498	I	-244.211	-89.3162	60.2901	J	-237.08	-106.458	50.9232	K	-244.162	-61.2227	93.9263	L	-241.456	-79.9776	78.6739	M
	A	-230.04	-160.494	-62.5976	B	-225.715	-171.469	-83.5909	C	-233.798	-145.466	-30.1851	D	-225.801	-164.222	-43.6333	E	-234.949	-137.968	3.93804	F	-227.889	-150.843	-10.7176	G	-237.042	-115.778	32.4976	H	-229.683	-136.28	25.3425	I	-241.014	-88.0856	60.1086	J	-233.743	-105.173	51.0912	K	-240.838	-61.4472	94.651	L	-238.162	-79.2742	79.1811	M
	A	-226.705	-159.805	-62.2892	B	-222.283	-170.997	-83.0481	C	-230.426	-145.421	-29.721	D	-222.457	-163.242	-43.3459	E	-231.737	-137.534	4.48843	F	-224.409	-150.804	-10.0947	G	-233.815	-115.269	32.7884	H	-226.447	-135.736	26.301	I	-237.909	-87.0629	60.2417	J	-230.492	-104.358	51.5802	K	-237.652	-62.0733	95.4565	L	-234.694	-79.1153	80.0729	M
	A	-223.241	-159.495	-62.0526	B	-218.95	-170.788	-82.653	C	-227.009	-145.734	-29.4318	D	-219.077	-162.691	-43.2458	E	-228.348	-137.453	5.07938	F	-221.195	-151.234	-9.66871	G	-230.411	-115.104	33.2164	H	-223.073	-135.504	27.1657	I	-234.596	-86.377	60.6528	J	-227.057	-104.243	52.1715	K	-234.434	-63.2607	96.0968	L	-231.405	-79.5284	81.0232	M
	A	-219.981	-159.505	-61.9754	B	-215.577	-170.666	-82.328	C	-223.623	-146.344	-29.5581	D	-215.66	-162.453	-43.3617	E	-224.876	-137.871	5.48068	F	-217.87	-151.798	-9.35848	G	-226.942	-115.491	33.597	H	-219.841	-135.567	27.6025	I	-231.197	-86.1772	61.0633	J	-223.747	-104.706	52.637	K	-231.488	-64.8452	96.5745	L	-227.975	-80.2955	81.725	M
	A	-216.488	-159.646	-62.4509	B	-212.066	-170.395	-82.4023	C	-220.294	-146.992	-30.1577	D	-212.312	-162.311	-43.9631	E	-221.664	-138.567	5.63679	F	-214.384	-152.197	-9.48179	G	-223.663	-116.222	33.8547	H	-216.348	-135.656	27.3823	I	-227.694	-86.5061	61.2079	J	-220.481	-105.301	52.9665	K	-228.446	-66.3739	96.8417	L	-224.671	-81.2265	82.0106	M
	A	-213.366	-159.75	-63.403	B	-208.73	-169.838	-82.991	C	-217.094	-147.528	-31.1235	D	-209.081	-162.056	-44.9549	E	-218.31	-139.228	5.42431	F	-211.07	-152.188	-10.2393	G	-220.3	-116.941	33.8858	H	-213.1	-135.708	26.5412	I	-224.166	-87.2322	61.0226	J	-217.14	-105.979	53.0502	K	-225.395	-67.7484	96.9438	L	-221.196	-81.9758	82.0073	M
	A	-210.151	-159.482	-64.7852	B	-205.509	-168.999	-83.8358	C	-213.886	-148.005	-32.1579	D	-205.908	-161.517	-46.1472	E	-214.874	-139.558	4.63241	F	-207.855	-151.881	-11.2673	G	-216.846	-117.446	33.3603	H	-209.873	-135.668	25.5155	I	-220.971	-87.8808	60.6565	J	-213.688	-106.356	52.7141	K	-222.039	-68.6743	96.723	L	-217.791	-82.1918	81.6396	M
	A	-207.138	-158.886	-66.2982	B	-202.426	-167.766	-84.7105	C	-210.61	-148.156	-33.1262	D	-202.846	-160.57	-47.3764	E	-211.736	-139.475	3.63919	F	-204.683	-151.388	-12.2685	G	-213.683	-117.579	32.4893	H	-206.58	-135.086	24.3728	I	-217.563	-88.3567	59.9644	J	-210.32	-106.357	52.2044	K	-218.687	-69.0429	96.2349	L	-214.422	-82.0695	81.1557	M
	A	-204.053	-157.831	-67.5993	B	-199.459	-166.324	-85.3969	C	-207.195	-147.788	-33.9266	D	-199.867	-159.418	-48.4555	E	-208.408	-138.905	2.63139	F	-201.314	-150.558	-12.8098	G	-210.372	-117.298	31.6249	H	-203.339	-133.914	23.3517	I	-214.301	-88.4819	59.1511	J	-206.977	-106.045	51.7802	K	-215.363	-69.0262	95.8926	L	-211.032	-81.6362	80.8638	M
	A	-201.035	-156.404	-68.3471	B	-196.422	-164.761	-85.7672	C	-204.003	-147.168	-34.4298	D	-196.761	-158.114	-49.1019	E	-205.266	-137.946	1.85562	F	-198.1	-149.478	-12.771	G	-207.037	-116.661	31.1322	H	-200.078	-132.589	22.6302	I	-210.949	-88.1214	58.5446	J	-203.652	-105.307	51.5736	K	-211.965	-68.8451	95.7849	L	-207.464	-81.0134	80.9798	M
	A	-197.882	-155.109	-68.6017	B	-193.182	-163.396	-85.7367	C	-200.51	-146.525	-34.3295	D	-193.396	-157.105	-49.1256	E	-201.967	-136.756	1.60248	F	-194.872	-148.401	-12.3621	G	-203.741	-115.886	31.0581	H	-196.961	-131.316	22.2817	I	-207.637	-87.4528	58.4002	J	-200.375	-104.376	51.7261	K	-208.611	-68.6231	96.0303	L	-204.071	-80.5468	81.2948	M
	A	-194.617	-154.241	-68.4307	B	-189.947	-162.471	-85.6745	C	-197.099	-146.002	-33.5933	D	-190.007	-156.421	-48.6631	E	-198.776	-135.536	1.84315	F	-191.631	-147.372	-11.8556	G	-200.32	-115.422	32.098	H	-193.723	-130.198	21.8992	I	-204.183	-86.6312	58.8329	J	-197.01	-103.511	52.2133	K	-205.043	-68.5006	96.6469	L	-200.641	-80.5347	81.8487	M
	A	-191.45	-153.655	-68.0286	B	-186.322	-162.378	-85.6482	C	-194.055	-145.109	-32.8497	D	-186.377	-156.447	-48.322	E	-195.739	-134.45	2.30895	F	-188.05	-146.985	-11.3806	G	-197.147	-114.763	33.0547	H	-190.326	-129.71	22.2457	I	-201.163	-85.8356	59.6898	J	-193.476	-103.148	52.8753	K	-201.738	-68.5317	97.436	L	-197.373	-81.0202	82.5389	M
	A	-188.033	-153.307	-67.5871	B	-182.931	-162.69	-85.8284	C	-190.696	-144.486	-32.0659	D	-182.977	-157.109	-48.2531	E	-192.238	-133.595	2.88884	F	-184.489	-147.228	-11.3123	G	-193.978	-114.317	34.1046	H	-187.041	-129.741	22.6002	I	-198.003	-85.3571	60.7744	J	-189.985	-103.581	53.4879	K	-198.425	-68.7937	98.5248	L	-194.105	-81.6508	83.2202	M
	A	-184.637	-153.269	-67.4324	B	-179.603	-163.17	-86.2874	C	-187.379	-144.199	-31.5412	D	-179.591	-158.189	-48.6798	E	-188.861	-133.252	3.1994	F	-181.086	-147.823	-11.6624	G	-190.846	-113.806	35.1087	H	-183.627	-130.153	22.7493	I	-194.763	-85.3293	61.78	J	-186.745	-104.568	53.8918	K	-195.115	-69.1001	99.3744	L	-190.68	-82.5499	83.4774	M
	A	-181.245	-153.277	-67.6342	B	-176.166	-163.539	-87.1345	C	-184.151	-143.922	-31.2924	D	-176.435	-159.092	-49.2806	E	-185.535	-133.035	3.26983	F	-177.796	-148.525	-12.4486	G	-187.472	-113.524	35.8634	H	-180.148	-130.802	22.4726	I	-191.504	-85.4801	62.5701	J	-183.628	-105.647	54.0983	K	-191.727	-69.3031	99.8497	L	-187.213	-83.5106	83.1782	M
	A	-177.909	-153.221	-68.053	B	-173.048	-163.587	-88.2202	C	-180.703	-143.463	-31.6073	D	-173.01	-159.768	-50.1367	E	-182.176	-132.859	3.0721	F	-174.544	-149.089	-13.4805	G	-184.097	-113.371	35.9643	H	-176.794	-131.223	22.0685	I	-188.166	-85.62	63.0148	J	-180.373	-106.732	53.9725	K	-188.458	-69.2868	99.9562	L	-183.711	-84.1842	82.6274	M
	A	-174.391	-153.062	-68.6354	B	-169.854	-163.473	-89.4055	C	-177.405	-142.796	-32.2071	D	-169.688	-160.06	-50.909	E	-178.659	-132.515	2.54213	F	-171.117	-149.095	-14.5595	G	-180.735	-113.078	35.5961	H	-173.392	-131.386	21.4531	I	-184.705	-85.5699	62.828	J	-176.952	-107.532	53.529	K	-185.104	-68.7949	99.639	L	-180.351	-84.5206	82.0152	M
	A	-171.118	-152.474	-69.1375	B	-166.453	-162.962	-90.3526	C	-174.324	-141.405	-32.6914	D	-166.296	-160.009	-51.497	E	-175.489	-131.721	1.81476	F	-167.791	-148.906	-15.6173	G	-177.272	-112.075	34.6131	H	-169.958	-131.301	20.7457	I	-181.316	-85.1946	62.2097	J	-173.517	-107.772	53.3296	K	-181.912	-67.7868	99.1373	L	-176.652	-84.1361	81.6127	M
	A	-167.697	-151.742	-69.789	B	-163.171	-162.176	-90.8084	C	-171.066	-140.444	-33.3514	D	-163.004	-159.147	-51.5157	E	-172.254	-130.818	1.05804	F	-164.335	-148.282	-15.7835	G	-174.142	-111.146	33.7453	H	-166.505	-130.608	20.4549	I	-177.916	-84.6858	61.5129	J	-170.293	-107.311	52.9709	K	-178.831	-66.1413	98.7549	L	-173.306	-82.8553	81.5542	M
	A	-164.55	-151.13	-70.5437	B	-159.827	-161.418	-90.811	C	-167.62	-139.815	-33.901	D	-159.75	-158.135	-51.2244	E	-169.045	-129.875	0.455822	F	-161.033	-147.509	-15.2565	G	-170.963	-110.09	33.0584	H	-163.383	-129.655	20.6689	I	-174.736	-83.8272	60.8977	J	-166.972	-106.529	52.9084	K	-175.973	-64.2443	98.626	L	-170.179	-81.5111	81.7144	M
	A	-161.201	-150.463	-70.499	B	-156.455	-160.826	-90.4498	C	-164.108	-139.252	-34.0765	D	-156.367	-157.391	-50.6516	E	-165.662	-128.889	0.164191	F	-157.939	-146.851	-14.3924	G	-167.822	-109.053	32.5771	H	-160.176	-128.588	21.23	I	-171.515	-82.9513	60.3377	J	-163.726	-105.591	53.1841	K	-173.033	-62.4702	98.6984	L	-166.959	-80.2845	82.2517	M
	A	-157.811	-150.041	-70.2201	B	-152.923	-160.701	-90.1038	C	-160.801	-138.95	-33.9788	D	-153.076	-157.252	-49.7994	E	-162.395	-128.07	0.231247	F	-154.525	-146.377	-13.3232	G	-164.598	-108.075	32.3271	H	-156.902	-127.735	22.1172	I	-168.098	-82.1688	60.146	J	-160.463	-104.81	53.7956	K	-170.09	-60.8452	98.7634	L	-163.824	-79.5065	83.2662	M
	A	-154.275	-150.131	-69.9067	B	-149.536	-161.239	-89.9599	C	-157.157	-139.034	-33.8124	D	-149.824	-157.456	-48.8851	E	-158.922	-127.621	0.517858	F	-151.051	-146.2	-12.3719	G	-161.119	-107.553	32.4378	H	-153.775	-127.294	22.9704	I	-164.792	-81.6689	60.3216	J	-157.19	-104.385	54.737	K	-167	-59.4418	98.8285	L	-160.676	-78.9238	84.4162	M
	A	-150.743	-150.871	-69.7548	B	-146.234	-162.085	-90.0102	C	-153.543	-139.53	-33.7249	D	-146.523	-157.933	-48.222	E	-155.52	-127.825	0.786613	F	-147.56	-146.289	-11.9214	G	-157.877	-107.667	32.7507	H	-150.457	-127.25	23.7442	I	-161.298	-81.7042	60.615	J	-153.946	-104.253	55.7087	K	-163.553	-58.645	98.5442	L	-157.297	-78.4342	85.4743	M
	A	-147.58	-151.745	-69.8578	B	-142.959	-162.941	-90.1836	C	-150.034	-140.338	-34.0947	D	-143.319	-158.521	-47.96	E	-152.138	-128.394	0.795347	F	-144.167	-146.515	-12.1893	G	-154.45	-108.243	33.0186	H	-146.969	-127.599	23.9806	I	-157.773	-82.3989	60.8366	J	-150.466	-104.362	56.2197	K	-160.085	-58.6861	97.8436	L	-153.828	-78.168	85.83	M
	A	-144.242	-152.691	-70.5162	B	-139.618	-163.685	-90.6383	C	-146.896	-141.138	-34.8865	D	-139.83	-158.785	-48.2086	E	-148.607	-129.111	0.532671	F	-140.812	-146.693	-12.8411	G	-151.151	-109.065	32.9128	H	-143.579	-127.971	23.7238	I	-154.46	-83.243	60.8908	J	-147.108	-104.547	56.1386	K	-156.811	-58.913	96.8812	L	-150.279	-77.8902	85.4445	M
	A	-141.085	-153.38	-71.5662	B	-136.146	-164.03	-91.2022	C	-143.577	-141.816	-36.046	D	-136.308	-158.484	-48.8907	E	-145.199	-129.669	-0.298028	F	-137.398	-146.346	-13.7207	G	-147.846	-109.844	32.5296	H	-140.012	-128.135	23.25	I	-151.08	-84.0996	60.4721	J	-143.623	-104.465	55.7281	K	-153.626	-59.1502	95.6155	L	-147.013	-77.4519	84.7275	M
	A	-137.846	-153.62	-72.6387	B	-132.729	-163.842	-91.6649	C	-140.336	-141.984	-37.308	D	-133.051	-157.871	-49.5944	E	-141.993	-129.857	-1.40769	F	-134.368	-145.424	-14.5671	G	-144.522	-110.342	31.9856	H	-136.686	-127.806	22.5753	I	-147.889	-84.7272	59.6463	J	-140.294	-104.012	55.0134	K	-150.476	-59.2497	94.2772	L	-143.825	-76.7379	83.7554	M
	A	-134.381	-153.275	-73.5984	B	-129.354	-163.238	-91.8217	C	-137.088	-141.836	-38.398	D	-129.84	-156.874	-50.1401	E	-138.869	-129.842	-2.42897	F	-131.282	-144.275	-15.3774	G	-141.104	-110.232	31.2852	H	-133.448	-126.981	21.8027	I	-144.589	-85.0029	58.773	J	-137.065	-103.223	54.1371	K	-147.305	-58.9113	92.7686	L	-140.796	-75.7686	82.7466	M
	A	-131.108	-152.629	-74.204	B	-125.819	-162.48	-91.5162	C	-133.73	-141.261	-39.0489	D	-126.705	-155.617	-50.4185	E	-135.458	-129.33	-3.17512	F	-128.024	-142.997	-15.8037	G	-137.801	-109.53	30.7961	H	-130.175	-125.756	21.3903	I	-141.173	-84.6943	58.0975	J	-134.025	-102.247	53.3802	K	-144.37	-58.2511	91.4368	L	-137.747	-74.657	81.8246	M
	A	-127.91	-151.951	-74.4113	B	-122.063	-161.927	-90.8725	C	-130.393	-140.548	-39.1015	D	-123.504	-154.27	-50.4442	E	-132.146	-128.498	-3.19916	F	-124.702	-141.864	-15.7124	G	-134.595	-108.604	30.7268	H	-126.887	-124.436	21.4168	I	-137.948	-83.8944	57.7014	J	-130.906	-101.178	52.8902	K	-141.085	-57.2515	90.3208	L	-134.717	-73.4935	81.1819	M
	A	-124.343	-151.622	-74.1643	B	-118.633	-161.219	-90.4186	C	-126.934	-139.896	-38.3183	D	-120.201	-153.174	-50.7148	E	-128.81	-127.697	-2.48903	F	-121.193	-141.048	-15.5209	G	-131.335	-107.681	30.9562	H	-123.725	-123.025	21.0891	I	-134.672	-82.8227	57.8883	J	-127.503	-100.277	52.5507	K	-137.724	-56.052	89.689	L	-131.219	-72.7465	80.887	M
	A	-120.927	-151.593	-73.3491	B	-115.022	-160.995	-90.096	C	-123.709	-139.438	-37.4616	D	-116.591	-152.819	-50.567	E	-125.386	-126.799	-1.82902	F	-117.968	-140.743	-15.0135	G	-128.098	-107.031	31.6893	H	-120.248	-122.374	21.0085	I	-131.614	-81.938	58.5356	J	-124.126	-99.7066	52.544	K	-134.378	-55.1297	89.493	L	-127.835	-72.4416	81.0443	M
	A	-117.626	-152.008	-72.5259	B	-111.591	-161.196	-90.0299	C	-120.48	-139.328	-36.5236	D	-113.118	-153.158	-50.5012	E	-121.947	-126.235	-0.921445	F	-114.453	-140.957	-14.7882	G	-124.832	-106.835	32.6249	H	-116.825	-122.522	20.971	I	-128.446	-81.1973	59.4106	J	-120.685	-99.6539	52.7956	K	-131.094	-54.6545	89.7785	L	-124.45	-72.5498	81.1921	M
	A	-114.454	-152.542	-71.9351	B	-108.087	-161.67	-90.5174	C	-117.185	-139.436	-35.8269	D	-109.55	-153.76	-50.9626	E	-118.519	-126.221	-0.115373	F	-111.064	-141.477	-14.9075	G	-121.576	-106.881	33.4824	H	-113.265	-123.144	20.7102	I	-125.05	-80.7239	60.4413	J	-117.166	-100.154	52.7869	K	-127.636	-54.7677	90.1351	L	-121.057	-72.8526	81.2891	M
	A	-110.941	-153.258	-71.5864	B	-104.822	-162.131	-91.4183	C	-113.83	-139.731	-35.4031	D	-106.21	-154.523	-51.7967	E	-115.3	-126.579	0.38343	F	-107.592	-141.935	-15.4192	G	-118.138	-107.235	34.0103	H	-109.955	-123.845	20.3172	I	-121.597	-80.6135	61.3862	J	-113.65	-100.953	52.3917	K	-124.306	-55.3987	90.4097	L	-117.532	-73.3378	80.9222	M
	A	-107.575	-153.763	-71.7524	B	-101.679	-162.451	-92.4076	C	-110.469	-139.893	-35.38	D	-103.06	-155.271	-52.7551	E	-111.916	-126.941	0.478358	F	-104.297	-142.059	-16.341	G	-114.932	-107.709	34.0333	H	-106.659	-124.511	19.6614	I	-118.148	-80.8283	61.8094	J	-110.357	-101.715	51.9402	K	-121	-56.1145	90.3528	L	-114.044	-73.8115	80.0597	M
	A	-104.227	-153.869	-72.2232	B	-98.277	-162.231	-93.4503	C	-107.155	-139.758	-35.8684	D	-99.6015	-155.79	-53.7968	E	-108.551	-127.089	0.13695	F	-101.017	-142.019	-17.3392	G	-111.604	-108.054	33.7243	H	-103.495	-125.001	18.8753	I	-114.757	-80.9877	61.6147	J	-107.021	-102.425	51.382	K	-117.734	-56.7611	89.85	L	-110.708	-74.1503	79.2876	M
	A	-100.795	-153.267	-73.2488	B	-95.0584	-161.517	-94.3076	C	-103.984	-139.132	-36.6687	D	-96.2128	-155.812	-54.2152	E	-105.264	-126.406	-0.338903	F	-97.6883	-141.457	-18.0899	G	-108.121	-108.001	32.7935	H	-100.022	-125.556	18.0187	I	-111.368	-80.805	61.0262	J	-103.607	-102.955	51.2444	K	-114.451	-57.0609	89.1029	L	-107.227	-74.0586	78.5975	M
	A	-97.3451	-152.759	-74.1073	B	-91.832	-160.608	-94.9733	C	-100.781	-138.235	-37.6607	D	-92.8707	-154.947	-54.4193	E	-102.012	-125.546	-1.0857	F	-94.4894	-140.597	-18.6648	G	-104.649	-107.759	31.8663	H	-96.6979	-125.095	17.5456	I	-108.093	-80.3153	60.3659	J	-100.229	-102.625	50.8684	K	-111.194	-56.9448	88.2643	L	-103.823	-73.3679	78.0631	M
	A	-94.139	-152.062	-74.6482	B	-88.5521	-159.596	-95.1899	C	-97.6243	-137.219	-38.3441	D	-89.4264	-154.026	-54.1964	E	-98.7574	-124.53	-1.58844	F	-91.1007	-139.716	-18.8518	G	-101.319	-106.999	31.0016	H	-93.4977	-124.434	17.3185	I	-104.811	-79.7666	59.684	J	-96.8105	-101.967	50.7456	K	-107.835	-56.3379	87.6016	L	-100.627	-72.3098	77.8113	M
	A	-90.7199	-151.285	-74.8662	B	-85.277	-158.64	-94.9723	C	-94.4613	-136.215	-38.758	D	-86.186	-153.198	-53.5451	E	-95.4568	-123.563	-1.78483	F	-87.7785	-138.931	-18.5063	G	-98.0879	-105.963	30.4732	H	-90.1871	-123.637	17.5403	I	-101.329	-79.028	59.1017	J	-93.5165	-101.252	51.1223	K	-104.601	-55.369	87.4302	L	-97.436	-71.1707	77.9091	M
	A	-87.315	-150.875	-74.2891	B	-81.7474	-158.12	-94.5429	C	-91.0411	-135.292	-38.7304	D	-82.9451	-152.43	-52.7714	E	-92.0389	-122.744	-1.56356	F	-84.4873	-138.432	-17.7792	G	-94.7783	-105.078	30.2582	H	-86.8108	-123.015	18.2582	I	-97.9907	-78.3523	58.9129	J	-90.2429	-100.529	51.7371	K	-101.197	-54.3094	87.7025	L	-94.2341	-70.0738	78.2945	M
	A	-84.0258	-150.757	-73.4927	B	-78.3618	-158.141	-94.0691	C	-87.5028	-134.815	-38.276	D	-79.6435	-151.983	-51.927	E	-88.8465	-122.189	-1.01787	F	-81.2211	-138.283	-16.8798	G	-91.5589	-104.473	30.2717	H	-83.5305	-122.878	19.187	I	-94.5791	-77.9638	59.0695	J	-86.9706	-100.038	52.4628	K	-97.7926	-53.3566	88.2553	L	-90.972	-69.3409	78.8552	M
	A	-80.7113	-150.84	-72.7081	B	-74.9282	-158.416	-93.6957	C	-83.9489	-134.816	-37.7163	D	-76.1502	-151.907	-51.2955	E	-85.3153	-121.936	-0.310453	F	-77.9629	-138.273	-16.0448	G	-88.0538	-104.397	30.5678	H	-80.4002	-123.096	20.133	I	-91.0853	-78.0702	59.4303	J	-83.5358	-100.116	53.0967	K	-94.3475	-52.6817	88.9635	L	-87.6378	-69.1509	79.5564	M
	A	-77.2469	-151.113	-72.1499	B	-71.5528	-158.808	-93.4942	C	-80.413	-135.319	-37.301	D	-72.7536	-151.975	-51.0258	E	-81.9394	-122.088	0.183412	F	-74.4843	-138.293	-15.5973	G	-84.7485	-104.859	30.9869	H	-76.9798	-123.665	20.7442	I	-87.8784	-78.5761	59.8988	J	-79.9976	-100.643	53.3076	K	-91.1675	-52.3432	89.5301	L	-84.1749	-69.3513	79.9103	M
	A	-74.0107	-151.452	-72.0239	B	-68.0057	-158.925	-93.5571	C	-77.1084	-136.032	-37.1779	D	-69.2015	-151.864	-51.109	E	-78.4634	-122.657	0.261495	F	-71.0566	-138.326	-15.74	G	-81.4238	-105.454	31.2998	H	-73.7816	-124.371	20.806	I	-84.5733	-79.388	60.1171	J	-76.4667	-101.215	53.0646	K	-87.7136	-52.3013	89.7437	L	-80.8591	-69.7508	79.7728	M
	A	-70.542	-151.537	-72.4331	B	-64.5794	-158.636	-93.9754	C	-73.7748	-136.625	-37.4893	D	-65.8406	-151.418	-51.7017	E	-75.1139	-123.238	-0.090435	F	-67.6713	-138.256	-16.2982	G	-77.9906	-106.218	31.1011	H	-70.3344	-124.916	20.4642	I	-81.2637	-80.2986	59.9146	J	-72.9666	-101.589	52.3695	K	-84.3056	-52.6025	89.5055	L	-77.5261	-70.1679	79.4105	M
	A	-67.1034	-151.171	-73.3931	B	-61.3587	-158.042	-94.4616	C	-70.4366	-137.014	-38.1056	D	-62.5509	-150.742	-52.5226	E	-71.6076	-123.643	-0.870977	F	-64.4862	-137.938	-16.9994	G	-74.8007	-106.879	30.3877	H	-67.1197	-125.089	19.8486	I	-77.8168	-81.141	59.1847	J	-69.5166	-101.564	51.3743	K	-80.7431	-53.0026	88.909	L	-74.2089	-70.3395	78.7193	M
	A	-63.9037	-150.549	-74.404	B	-58.083	-157.043	-94.7755	C	-67.0152	-136.995	-38.877	D	-59.3385	-149.759	-53.2711	E	-68.315	-123.785	-1.71877	F	-61.0874	-137.09	-17.5332	G	-71.5502	-107.276	29.4998	H	-63.6815	-124.733	19.1543	I	-74.5915	-81.8523	58.2412	J	-66.3251	-101.167	50.3277	K	-77.4988	-53.223	88.3191	L	-70.8428	-70.065	77.8658	M
	A	-60.5657	-149.587	-75.3044	B	-54.8884	-155.695	-94.8119	C	-63.6965	-136.446	-39.5035	D	-56.2245	-148.467	-53.8592	E	-64.9699	-123.498	-2.35776	F	-57.9207	-135.887	-17.739	G	-68.3027	-107.456	28.6322	H	-60.4411	-123.768	18.674	I	-71.173	-82.0701	57.2735	J	-63.1691	-100.315	49.3984	K	-74.0191	-53.1005	87.5859	L	-67.5695	-69.3859	77.296	M
	A	-57.2538	-148.313	-75.8399	B	-51.5934	-154.376	-94.403	C	-60.5178	-135.769	-39.8019	D	-52.8913	-147.129	-53.9271	E	-61.6557	-122.801	-2.62548	F	-54.7579	-134.626	-17.5805	G	-64.863	-107.043	28.0491	H	-57.0846	-122.461	18.4552	I	-67.8616	-81.7683	56.4221	J	-60.175	-99.1674	48.7872	K	-70.7109	-52.5288	87.0113	L	-64.445	-68.5285	76.9582	M
	A	-54.0632	-147.16	-75.8388	B	-48.3571	-153.349	-93.7821	C	-57.1274	-134.955	-39.497	D	-49.7766	-146.092	-53.4603	E	-58.3027	-122.056	-2.48468	F	-51.3898	-133.489	-16.9888	G	-61.4168	-106.024	27.9668	H	-54.0063	-121.326	18.5268	I	-64.4025	-81.1969	56.0929	J	-56.8854	-97.9721	48.7205	K	-67.493	-51.8816	86.7184	L	-61.1572	-67.6083	76.9463	M
	A	-50.7429	-146.272	-75.2905	B	-44.948	-152.749	-93.1355	C	-53.9031	-134.336	-38.5089	D	-46.2117	-145.474	-52.9201	E	-54.933	-121.609	-1.8878	F	-48.2308	-132.766	-16.3032	G	-58.0931	-104.814	28.2984	H	-50.6531	-120.474	18.81	I	-61.1806	-80.3724	56.7386	J	-53.5973	-96.8218	48.8637	K	-63.8974	-51.3696	86.9949	L	-57.7848	-66.6964	77.1038	M
	A	-47.6242	-145.924	-74.3272	B	-41.5662	-152.675	-92.6607	C	-50.7654	-133.808	-37.3473	D	-42.623	-145.891	-52.2873	E	-51.6286	-121.165	-1.06151	F	-44.9033	-132.708	-15.6086	G	-54.9561	-103.741	28.9569	H	-47.2947	-120.106	19.3933	I	-57.9529	-79.3252	57.61	J	-50.0504	-96.2483	49.2182	K	-60.7531	-50.6965	87.6103	L	-54.4107	-66.6941	77.7729	M
	A	-44.3467	-145.751	-73.297	B	-37.9726	-152.965	-92.4661	C	-47.6137	-133.314	-36.1579	D	-39.0878	-146.861	-51.9535	E	-48.3145	-120.98	-0.314916	F	-41.4078	-133.225	-15.2871	G	-51.7223	-102.846	29.6235	H	-43.9135	-120.221	20.0115	I	-54.8381	-78.4192	58.6695	J	-46.4513	-96.1823	49.5591	K	-57.3567	-50.2804	88.4428	L	-51.2359	-67.2559	78.4612	M
	A	-41.0028	-145.723	-72.4934	B	-34.5952	-153.308	-92.584	C	-44.3799	-132.786	-35.1995	D	-35.9101	-147.961	-51.9543	E	-45.0984	-120.993	0.30954	F	-38.1961	-133.982	-15.4503	G	-48.4006	-102.32	30.0733	H	-40.3874	-120.63	20.1859	I	-51.5687	-77.7281	59.7334	J	-42.9296	-96.5473	49.5563	K	-54.0907	-50.1964	89.2053	L	-47.7733	-68.2129	78.9837	M
	A	-37.6034	-145.653	-71.9804	B	-31.197	-153.598	-93.0231	C	-41.0632	-132.171	-34.6972	D	-32.4847	-149.135	-52.3081	E	-41.6214	-121.19	0.707896	F	-34.6838	-134.801	-15.8599	G	-45.0338	-102.112	30.2057	H	-37.0373	-121.09	19.892	I	-48.4218	-77.4481	60.538	J	-39.542	-97.0912	49.222	K	-50.7439	-50.296	89.72	L	-44.3101	-69.2866	79.1566	M
	A	-34.1873	-145.366	-71.7015	B	-27.8681	-153.52	-93.7844	C	-37.9058	-131.392	-34.6558	D	-29.1839	-149.992	-52.8453	E	-38.2007	-121.377	0.612978	F	-31.2156	-135.202	-16.5195	G	-41.7	-101.959	30.0898	H	-33.6757	-121.527	19.5236	I	-44.9103	-77.3101	60.7835	J	-36.3278	-97.6437	48.7967	K	-47.2121	-50.4318	89.5241	L	-40.8694	-70.1204	78.8564	M
	A	-30.7349	-144.6	-71.7084	B	-24.3976	-152.945	-94.5978	C	-34.6078	-130.281	-34.9997	D	-25.7957	-150.522	-53.4457	E	-34.8047	-121.163	0.215385	F	-27.8772	-134.927	-17.2549	G	-38.3592	-101.745	29.6826	H	-30.2889	-121.67	18.9564	I	-41.5481	-77.2025	60.4626	J	-32.984	-97.8708	48.1227	K	-43.9394	-50.3934	88.6641	L	-37.6458	-70.5264	78.2928	M
	A	-27.4095	-143.437	-71.8656	B	-21.1031	-152.205	-95.207	C	-31.4198	-128.79	-35.5339	D	-22.3247	-150.803	-54.1042	E	-31.5194	-120.301	-0.314827	F	-24.5448	-134.397	-18.1132	G	-34.8924	-100.941	29.0619	H	-26.9079	-121.415	18.3865	I	-38.2451	-76.9297	59.5569	J	-29.5834	-97.7965	47.2432	K	-40.6881	-50.0021	87.6596	L	-34.2341	-70.2729	77.6799	M
	A	-23.8577	-142.615	-72.3103	B	-17.6577	-151.448	-95.3423	C	-28.3078	-127.509	-36.2538	D	-18.7777	-150.353	-53.868	E	-28.2542	-119.277	-0.85375	F	-21.305	-133.452	-18.4265	G	-31.8414	-99.8939	28.1165	H	-23.5456	-120.465	18.2824	I	-34.8992	-76.4953	58.8733	J	-26.4651	-96.9717	46.7318	K	-37.633	-49.2657	86.7513	L	-31.0757	-69.6702	77.1233	M
	A	-20.1555	-141.663	-72.5241	B	-14.2752	-150.755	-94.8632	C	-25.012	-126.691	-37.0118	D	-15.4267	-149.522	-53.0009	E	-25.0857	-118.081	-1.38356	F	-18.1471	-132.284	-18.2171	G	-28.7778	-98.7882	27.183	H	-20.3863	-119.303	18.6314	I	-31.5641	-75.6177	58.17	J	-23.0602	-95.8553	46.7382	K	-34.4522	-48.2651	86.0479	L	-27.6062	-68.8111	76.9706	M
	A	-16.8725	-140.876	-72.319	B	-10.9824	-150.179	-94.0508	C	-21.5672	-125.893	-37.4644	D	-12.3648	-148.675	-52.1437	E	-21.768	-116.788	-1.62149	F	-15.022	-131.107	-17.6971	G	-25.5165	-97.4877	26.3846	H	-17.2617	-118.074	19.0654	I	-28.3977	-74.6119	57.5684	J	-19.9127	-94.8154	47.2583	K	-31.1687	-47.0146	85.8995	L	-24.3315	-67.9101	77.376	M
	A	-13.5163	-140.386	-71.9792	B	-7.71481	-149.924	-93.006	C	-18.2109	-125.261	-37.6552	D	-9.04791	-147.968	-51.1187	E	-18.5421	-115.568	-1.53528	F	-11.6565	-130.073	-17.0101	G	-22.2068	-96.2618	26.204	H	-13.9724	-117.051	19.7487	I	-25.1126	-73.6502	57.2037	J	-16.6149	-93.9539	48.0554	K	-27.8075	-45.7777	86.284	L	-21.1232	-67.048	78.1925	M
	A	-10.0603	-140.25	-71.6687	B	-4.49863	-149.913	-91.9852	C	-14.6203	-125.219	-37.733	D	-5.90698	-147.538	-50.2601	E	-15.219	-114.696	-1.34637	F	-8.36305	-129.519	-16.4185	G	-18.9439	-95.2817	26.4793	H	-10.6909	-116.602	20.5137	I	-21.7328	-73.0186	57.0845	J	-13.4121	-93.4207	48.9103	K	-24.5979	-44.8507	86.8305	L	-17.9908	-66.3982	79.1823	M
	A	-6.73916	-140.421	-71.4614	B	-1.01321	-150.081	-91.4521	C	-11.2171	-125.675	-37.746	D	-2.41369	-147.308	-49.7713	E	-11.7774	-114.342	-1.27169	F	-4.97902	-129.392	-15.967	G	-15.6057	-94.6959	26.766	H	-7.1679	-116.486	21.1954	I	-18.2983	-72.8334	57.011	J	-10.1188	-93.1024	49.813	K	-21.3562	-44.1702	87.3414	L	-14.624	-66.0537	80.0439	M
	A	-3.34252	-140.666	-71.6084	B	2.41048	-150.334	-91.4693	C	-7.84373	-126.331	-38.1291	D	1.18656	-147.139	-49.8695	E	-8.37047	-114.231	-1.46705	F	-1.56919	-129.498	-15.8198	G	-12.2294	-94.5455	26.9138	H	-3.5864	-116.485	21.4474	I	-14.8722	-73.0313	56.7458	J	-6.77856	-93.1334	50.5853	K	-17.8716	-44.1429	87.4486	L	-11.2443	-66.1624	80.4283	M
	A	-0.014208	-140.784	-72.1615	B	6.01661	-150.382	-91.6893	C	-4.6696	-127.033	-38.8813	D	4.53337	-146.84	-50.3605	E	-4.87992	-114.306	-2.19493	F	1.82834	-129.608	-16.123	G	-8.7361	-94.7375	26.6323	H	-0.32996	-116.438	21.2398	I	-11.5278	-73.3949	56.2508	J	-3.27367	-93.2034	50.7699	K	-14.5877	-44.4662	87.2187	L	-7.66067	-66.4477	80.3091	M
	A	3.44077	-140.627	-73.1186	B	9.50981	-149.833	-92.1183	C	-1.34685	-127.681	-40.0593	D	7.81851	-146.254	-51.1962	E	-1.61828	-114.279	-3.36767	F	5.16017	-129.455	-16.843	G	-5.46567	-95.1054	25.9848	H	3.0103	-116.219	20.5428	I	-8.22202	-73.701	55.4212	J	0.077513	-93.0311	50.3204	K	-11.1465	-45.0318	86.4746	L	-4.1036	-66.5069	79.7733	M
	A	6.76898	-140.048	-74.3295	B	12.7737	-148.866	-92.5717	C	1.78348	-128.089	-41.4193	D	10.9433	-145.254	-52.2421	E	1.54447	-114.031	-4.60262	F	8.38208	-128.965	-17.7323	G	-2.09928	-95.339	24.9937	H	6.28053	-115.461	19.5595	I	-4.94637	-73.8763	54.1262	J	3.38041	-92.5608	49.5442	K	-7.90327	-45.604	85.4393	L	-0.601681	-66.1734	79.0167	M
	A	9.8332	-138.987	-75.3272	B	16.1142	-147.719	-92.7904	C	5.0025	-128.043	-42.7451	D	13.9158	-143.965	-53.2125	E	4.77496	-113.423	-5.94562	F	11.6999	-128.016	-18.3123	G	1.08552	-95.2429	23.8374	H	9.28171	-114.281	18.6348	I	-1.78554	-73.6627	52.7685	J	6.51225	-91.716	48.6887	K	-4.5365	-45.9287	84.2239	L	2.52505	-65.5342	78.32	M
	A	12.8885	-137.572	-75.8589	B	19.3388	-146.519	-92.6198	C	8.24671	-127.565	-43.742	D	17.0802	-142.498	-53.8286	E	7.91398	-112.393	-6.97802	F	14.8672	-126.738	-18.4777	G	4.33136	-94.778	22.908	H	12.2763	-112.89	17.714	I	1.41888	-73.033	51.6832	J	9.76684	-90.5342	48.0567	K	-1.28271	-45.909	83.0556	L	5.74132	-64.5734	77.6464	M
	A	15.9986	-136.184	-75.9082	B	22.5466	-145.339	-92.2054	C	11.6895	-126.692	-44.0411	D	20.0908	-141.173	-53.9453	E	11.0601	-111.283	-7.62972	F	17.929	-125.389	-18.5605	G	7.5758	-93.9556	22.405	H	15.3667	-111.305	17.1728	I	4.59808	-72.1602	50.9531	J	12.7909	-89.3012	47.8242	K	2.21178	-45.5286	82.3156	L	8.88043	-63.4281	77.1213	M
	A	19.1916	-134.946	-75.5212	B	25.7676	-144.255	-91.7155	C	14.7103	-125.474	-43.4607	D	23.389	-140.026	-53.9977	E	14.458	-110.263	-7.62026	F	21.2485	-124.238	-18.7939	G	10.9237	-93.2659	22.6983	H	18.6139	-109.737	16.8701	I	7.8227	-70.8832	50.9452	J	16.1822	-88.4191	47.6538	K	5.74015	-44.7675	82.2617	L	12.4782	-62.4069	76.9337	M
	A	22.3835	-134.087	-74.6748	B	29.1158	-143.739	-91.4064	C	17.7267	-124.307	-42.4367	D	26.8217	-139.392	-53.7848	E	17.5581	-109.319	-7.1563	F	24.627	-123.737	-18.6434	G	14.1137	-92.1442	23.557	H	21.8687	-108.678	16.8937	I	11.0873	-69.5623	51.6329	J	19.3538	-87.5687	47.8265	K	9.03633	-44.0433	82.6766	L	15.8523	-61.8496	77.1234	M
	A	25.7405	-133.309	-73.6561	B	32.618	-143.727	-91.5252	C	20.7355	-123.317	-41.2621	D	30.2672	-139.297	-53.5942	E	20.9192	-108.725	-6.30938	F	28.245	-123.868	-18.5834	G	17.2158	-91.2983	24.7063	H	25.3576	-108.162	16.9199	I	14.133	-68.371	52.5982	J	22.7346	-87.1517	48.1428	K	12.3169	-43.5183	83.3067	L	19.452	-61.6497	77.2654	M
	A	29.1397	-132.994	-72.8457	B	35.9839	-144.035	-92.1069	C	23.8394	-122.434	-40.1992	D	33.7291	-139.686	-53.7715	E	24.139	-108.541	-5.35355	F	31.6559	-124.334	-18.7252	G	20.3003	-90.682	25.8395	H	28.7722	-108.374	16.8636	I	17.2247	-67.3903	53.6023	J	26.2748	-87.3854	48.2629	K	15.7395	-43.3193	84.122	L	22.9674	-62.0031	77.1046	M
	A	32.3734	-132.995	-72.4199	B	39.1249	-144.377	-92.9692	C	27.2158	-121.866	-39.4772	D	37.1437	-140.401	-54.2814	E	27.5263	-108.65	-4.46164	F	35.1374	-124.906	-19.3654	G	23.4859	-90.266	26.8751	H	32.1246	-108.91	16.7	I	20.5804	-66.9656	54.517	J	29.839	-87.9866	48.0094	K	19.114	-43.4742	84.7959	L	26.1745	-62.6036	76.69	M
	A	35.9581	-133.001	-72.2658	B	42.314	-144.486	-94.1639	C	30.4414	-121.518	-39.245	D	40.6256	-141.061	-55.187	E	30.7372	-108.964	-3.92282	F	38.5253	-125.396	-20.5823	G	26.9681	-89.9784	27.6527	H	35.4599	-109.525	16.2567	I	23.9147	-66.8308	55.2362	J	33.0698	-88.5109	47.581	K	22.5173	-43.7278	85.0006	L	29.4756	-63.2504	76.1083	M
	A	39.4387	-132.725	-72.5697	B	45.533	-144.142	-95.5059	C	33.8677	-120.999	-39.4755	D	43.9239	-141.4	-56.1944	E	34.3143	-109.274	-3.75653	F	41.603	-125.666	-21.7657	G	30.3304	-89.6906	27.871	H	38.7882	-110.072	15.6488	I	27.2757	-66.5955	55.6745	J	36.5328	-88.8518	46.9428	K	25.7888	-43.9607	84.7755	L	32.8684	-63.6965	75.2161	M
	A	42.6133	-132.158	-73.073	B	48.5648	-143.47	-96.539	C	37.0926	-120.162	-40.1026	D	47.3017	-141.463	-57.1846	E	37.7012	-109.234	-4.00814	F	44.9484	-125.468	-22.9532	G	33.7109	-89.0045	27.3906	H	42.2603	-110.059	14.9773	I	30.7047	-65.9298	55.492	J	39.8791	-88.6421	46.1241	K	29.1603	-44.0811	84.3551	L	36.3459	-63.5997	74.2892	M
	A	45.7866	-131.042	-73.4683	B	51.9012	-142.422	-97.0629	C	40.3182	-118.869	-40.8194	D	50.7318	-141.604	-57.8463	E	41.0641	-108.55	-4.41108	F	48.2187	-124.812	-23.9823	G	36.897	-88.0187	26.4507	H	45.8146	-109.448	14.4959	I	34.084	-64.8984	54.8173	J	43.1013	-88.066	45.3987	K	32.6516	-43.6775	83.806	L	39.7709	-62.7812	73.4963	M
	A	49.1395	-130.207	-74.3783	B	55.3087	-141.273	-96.8765	C	43.49	-117.797	-41.6739	D	54.0033	-140.635	-57.7744	E	44.4219	-107.339	-4.95337	F	51.5474	-123.713	-24.3841	G	40.1277	-86.9904	25.4786	H	49.207	-108.24	14.4121	I	37.1136	-63.8475	54.0328	J	46.0993	-86.862	44.9102	K	35.7837	-42.8003	83.3234	L	42.913	-61.5505	73.0257	M
	A	52.2982	-129.426	-75.5719	B	58.6028	-140.24	-96.4495	C	46.9846	-116.807	-42.345	D	57.138	-139.483	-57.3873	E	47.531	-106.031	-5.35308	F	55.112	-122.416	-24.0998	G	43.0446	-85.7089	24.6925	H	52.4271	-106.942	14.5158	I	40.2943	-62.5375	53.2271	J	49.1653	-85.4574	44.6406	K	39.0646	-41.4876	83.1739	L	46.286	-59.9721	72.8928	M
	A	55.7963	-128.851	-76.0724	B	61.873	-139.479	-95.8756	C	50.5284	-115.955	-42.6476	D	60.4369	-138.36	-56.6659	E	50.6325	-104.741	-5.62802	F	58.2764	-121.34	-23.5837	G	46.2499	-84.1992	24.0038	H	55.7141	-105.747	14.8598	I	43.4404	-61.1658	52.8443	J	52.2484	-83.9681	44.693	K	42.0164	-40.0691	83.4643	L	49.3327	-58.4696	73.1284	M
	A	59.282	-128.713	-76.1826	B	65.3155	-139.219	-95.2882	C	53.8129	-115.403	-42.6262	D	63.6651	-137.424	-55.9403	E	53.8103	-103.544	-5.71096	F	61.4903	-120.409	-22.8764	G	49.548	-82.895	23.8808	H	58.9584	-104.889	15.5518	I	46.6101	-59.9712	52.756	J	55.3687	-82.6175	45.0988	K	45.0846	-38.7003	83.9866	L	52.5178	-57.1277	73.5422	M
	A	62.6794	-129.012	-76.2739	B	68.5742	-139.211	-94.9808	C	57.3834	-115.37	-42.4487	D	67.1034	-136.695	-55.4462	E	57.2539	-102.795	-5.52579	F	64.7591	-119.805	-22.0787	G	52.8275	-81.9414	24.1395	H	62.2182	-104.281	16.4089	I	49.875	-59.0122	52.9185	J	58.5811	-81.6028	45.7114	K	48.2955	-37.7243	84.6429	L	55.768	-56.4107	74.1083	M
	A	66.0443	-129.41	-76.6764	B	72.0887	-139.248	-95.125	C	60.8413	-115.769	-42.274	D	70.4975	-136.211	-55.2807	E	60.6822	-102.672	-5.30269	F	68.1082	-119.548	-21.4518	G	56.1929	-81.4219	24.319	H	65.377	-103.895	17.1441	I	53.2698	-58.5419	53.0979	J	61.904	-81.0053	46.2842	K	51.6556	-37.2577	85.2192	L	59.0644	-56.0588	74.6661	M
	A	69.3044	-129.759	-77.29	B	75.3058	-139.174	-95.7191	C	64.1276	-116.331	-42.395	D	73.8598	-135.674	-55.5876	E	64.0868	-102.905	-5.5035	F	71.5163	-119.492	-21.2242	G	59.6941	-81.5446	24.2014	H	68.8616	-103.555	17.2793	I	56.8155	-58.7924	53.0459	J	65.3074	-80.7471	46.5681	K	55.0868	-37.3763	85.392	L	62.4398	-55.935	75.0064	M
	A	72.6258	-129.997	-78.3044	B	78.5603	-138.808	-96.6482	C	67.5256	-116.862	-42.8126	D	77.1107	-135.036	-56.371	E	67.4078	-103.277	-6.105	F	74.8927	-119.294	-21.5513	G	62.9215	-81.9964	23.8639	H	72.2084	-103.226	16.6448	I	60.2032	-59.3691	52.8003	J	68.7834	-80.3939	46.213	K	58.6262	-37.7374	85.1896	L	65.834	-55.9626	74.945	M
	A	75.6302	-129.918	-79.5586	B	81.7856	-137.928	-97.6915	C	70.9979	-117.121	-43.75	D	80.2122	-134.022	-57.4123	E	70.6844	-103.455	-7.06178	F	78.1686	-118.806	-22.235	G	66.6396	-82.5928	23.1925	H	75.4137	-102.751	15.5374	I	63.684	-59.902	52.4265	J	71.8833	-79.7853	45.3575	K	61.9937	-38.2546	84.6205	L	69.1978	-55.9098	74.4767	M
	A	78.7248	-129.314	-80.8181	B	84.7982	-136.544	-98.4732	C	74.4305	-116.925	-45.0113	D	83.1922	-132.377	-58.4473	E	73.8982	-103.366	-8.25502	F	81.3658	-117.901	-22.9551	G	69.993	-82.9522	22.1495	H	78.3333	-101.975	14.2794	I	67.1523	-60.0892	51.6484	J	75.0113	-78.9284	44.2421	K	65.3496	-38.5115	83.9203	L	72.5029	-55.602	73.7451	M
	A	81.8106	-127.933	-81.692	B	87.6941	-134.876	-99.0452	C	77.6482	-116.416	-46.2145	D	86.0152	-130.588	-59.2807	E	77.0955	-102.938	-9.38391	F	84.3531	-116.702	-23.5082	G	73.1983	-82.7765	20.9799	H	81.4927	-100.819	12.9896	I	70.4496	-59.9096	50.6576	J	77.9983	-77.7742	43.0115	K	68.655	-38.3047	83.1053	L	75.7524	-54.9662	72.9707	M
	A	84.5638	-126.233	-82.0678	B	90.6251	-133.12	-99.3647	C	80.9086	-115.545	-46.9552	D	88.8457	-128.761	-59.9028	E	80.3496	-101.958	-10.2711	F	87.4562	-115.298	-23.8497	G	76.433	-82.3095	19.9301	H	84.6224	-99.4186	12.2073	I	73.7474	-59.3285	49.897	J	81.0517	-76.2895	42.0943	K	71.9341	-37.8399	82.3618	L	78.9756	-54.0407	72.41	M
	A	87.508	-124.508	-82.1211	B	93.6465	-131.547	-99.294	C	84.2089	-114.476	-46.9805	D	91.9869	-127.123	-60.0287	E	83.3596	-100.773	-10.8192	F	90.72	-114.033	-23.7241	G	79.8493	-81.4792	19.4144	H	87.5928	-98.0742	11.9333	I	77.058	-58.3883	49.6607	J	84.0819	-74.7793	41.6098	K	75.2109	-37.0877	81.8375	L	82.205	-53.0483	72.3875	M
	A	90.665	-123.189	-81.7335	B	96.7065	-130.225	-99.1839	C	87.4831	-113.578	-46.384	D	95.2271	-125.654	-60.085	E	86.9795	-99.7486	-10.8192	F	94.1476	-112.966	-23.3031	G	83.098	-80.4554	19.6868	H	90.9362	-96.8631	11.948	I	80.4136	-57.7717	50.1528	J	87.4684	-73.1893	41.1448	K	78.7956	-36.5843	81.9855	L	85.4688	-51.9701	72.5732	M
	A	93.9477	-121.877	-81.0587	B	100.148	-129.663	-99.2947	C	90.7458	-112.585	-45.4348	D	98.8435	-125.341	-60.0621	E	90.1199	-99.1122	-10.1022	F	97.6781	-112.472	-22.8772	G	86.3354	-79.4964	20.2373	H	94.268	-96.1574	12.2312	I	83.6583	-57.0247	50.9621	J	91.0363	-72.5436	41.2414	K	82.0218	-35.8227	82.5171	L	88.7651	-51.4408	72.9391	M
	A	97.3109	-121.157	-80.3446	B	103.471	-129.499	-99.6488	C	93.9487	-111.672	-44.404	D	102.307	-125.73	-60.1545	E	93.4318	-98.7339	-9.25733	F	100.934	-112.373	-22.6804	G	89.6313	-78.9124	20.9452	H	97.7648	-96.1048	12.518	I	86.8838	-56.5029	51.8548	J	94.4381	-72.3448	41.396	K	85.3856	-35.2627	83.3082	L	92.1274	-51.2343	73.3065	M
	A	100.531	-120.971	-79.8339	B	106.819	-129.426	-100.105	C	97.3368	-110.97	-43.5439	D	105.728	-126.332	-60.409	E	96.8747	-98.9548	-8.51667	F	104.313	-112.487	-22.7499	G	92.9877	-78.6616	21.5563	H	101.162	-96.536	12.5655	I	90.2895	-56.3545	52.7127	J	97.8958	-72.5272	41.4683	K	88.7304	-35.0731	84.0306	L	95.6681	-51.4923	73.2859	M
	A	104.039	-121.008	-79.782	B	110.199	-129.161	-100.98	C	100.572	-110.54	-43.1311	D	109.226	-127.032	-61.1009	E	100.201	-99.546	-7.93638	F	107.666	-112.68	-23.3321	G	96.3434	-78.6034	21.9683	H	104.695	-97.2475	12.2479	I	93.6706	-56.5611	53.2207	J	101.321	-73.0369	41.2912	K	92.0514	-35.0307	84.5183	L	99.0397	-51.9567	72.8528	M
	A	107.39	-121.106	-80.1953	B	113.316	-128.539	-102.239	C	103.972	-109.996	-43.1235	D	112.569	-127.408	-61.8433	E	103.712	-100.235	-7.46695	F	110.899	-112.758	-24.3383	G	99.8424	-78.6431	21.9006	H	107.907	-97.8043	11.8192	I	97.0897	-56.6587	53.3226	J	104.695	-73.6431	40.7663	K	95.4725	-35.0019	84.6318	L	102.483	-52.27	72.1263	M
	A	110.614	-121.09	-80.693	B	116.291	-127.767	-103.561	C	107.335	-108.993	-43.6185	D	115.959	-127.425	-62.5987	E	107.211	-100.702	-7.49582	F	114.298	-112.539	-25.5171	G	103.143	-78.7941	21.382	H	111.27	-98.2447	11.2272	I	100.341	-56.5342	53.0685	J	107.904	-74.0863	40.06	K	98.8366	-34.7759	84.3528	L	105.661	-52.2027	71.3024	M
	A	114.177	-120.575	-81.1438	B	119.282	-126.655	-104.779	C	110.382	-107.572	-44.3578	D	119.513	-126.989	-63.3387	E	110.528	-100.636	-8.05965	F	117.646	-112.005	-26.5569	G	106.483	-78.7483	20.6886	H	114.731	-98.3667	10.7732	I	103.844	-56.036	52.2947	J	111.306	-73.9861	39.2979	K	102.33	-34.2006	83.7438	L	109.065	-51.5979	70.4534	M
	A	117.396	-119.751	-81.6253	B	122.414	-125.251	-105.445	C	113.49	-106.453	-45.2614	D	122.615	-125.999	-63.4762	E	113.996	-100.02	-8.85384	F	121.004	-111.154	-27.0364	G	109.881	-78.3058	19.8221	H	117.955	-97.539	10.2985	I	107.063	-55.1947	51.4213	J	114.597	-73.2716	38.7165	K	105.502	-33.1757	83.0869	L	112.231	-50.547	69.818	M
	A	121.058	-118.602	-81.8858	B	125.729	-123.871	-105.382	C	116.801	-105.598	-45.939	D	125.903	-124.865	-63.4266	E	117.126	-99.0781	-9.5664	F	124.244	-110.129	-27.092	G	112.974	-77.5187	19.0379	H	121.08	-96.3842	9.95362	I	110.276	-54.1542	50.7644	J	117.71	-72.2623	38.429	K	108.556	-31.811	82.5897	L	115.293	-49.1736	69.44	M
	A	124.247	-117.468	-81.6485	B	128.903	-122.772	-104.998	C	120.156	-104.82	-46.4137	D	129.169	-123.905	-63.1559	E	120.484	-97.8376	-10.0862	F	127.625	-109.39	-26.7726	G	116.288	-76.3912	18.5461	H	124.207	-95.1647	9.89777	I	113.354	-53.0925	50.3486	J	121.071	-71.2313	38.5165	K	111.69	-30.2117	82.4833	L	118.525	-47.8426	69.5732	M
	A	127.464	-116.483	-81.2814	B	132.177	-122.072	-104.412	C	123.727	-104.524	-46.4921	D	132.45	-123.219	-62.6482	E	123.614	-96.6659	-10.2331	F	130.91	-109.083	-25.9463	G	119.473	-75.2107	18.5368	H	127.558	-94.0337	10.1887	I	116.612	-52.0918	50.2589	J	124.244	-70.4743	38.9167	K	114.704	-28.6196	82.7247	L	121.594	-46.8967	70.1418	M
	A	130.787	-115.808	-81.0328	B	135.517	-121.713	-103.793	C	127.142	-104.655	-46.23	D	135.99	-122.931	-62.1806	E	127.091	-95.7093	-10.0291	F	134.027	-109.03	-25.0528	G	122.785	-74.3131	18.73	H	130.79	-93.2506	10.5534	I	119.92	-51.3628	50.4875	J	127.57	-70.0215	39.5597	K	117.893	-27.2282	83.1985	L	124.994	-46.4156	70.9211	M
	A	134.279	-115.675	-81.0256	B	139.03	-121.55	-103.566	C	130.434	-105.069	-46.056	D	139.242	-122.907	-62.0623	E	130.464	-95.1888	-9.61041	F	137.502	-109.215	-24.2542	G	126.19	-73.8969	18.9499	H	134.12	-92.9179	10.8349	I	123.484	-50.954	50.8235	J	130.884	-69.918	40.3023	K	120.984	-26.3437	83.7803	L	128.519	-46.5431	71.6037	M
	A	137.639	-115.968	-81.4688	B	142.396	-121.527	-103.862	C	134.006	-105.792	-46.0396	D	142.635	-123.079	-62.3708	E	133.941	-94.9706	-9.35866	F	141.035	-109.525	-23.8422	G	129.561	-73.8888	19.0499	H	137.672	-93.0028	10.7528	I	127.068	-50.9863	51.171	J	134.409	-70.1494	40.6663	K	124.728	-26.0091	83.894	L	131.857	-46.8724	72.0184	M
	A	140.886	-116.302	-82.372	B	145.619	-121.403	-104.332	C	137.478	-106.644	-46.5301	D	146.011	-123.05	-63.2452	E	137.524	-95.0581	-9.53079	F	144.515	-109.701	-24.169	G	133.066	-74.277	18.8471	H	141.177	-93.1478	10.1657	I	130.557	-51.4946	51.1421	J	137.774	-70.5851	40.4902	K	128.26	-26.6646	83.5122	L	135.243	-47.3317	72.1121	M
	A	144.113	-116.385	-83.5177	B	148.899	-120.877	-105.034	C	140.878	-107.463	-47.564	D	149.042	-122.643	-64.3859	E	140.821	-95.3054	-10.0405	F	147.81	-109.708	-25.0202	G	136.543	-75.0028	18.1904	H	144.591	-93.1081	9.15846	I	133.85	-52.2007	50.6209	J	141.148	-70.9802	39.9424	K	131.552	-27.5076	83.0049	L	138.601	-47.6473	71.6781	M
	A	147.308	-116.038	-84.7048	B	152.13	-119.679	-105.659	C	143.967	-108.051	-48.6505	D	152.178	-121.676	-65.6205	E	144.286	-95.3695	-11.0582	F	151.138	-109.253	-26.0204	G	139.79	-75.6371	17.4032	H	147.733	-92.8529	8.01253	I	137.107	-52.8082	49.8645	J	144.334	-71.1149	39.1472	K	134.971	-28.54	82.4123	L	142.107	-47.5117	70.8968	M
	A	150.336	-115.346	-85.7275	B	155.192	-118.218	-106.031	C	147.32	-108.242	-49.8664	D	155.022	-120.372	-66.5584	E	147.519	-95.1501	-12.3083	F	154.27	-108.381	-27.0259	G	143.033	-76.1697	16.6285	H	150.804	-92.4723	6.84786	I	140.364	-53.3324	49.1592	J	147.75	-70.6569	38.3576	K	138.259	-29.2803	81.7806	L	145.256	-46.9939	70.2146	M
	A	153.543	-114.098	-86.4056	B	158.227	-116.698	-106.139	C	150.462	-107.963	-50.916	D	158.106	-118.805	-67.122	E	150.763	-94.6163	-13.4259	F	157.508	-107.248	-27.7064	G	146.48	-76.1346	15.8579	H	154.054	-91.6543	6.03629	I	143.831	-53.311	48.4989	J	150.955	-69.7438	37.8071	K	141.712	-29.6478	81.1155	L	148.607	-46.1139	69.7867	M
	A	156.523	-112.568	-86.6023	B	161.352	-115.193	-105.856	C	153.929	-107.265	-51.4286	D	161.196	-117.232	-67.0837	E	154.144	-93.5579	-14.123	F	160.728	-105.893	-27.9884	G	149.973	-75.3847	15.3377	H	157.297	-90.5796	5.63789	I	147.143	-52.6944	48.0763	J	154.448	-68.5247	37.5464	K	145.123	-29.5716	80.8087	L	151.868	-45.1051	69.7369	M
	A	159.622	-111.128	-86.4818	B	164.566	-114.132	-105.362	C	157.265	-106.344	-51.257	D	164.148	-115.881	-66.7786	E	157.25	-92.344	-14.3164	F	163.908	-104.758	-27.9077	G	153.101	-74.4133	15.2335	H	160.653	-89.7053	5.85622	I	150.425	-51.9304	47.9827	J	157.667	-67.3289	37.6172	K	148.715	-29.2463	81.0692	L	155.303	-44.072	69.9661	M
	A	162.88	-109.949	-86.2707	B	167.817	-113.335	-104.688	C	160.504	-105.443	-50.4468	D	167.508	-115.194	-66.2457	E	160.545	-91.391	-13.8869	F	167.183	-103.791	-27.7639	G	156.344	-73.3595	15.614	H	164.186	-89.2576	6.32887	I	153.743	-51.1193	48.2374	J	161.117	-66.2512	37.6775	K	152.209	-28.8248	81.7742	L	158.719	-43.3534	70.4261	M
	A	166.18	-109.464	-85.6357	B	171.315	-113.22	-104.638	C	163.66	-104.274	-49.4646	D	170.896	-115.302	-65.8373	E	163.976	-90.6382	-13.1715	F	170.469	-103.28	-27.4229	G	159.659	-72.172	16.1653	H	167.299	-89.4993	7.2858	I	157.083	-50.369	49.0053	J	164.728	-65.8688	37.8583	K	155.421	-28.3303	82.7078	L	162.228	-43.5079	70.8608	M
	A	169.533	-109.293	-85.0357	B	174.65	-113.661	-105.026	C	166.676	-103.088	-48.5506	D	174.428	-115.954	-65.9186	E	167.261	-90.4056	-12.2242	F	173.961	-103.167	-27.46	G	162.858	-71.3926	16.8792	H	170.477	-90.1869	8.23053	I	160.292	-49.9407	49.9764	J	168.318	-66.2123	37.9562	K	158.706	-28.1553	83.5804	L	165.543	-44.1731	71.2126	M
	A	173.083	-109.279	-84.5207	B	177.935	-114.3	-105.767	C	170.018	-102.21	-47.8683	D	177.906	-116.921	-66.592	E	170.478	-90.4092	-11.3878	F	177.315	-103.474	-27.9887	G	166.117	-70.9737	17.583	H	173.855	-91.2753	8.91128	I	163.423	-49.6205	50.829	J	171.642	-67.0357	37.8785	K	162.218	-28.4274	84.3115	L	168.986	-45.0945	71.2522	M
	A	176.474	-109.308	-84.4887	B	180.988	-114.884	-106.792	C	173.389	-101.717	-47.6421	D	181.337	-117.815	-67.5423	E	173.877	-90.6036	-10.8576	F	180.615	-103.891	-28.7973	G	169.572	-70.8733	17.947	H	177.207	-92.3756	9.041	I	166.884	-49.7057	51.2876	J	174.842	-67.906	37.7122	K	165.546	-28.8855	84.6943	L	172.136	-46.0443	70.8897	M
	A	179.908	-109.161	-85.0326	B	184.264	-115.059	-108.112	C	176.82	-101.03	-47.9803	D	184.79	-118.456	-68.5943	E	177.347	-90.7527	-10.7569	F	183.97	-104.059	-29.8755	G	172.956	-71.0533	17.9625	H	180.521	-93.1543	8.70695	I	170.272	-50.0476	51.1302	J	178.161	-68.7143	37.2697	K	168.864	-29.307	84.749	L	175.407	-46.9859	70.2508	M
	A	183.142	-108.917	-85.8181	B	187.423	-114.827	-109.4	C	179.837	-100.105	-48.8338	D	188.095	-118.678	-69.496	E	180.77	-90.7309	-10.8281	F	187.348	-103.702	-31.0603	G	176.421	-71.0678	17.6255	H	183.862	-93.7412	8.25264	I	173.644	-50.1395	50.6214	J	181.462	-69.2927	36.5965	K	172.312	-29.4245	84.2288	L	178.808	-47.5974	69.4448	M
	A	186.56	-108.611	-86.5211	B	190.806	-114.475	-110.566	C	182.913	-98.8375	-49.732	D	191.406	-118.622	-70.5411	E	184.429	-90.1654	-11.0261	F	190.659	-103.707	-32.2391	G	179.774	-70.6326	16.8025	H	187.597	-93.88	8.05042	I	176.851	-49.9451	49.9591	J	184.934	-69.5388	35.9801	K	175.509	-29.1453	83.2877	L	182.229	-47.8748	68.7902	M
	A	189.764	-107.961	-87.159	B	194.125	-114.015	-111.154	C	186.017	-97.6737	-50.6891	D	194.872	-118.135	-70.3778	E	187.729	-89.5153	-11.3035	F	193.939	-103.014	-32.5937	G	183.071	-70.2391	16.0214	H	191.07	-93.1609	8.31862	I	180.177	-49.1126	49.086	J	188.396	-69.0864	35.8759	K	178.704	-28.6348	82.3297	L	185.59	-47.4305	68.3745	M
	A	193.213	-107.427	-87.6923	B	197.624	-113.794	-111.053	C	189.346	-96.7258	-51.762	D	198.177	-117.486	-69.7763	E	191.258	-88.5673	-11.4426	F	197.163	-101.991	-32.3394	G	186.396	-69.569	15.4543	H	194.326	-92.3536	8.76861	I	183.184	-48.0171	48.3514	J	191.694	-68.3536	36.2929	K	182.014	-27.6867	81.6768	L	189.001	-46.6051	68.3706	M
	A	196.61	-106.96	-87.7771	B	201.167	-114.086	-110.489	C	192.521	-95.907	-52.297	D	201.554	-116.939	-68.9162	E	194.626	-87.6946	-11.0312	F	200.292	-100.933	-31.6936	G	189.789	-68.7232	15.1513	H	197.628	-91.6616	9.50075	I	186.37	-46.6887	47.7128	J	194.881	-67.5205	37.0664	K	185.069	-26.5718	81.5101	L	192.313	-45.7574	68.7188	M
	A	200.037	-106.795	-87.8085	B	204.496	-114.609	-109.904	C	196.027	-95.3617	-52.574	D	204.761	-116.678	-67.885	E	197.979	-87.1427	-10.3796	F	203.628	-99.9879	-30.8421	G	193.147	-67.9961	15.1824	H	200.807	-91.382	10.5446	I	189.58	-45.5167	47.5897	J	197.946	-66.8148	37.9425	K	188.255	-25.4535	81.4607	L	195.574	-45.0386	69.4189	M
	A	203.532	-107.015	-87.829	B	207.77	-115.422	-109.445	C	199.438	-95.1983	-52.5603	D	207.869	-116.451	-66.9386	E	201.439	-86.9111	-9.77581	F	207.025	-99.5907	-30.1492	G	196.399	-67.5955	15.3699	H	203.999	-91.1995	11.6251	I	192.887	-44.6248	47.7693	J	201.321	-66.5769	38.912	K	191.657	-24.6394	81.59	L	198.818	-44.5817	70.2928	M
	A	206.884	-107.571	-88.0803	B	211.099	-116.495	-109.383	C	202.991	-95.6569	-52.6719	D	211.202	-116.48	-66.3266	E	204.951	-86.9361	-9.49996	F	210.355	-99.6382	-29.6959	G	199.933	-67.8163	15.6844	H	207.245	-91.2753	12.467	I	196.447	-44.0876	48.0384	J	204.637	-66.7461	39.7034	K	194.895	-24.3009	81.748	L	201.994	-44.2891	71.0417	M
	A	210.039	-108.238	-88.6687	B	214.313	-117.421	-109.64	C	206.289	-96.544	-52.9847	D	214.689	-116.477	-66.3291	E	208.475	-86.9311	-9.59672	F	213.718	-99.8063	-29.5989	G	203.415	-68.7411	15.9313	H	210.573	-91.7024	12.836	I	199.961	-44.2967	48.1553	J	207.989	-67.1054	40.147	K	198.527	-24.341	81.5172	L	205.387	-44.2877	71.3889	M
	A	213.331	-108.924	-89.6785	B	217.576	-118.186	-110.111	C	209.446	-97.4429	-53.55	D	218.04	-116.313	-66.9787	E	211.934	-86.7897	-9.84982	F	216.932	-99.9199	-29.9227	G	206.639	-69.8114	15.9742	H	213.906	-92.1943	12.6165	I	203.33	-44.9154	47.8726	J	211.468	-67.3979	39.9833	K	202.001	-24.6972	80.943	L	208.772	-44.4263	71.2479	M
	A	216.453	-109.204	-91.032	B	221.058	-118.361	-110.686	C	213.076	-98.4028	-54.5529	D	221.143	-115.89	-67.8982	E	215.418	-86.2818	-10.2459	F	220.217	-99.7859	-30.7411	G	209.882	-70.7944	15.7535	H	217.173	-92.4544	11.9124	I	206.607	-45.5721	47.2754	J	214.684	-67.3517	39.4156	K	205.247	-25.2229	79.9926	L	212.249	-44.1817	70.5555	M
	A	219.536	-109.015	-92.4461	B	224.599	-117.829	-111.074	C	216.312	-98.8428	-55.6927	D	224.387	-114.883	-68.8709	E	218.734	-85.3571	-10.7891	F	223.541	-99.2418	-31.7781	G	213.224	-71.4511	15.2945	H	220.465	-91.9524	11.0055	I	209.962	-46.067	46.2893	J	218.06	-66.6903	38.5951	K	208.578	-25.4228	78.7403	L	215.46	-43.4964	69.5568	M
	A	222.695	-108.381	-93.5727	B	228.117	-117.06	-111.131	C	219.553	-98.7694	-56.8056	D	227.43	-113.536	-69.6575	E	222.006	-84.1755	-11.0335	F	226.584	-98.3869	-32.6288	G	216.596	-71.5268	14.7664	H	223.373	-90.8147	10.1727	I	213.174	-46.2703	45.0987	J	221.32	-65.3577	37.8414	K	211.851	-25.078	77.2346	L	218.711	-42.3955	68.6331	M
	A	225.874	-107.386	-94.2021	B	231.302	-116.34	-110.921	C	222.883	-98.2807	-57.5559	D	230.455	-112.081	-70.2016	E	225.202	-82.9373	-11.0047	F	229.746	-97.2832	-33.3615	G	219.927	-71.0673	14.3417	H	226.519	-89.3773	9.31043	I	216.434	-46.1551	44.0721	J	224.388	-63.9517	37.2837	K	214.802	-24.4124	75.9481	L	221.743	-41.0039	67.9948	M
	A	229.152	-106.407	-94.3648	B	234.626	-115.614	-110.483	C	226.198	-97.4887	-57.7099	D	233.502	-110.62	-70.3713	E	228.491	-81.761	-10.9737	F	233.039	-96.1988	-33.8118	G	223.287	-70.3841	14.2159	H	229.705	-87.9412	8.63321	I	219.859	-45.4889	43.5923	J	227.65	-62.4803	36.9014	K	217.959	-23.4348	75.0127	L	224.751	-39.6115	67.3763	M
	A	232.333	-105.602	-93.9419	B	238.231	-115.424	-110.118	C	229.692	-96.6928	-57.1893	D	237.136	-109.543	-70.3152	E	231.883	-80.6338	-10.8173	F	236.299	-95.4256	-33.9496	G	226.522	-69.4529	14.5741	H	232.993	-86.8253	8.16796	I	223.266	-44.3767	43.6885	J	230.97	-61.3943	36.9947	K	221.354	-22.5569	74.8518	L	228.046	-38.4542	66.7237	M
	A	235.723	-105.161	-93.2096	B	241.777	-115.886	-109.605	C	232.828	-95.9876	-56.2595	D	240.541	-109.106	-69.9683	E	235.095	-79.7043	-10.8183	F	239.645	-94.9081	-33.9563	G	229.896	-68.6942	15.1489	H	236.362	-85.8022	7.74732	I	226.483	-43.3558	44.1486	J	234.262	-60.6163	37.1718	K	224.653	-21.7781	75.1225	L	231.322	-37.5934	66.6006	M
	A	238.85	-105.285	-92.3311	B	244.988	-116.567	-109.381	C	236.058	-95.364	-55.3308	D	244.151	-109.213	-70.0439	E	238.474	-78.9865	-11.2864	F	243.052	-94.8561	-34.0043	G	233.039	-68.289	15.9908	H	240.002	-85.3885	7.41074	I	229.752	-42.7079	44.7856	J	237.797	-60.4405	37.1761	K	227.992	-21.3333	75.6899	L	234.856	-37.2672	66.3949	M
	A	242.154	-105.62	-91.5711	B	248.289	-117.392	-109.407	C	239.373	-94.9371	-54.6299	D	247.517	-109.725	-70.5242	E	241.757	-78.7319	-12.4542	F	246.514	-95.295	-34.5016	G	236.436	-68.3983	16.9271	H	243.57	-85.5367	7.07076	I	233.145	-42.7455	45.5617	J	241.07	-60.8668	37.0349	K	231.517	-21.1163	76.3564	L	238.136	-37.5039	66.0691	M
	A	245.467	-106.01	-91.0994	B	251.743	-118.036	-110.006	C	242.851	-94.7417	-54.4234	D	250.848	-110.257	-71.2066	E	244.746	-78.8202	-13.9654	F	249.819	-95.7529	-35.2697	G	239.786	-68.9233	17.4756	H	246.948	-86.0033	6.57361	I	236.483	-43.2053	46.0749	J	244.545	-61.6285	36.5276	K	234.985	-21.448	76.7465	L	241.606	-37.9063	65.5036	M
	A	248.939	-106.282	-91.1153	B	254.872	-118.244	-111.02	C	246.241	-94.7785	-54.6895	D	254.211	-110.732	-72.0272	E	247.759	-78.8099	-15.5818	F	253.19	-95.9992	-36.2662	G	243.189	-69.3558	17.5885	H	250.37	-86.5041	5.6979	I	239.854	-43.6882	46.1215	J	247.636	-62.4483	35.6782	K	238.356	-22.0238	76.6397	L	244.969	-38.2966	64.7737	M
	A	252.152	-106.353	-91.5807	B	258.222	-117.988	-112.107	C	249.668	-94.5459	-55.3358	D	257.688	-110.727	-72.9545	E	250.747	-78.4953	-17.2168	F	256.399	-95.8894	-37.2729	G	246.452	-69.5422	17.3854	H	253.52	-86.8258	4.44512	I	243.226	-43.9212	45.7372	J	250.925	-63.3874	34.7747	K	241.652	-22.4848	76.2773	L	248.286	-38.7042	63.8697	M
	A	255.673	-105.869	-92.1271	B	261.328	-117.297	-112.962	C	252.952	-93.8477	-56.2852	D	261.212	-110.157	-73.7558	E	253.756	-77.7321	-18.8203	F	259.653	-95.4711	-38.293	G	249.615	-68.6225	16.6109	H	256.638	-86.8931	2.96957	I	246.459	-43.1433	45.1145	J	254.171	-64.3073	34.459	K	244.978	-22.7739	75.7423	L	251.511	-39.1698	63.0148	M
	A	258.92	-105.055	-92.8196	B	264.7	-116.192	-113.383	C	256.045	-92.9755	-57.3231	D	264.613	-109.011	-73.9681	E	256.559	-76.7503	-20.176	F	262.842	-94.6037	-39.0797	G	252.921	-67.7975	15.5646	H	259.589	-86.5879	1.53459	I	249.662	-42.6525	44.1005	J	257.541	-64.044	33.8981	K	248.408	-22.4903	75.107	L	254.669	-38.7682	62.2805	M
	A	262.239	-104.077	-93.6752	B	267.907	-114.948	-113.314	C	259.185	-91.9509	-58.5439	D	267.817	-107.826	-74.0079	E	259.726	-75.5509	-21.0824	F	266.145	-93.605	-39.3967	G	256.054	-66.7825	14.6621	H	262.883	-85.821	0.465243	I	252.959	-41.7882	43.1653	J	261.019	-63.4129	33.6055	K	251.603	-21.6891	74.5308	L	258.063	-37.9852	61.8464	M
	A	265.503	-103.292	-94.4711	B	271.12	-113.825	-112.96	C	262.358	-91.1259	-59.6894	D	271.002	-106.669	-73.8303	E	262.827	-74.3281	-21.4504	F	269.414	-92.7222	-39.1037	G	259.212	-65.8657	13.8189	H	266.096	-84.8672	-0.027801	I	256.182	-40.7482	42.5608	J	264.176	-62.576	33.769	K	254.888	-20.5779	74.166	L	261.21	-37.112	61.874	M
	A	268.956	-102.725	-94.21	B	274.539	-113.163	-112.298	C	265.68	-90.4977	-60.259	D	274.322	-105.699	-73.4236	E	266.097	-73.3527	-21.6624	F	272.541	-92.0938	-38.5117	G	262.632	-65.0349	13.4156	H	269.55	-84.044	-0.105415	I	259.321	-39.8647	42.193	J	267.566	-61.8042	34.2876	K	258.091	-19.455	74.2706	L	264.492	-36.198	62.1955	M
	A	272.275	-102.514	-93.6026	B	277.769	-112.956	-111.701	C	269.226	-90.4309	-60.2939	D	277.669	-105.096	-73.0859	E	269.471	-72.8627	-21.8769	F	276.04	-91.7726	-37.8343	G	265.975	-64.4539	13.4971	H	272.91	-83.5535	0.17881	I	262.849	-39.1091	42.1174	J	270.83	-61.3086	35.0229	K	261.324	-18.55	74.6557	L	267.9	-35.6741	62.822	M
	A	275.489	-102.414	-93.0406	B	281.272	-112.886	-111.312	C	272.803	-90.9126	-60.0012	D	281.048	-104.861	-72.9268	E	272.916	-73.1685	-22.3777	F	279.5	-91.9835	-37.5529	G	269.421	-64.2961	13.6487	H	276.261	-83.1892	0.510084	I	266.433	-38.7512	42.3086	J	274	-60.9277	35.7083	K	264.658	-18.0164	75.0395	L	271.106	-35.728	63.4289	M
	A	278.871	-102.47	-92.7287	B	284.716	-112.949	-111.385	C	276.165	-91.5787	-59.7148	D	284.303	-104.814	-73.1154	E	275.982	-74.0956	-22.9847	F	282.784	-92.4846	-37.6982	G	272.821	-64.5379	13.6463	H	279.65	-82.9788	0.778838	I	269.834	-38.9514	42.4426	J	277.492	-60.8614	36.0116	K	267.909	-17.9104	75.2828	L	274.456	-36.1809	63.9431	M
	A	282.289	-102.508	-92.8609	B	287.988	-112.978	-111.735	C	279.519	-92.3007	-59.6861	D	287.661	-104.743	-73.747	E	279.107	-75.405	-23.8244	F	286.193	-92.9339	-38.1457	G	276.203	-64.9953	13.288	H	283.08	-82.9554	0.709976	I	273.232	-39.8156	42.2079	J	280.893	-61.1315	35.7287	K	271.287	-18.1184	74.7945	L	277.749	-36.8955	64.214	M
	A	285.707	-102.195	-93.5677	B	291.637	-112.435	-112.493	C	282.906	-92.8721	-60.0534	D	290.877	-104.51	-74.7606	E	282.159	-76.633	-24.7757	F	289.361	-93.0911	-38.8303	G	279.572	-65.6502	12.4251	H	286.443	-82.9971	0.17177	I	276.373	-40.9626	41.7705	J	284.287	-61.4637	34.9626	K	274.661	-18.6572	74.2958	L	281.283	-37.6147	64.1528	M
	A	289.003	-101.519	-94.8251	B	294.757	-111.421	-113.404	C	286.373	-93.1634	-60.621	D	294.001	-103.988	-75.9508	E	285.278	-77.4911	-25.8097	F	292.616	-92.8792	-39.7299	G	282.667	-66.2194	11.4134	H	289.85	-82.6203	-0.753046	I	279.538	-42.096	41.2776	J	287.545	-61.6743	33.9403	K	278.071	-19.1822	73.4529	L	284.745	-37.9113	63.6773	M
	A	291.898	-100.642	-96.0585	B	297.773	-110.134	-114.237	C	289.725	-92.8784	-61.3034	D	297.295	-103.081	-77.0728	E	288.468	-77.9683	-26.8427	F	295.908	-92.1733	-40.5716	G	285.982	-66.45	10.131	H	293.048	-81.8225	-1.74937	I	282.791	-42.9173	40.6569	J	290.751	-61.4804	32.7991	K	281.198	-19.5312	72.4738	L	288.056	-37.596	62.9477	M
	A	294.95	-99.5664	-97.1834	B	300.923	-108.662	-114.838	C	292.894	-92.1352	-61.8212	D	300.628	-101.938	-77.7943	E	291.629	-78.192	-27.6295	F	299.126	-91.1593	-41.0302	G	289.053	-66.2254	8.92969	H	296.408	-80.7998	-2.65517	I	286.097	-43.3362	39.9981	J	293.892	-60.7396	31.6365	K	284.509	-19.5803	71.5147	L	291.183	-36.967	62.2321	M
	A	298.108	-98.4831	-97.9457	B	304.031	-107.23	-114.948	C	296.123	-91.0957	-62.0911	D	303.986	-100.828	-77.7479	E	295.114	-77.9789	-27.7313	F	302.188	-90.0896	-41.2034	G	292.456	-65.4936	8.09848	H	299.598	-79.6226	-3.13277	I	289.63	-43.2135	39.6902	J	297.142	-59.6058	30.9121	K	287.836	-19.3296	70.8518	L	294.444	-36.1023	61.6368	M
	A	301.491	-97.5631	-98.0771	B	307.359	-105.828	-114.736	C	299.369	-90.0341	-61.8575	D	307.215	-99.8952	-77.1241	E	298.432	-77.4253	-27.1492	F	305.435	-89.1878	-40.8612	G	295.601	-64.5235	7.89188	H	302.807	-78.3363	-3.17141	I	293.149	-42.4854	39.895	J	300.35	-58.422	30.7208	K	291.404	-18.8362	70.6183	L	297.701	-35.0795	61.3644	M
	A	304.915	-97.1892	-97.5311	B	310.699	-104.525	-114.27	C	302.63	-89.0357	-61.1252	D	310.657	-99.169	-76.3923	E	301.708	-77.0137	-26.0578	F	308.853	-88.6178	-40.265	G	299.032	-63.7348	8.36469	H	306.204	-77.2464	-3.13792	I	296.454	-41.6047	40.5563	J	303.717	-57.3859	30.672	K	295.118	-18.3539	71.0838	L	301.232	-34.2667	61.4036	M
	A	308.211	-96.5462	-96.7222	B	314.274	-104.102	-114.111	C	305.851	-88.0729	-59.8389	D	314.196	-99.3562	-76.0455	E	304.824	-76.7498	-24.8116	F	312.193	-88.6144	-39.6099	G	302.224	-62.9003	9.09	H	309.589	-76.8822	-2.59865	I	299.67	-40.731	41.1988	J	307.086	-56.9638	30.8993	K	298.36	-17.9898	71.9814	L	304.501	-34.0946	61.7292	M
	A	311.655	-96.171	-95.9647	B	317.702	-104.14	-114.058	C	308.798	-87.2202	-58.6903	D	317.439	-100.081	-76.0045	E	307.911	-76.5568	-23.587	F	315.502	-89.0705	-39.061	G	305.525	-62.287	9.84422	H	312.999	-76.9383	-2.02972	I	302.963	-40.2647	41.9705	J	310.633	-57.1653	30.9168	K	301.563	-17.799	72.9589	L	307.885	-34.239	62.0646	M
	A	315.023	-96.1689	-95.4972	B	321.096	-104.454	-114.292	C	312.112	-86.6328	-57.6821	D	320.888	-101.022	-76.3098	E	311.086	-76.4756	-22.4616	F	319.043	-89.661	-38.9431	G	308.973	-62.1256	10.5132	H	316.584	-77.2775	-1.87872	I	306.361	-40.2165	42.7105	J	313.957	-57.8165	30.6294	K	304.817	-17.7269	73.8922	L	311.269	-34.7777	62.153	M
	A	318.459	-96.0825	-95.3962	B	324.494	-104.908	-115.027	C	315.472	-86.3845	-57.1624	D	324.172	-101.788	-77.0521	E	314.509	-76.5109	-21.8558	F	322.416	-90.1388	-39.3123	G	312.22	-62.3504	10.9212	H	320.178	-77.7292	-2.34003	I	309.729	-40.5328	43.1198	J	317.313	-58.5855	30.2654	K	308.305	-17.9498	74.3972	L	314.614	-35.6136	61.9019	M
	A	321.8	-95.7966	-95.7463	B	327.745	-105.182	-115.835	C	318.933	-85.9196	-57.2741	D	327.41	-102.357	-78.006	E	317.883	-76.5353	-22.0229	F	325.728	-90.3723	-40.0683	G	315.619	-62.63	10.8606	H	323.529	-78.0211	-3.00193	I	313.124	-40.7913	43.0661	J	320.585	-59.3979	29.7396	K	311.668	-18.2801	74.3133	L	318.023	-36.3712	61.3164	M
	A	325.134	-95.4295	-96.2656	B	331.018	-105.342	-116.698	C	322.095	-85.1401	-58.0004	D	330.677	-102.823	-78.9146	E	321.234	-76.3504	-22.551	F	328.881	-90.2365	-40.9241	G	319.014	-62.6597	10.3567	H	326.871	-78.1832	-3.73011	I	316.425	-40.8666	42.6497	J	324.062	-59.7279	29.032	K	315.04	-18.2846	73.8737	L	321.33	-36.7499	60.6462	M
	A	328.785	-94.6282	-96.7841	B	334.478	-105.058	-117.336	C	325.285	-84.0218	-58.7625	D	334.16	-102.724	-79.5833	E	324.736	-75.8314	-23.2027	F	332.205	-89.9617	-41.7476	G	322.388	-62.1753	9.69307	H	330.372	-78.1952	-4.4061	I	319.762	-40.5365	41.7548	J	327.644	-59.5448	28.3261	K	318.363	-17.9116	73.2028	L	324.79	-36.7359	60.0167	M
	A	331.974	-93.7938	-97.2541	B	338.015	-104.389	-117.406	C	328.415	-82.9865	-59.6663	D	337.523	-102.156	-79.6374	E	328.129	-74.8497	-23.9445	F	335.487	-89.232	-42.145	G	325.569	-61.2368	8.91272	H	333.896	-77.7259	-4.54543	I	323.044	-40.056	41.0002	J	330.836	-58.9813	27.835	K	321.818	-17.2508	72.4822	L	328.247	-36.1911	59.6482	M
	A	335.413	-93.0512	-97.8005	B	341.36	-103.725	-117.127	C	331.961	-81.96	-60.5852	D	340.805	-101.347	-79.3278	E	331.306	-73.7021	-24.4761	F	338.936	-88.4523	-41.9202	G	328.778	-60.116	8.28689	H	337.218	-76.9203	-4.21674	I	326.442	-39.1127	40.2995	J	334.274	-58.2018	27.8318	K	325.122	-16.1523	72.0682	L	331.414	-35.3615	59.7406	M
	A	338.805	-92.3973	-97.6025	B	344.816	-103.41	-116.409	C	335.433	-81.0708	-61.0083	D	344.213	-100.703	-78.7063	E	334.568	-72.3332	-24.6064	F	342.067	-87.9116	-41.1393	G	331.857	-58.9844	7.91749	H	340.48	-76.1432	-3.5794	I	329.669	-38.1485	39.6892	J	337.425	-57.4477	28.3471	K	328.24	-14.9426	71.9788	L	334.877	-34.4638	60.1872	M
	A	342.11	-91.89	-97.0831	B	348.096	-103.536	-115.429	C	338.811	-80.5184	-60.9988	D	347.504	-100.568	-77.8506	E	337.733	-71.1079	-24.4239	F	345.428	-87.6996	-40.1249	G	335.238	-57.85	8.02387	H	343.691	-75.4912	-2.53836	I	333.046	-37.2108	39.4037	J	340.685	-56.742	29.1819	K	331.5	-13.6982	72.0934	L	338.261	-33.949	61.0936	M
	A	345.589	-91.411	-96.495	B	351.554	-103.841	-114.457	C	342.26	-80.4735	-60.9722	D	350.758	-100.703	-76.9198	E	341.039	-70.2502	-24.2021	F	348.56	-87.8597	-39.1977	G	338.51	-57.0533	8.51983	H	347.02	-75.1935	-1.40836	I	336.422	-36.662	39.5736	J	343.903	-56.2497	30.2883	K	334.686	-12.6909	72.3153	L	341.36	-33.8993	62.16	M
	A	349.067	-91.4109	-96.2576	B	355.063	-104.3	-113.776	C	345.554	-80.9205	-61.0721	D	353.996	-100.852	-76.044	E	344.302	-69.8859	-24.067	F	351.957	-88.1532	-38.4245	G	341.726	-56.5344	9.0127	H	350.315	-75.1515	-0.484501	I	339.765	-36.475	39.7695	J	347.128	-56.0929	31.4703	K	338.128	-12.114	72.493	L	344.71	-34.1309	63.1695	M
	A	352.404	-91.7094	-96.4643	B	358.435	-104.772	-113.618	C	349.004	-81.7941	-61.5423	D	357.493	-100.9	-75.7313	E	347.737	-69.7794	-24.2309	F	355.197	-88.4233	-38.1077	G	345.138	-56.3703	9.30348	H	353.818	-75.1511	-0.041589	I	343.185	-36.6078	39.8113	J	350.538	-56.1429	32.3324	K	341.627	-12.4219	72.2802	L	347.984	-34.4861	63.8547	M
	A	355.702	-91.8202	-97.1341	B	361.917	-104.936	-113.955	C	352.193	-82.7812	-62.3453	D	361.069	-100.685	-76.0935	E	351.173	-69.8809	-25.0675	F	358.586	-88.5823	-38.319	G	348.588	-56.3816	9.17798	H	357.206	-75.118	-0.208861	I	346.577	-36.9219	39.4604	J	353.965	-56.2898	32.5335	K	344.819	-13.0102	71.6666	L	351.469	-34.7744	64.1254	M
	A	358.887	-91.6235	-98.1777	B	365.25	-104.587	-114.664	C	355.342	-83.5366	-63.3257	D	364.567	-100.081	-76.7119	E	354.501	-70.0295	-26.5033	F	361.92	-88.4836	-39.0824	G	352.162	-56.4053	8.55254	H	360.549	-74.7594	-0.787127	I	350.04	-37.2535	38.8365	J	357.358	-56.2785	32.1372	K	348.161	-13.6986	70.8392	L	354.882	-34.8433	63.7913	M
	A	361.97	-91.1432	-99.2943	B	368.344	-103.836	-115.415	C	358.561	-83.9104	-64.447	D	367.784	-99.222	-77.3746	E	357.568	-69.9866	-27.9776	F	365.238	-87.8211	-39.9793	G	355.351	-56.3263	7.70181	H	363.746	-73.9898	-1.63404	I	353.436	-37.3301	37.9226	J	360.842	-55.7794	31.3204	K	351.472	-14.1233	69.598	L	358.189	-34.4884	63.0136	M
	A	365.095	-90.491	-100.343	B	371.713	-102.713	-116.029	C	361.812	-83.9912	-65.5157	D	370.928	-98.013	-77.9015	E	360.612	-69.7928	-29.4379	F	368.236	-86.734	-40.708	G	358.702	-55.9197	6.64991	H	366.849	-72.9321	-2.42568	I	356.633	-36.8882	36.8306	J	364.069	-54.961	30.4707	K	354.735	-14.2215	68.0116	L	361.342	-33.6461	62.088	M
	A	368.435	-89.5553	-101.168	B	375.015	-101.488	-116.123	C	365.27	-83.4383	-66.1449	D	373.897	-96.642	-78.1656	E	363.782	-69.3033	-30.6915	F	371.293	-85.3265	-41.2317	G	361.937	-55.0654	5.80302	H	369.958	-71.6221	-3.08979	I	359.827	-36.1579	35.8275	J	367.364	-53.7642	29.8322	K	357.715	-14.0805	66.5889	L	364.416	-32.5442	61.2857	M
	A	371.81	-88.4736	-101.53	B	378.186	-100.397	-115.918	C	368.509	-82.3263	-66.115	D	377.012	-95.1961	-78.0714	E	367.158	-68.4884	-31.311	F	374.408	-83.7373	-41.4198	G	365.135	-54.062	5.30171	H	372.994	-70.1622	-3.52859	I	363.047	-35.2301	35.2277	J	370.489	-52.3798	29.5171	K	361	-13.5067	65.4135	L	367.642	-31.3021	60.6985	M
	A	375.231	-87.4419	-101.292	B	381.521	-99.2636	-115.876	C	371.744	-81.1042	-65.5503	D	380.439	-93.9633	-77.7784	E	370.485	-67.5107	-30.9166	F	377.531	-82.399	-41.6461	G	368.396	-52.9861	5.20771	H	376.291	-68.7634	-3.97581	I	366.347	-34.4328	35.6356	J	373.89	-50.8162	29.0142	K	364.308	-12.5323	64.894	L	370.826	-30.1407	59.9088	M
	A	378.551	-86.9359	-100.402	B	384.853	-98.6437	-115.869	C	374.74	-79.9471	-64.663	D	383.815	-93.26	-77.4117	E	373.796	-66.5877	-30.2974	F	380.876	-81.6052	-41.4265	G	371.782	-51.8162	5.60399	H	379.813	-67.96	-4.29233	I	369.506	-33.4451	36.4525	J	377.434	-50.0937	29.0493	K	367.705	-11.4079	64.9088	L	374.353	-29.7424	59.5056	M
	A	381.705	-86.7516	-99.2316	B	388.325	-98.6439	-116.188	C	377.852	-78.8434	-63.5329	D	387.44	-93.2057	-77.5942	E	376.958	-66.0403	-29.2454	F	384.25	-81.3483	-41.2282	G	375.125	-51.0241	6.40385	H	383.388	-67.9015	-4.62639	I	372.638	-32.616	37.3927	J	380.857	-49.7692	29.2308	K	371.153	-10.5357	65.2904	L	377.775	-29.8453	59.3057	M
	A	384.927	-86.6651	-98.2177	B	391.577	-98.9957	-116.891	C	381.15	-78.0807	-62.3729	D	390.884	-93.7409	-78.1174	E	380.015	-65.5903	-28.2069	F	387.797	-81.5075	-41.5021	G	378.338	-50.5895	7.3241	H	386.621	-68.4262	-5.1247	I	375.979	-31.844	38.4265	J	384.438	-49.9414	29.1216	K	374.452	-10.0447	65.7481	L	381.243	-30.1691	59.1533	M
	A	388.218	-86.7211	-97.5023	B	394.819	-99.4154	-117.751	C	384.563	-77.5147	-61.463	D	394.226	-94.5422	-78.9256	E	383.427	-65.4409	-27.394	F	391.318	-81.9474	-42.3227	G	381.74	-50.4618	8.17647	H	390.034	-69.1136	-5.80473	I	379.368	-31.4575	39.1609	J	387.975	-50.6033	28.5834	K	377.827	-9.94266	65.9116	L	384.628	-30.7211	58.9847	M
	A	391.578	-86.6042	-97.1939	B	398.208	-99.7242	-118.893	C	387.74	-77.073	-61.0225	D	397.443	-95.293	-80.0819	E	386.781	-65.5	-27.0325	F	394.643	-82.3054	-43.1831	G	384.972	-50.6153	8.68821	H	393.302	-69.5966	-6.7559	I	382.746	-31.3694	39.2524	J	391.322	-51.1917	27.9682	K	381.213	-10.1173	65.7228	L	388.008	-31.3001	58.5698	M
	A	395.107	-86.1539	-97.4477	B	401.473	-99.4322	-120.113	C	391.114	-76.3442	-61.1524	D	400.533	-95.8345	-81.3491	E	390.112	-65.4624	-26.8379	F	397.93	-82.5281	-44.1772	G	388.481	-50.7398	8.60137	H	396.497	-69.9407	-7.90744	I	385.959	-31.233	38.8493	J	394.769	-51.5193	27.1085	K	384.55	-10.2159	65.1973	L	391.501	-31.5683	57.769	M
	A	398.386	-85.5791	-97.9265	B	404.537	-98.6657	-121.207	C	394.232	-75.43	-61.7877	D	403.773	-96.0459	-82.5631	E	393.547	-64.9141	-27.0519	F	401.205	-82.3434	-45.2928	G	391.804	-50.5872	7.89656	H	399.627	-70.0839	-8.96839	I	389.271	-30.8641	38.1737	J	398.045	-51.4313	26.163	K	387.806	-10.0854	64.3579	L	395.019	-31.2002	56.8879	M
	A	401.7	-84.6869	-98.3405	B	407.775	-97.6148	-121.952	C	397.435	-74.2677	-62.477	D	407.527	-95.8554	-83.2872	E	396.76	-63.9472	-27.6242	F	404.716	-81.8482	-46.098	G	395.182	-50.1802	6.97121	H	403.069	-69.6079	-9.78912	I	392.475	-29.8887	37.3534	J	401.407	-50.8161	25.2591	K	391.1	-9.45315	63.3773	L	398.408	-30.6041	56.1321	M
	A	404.87	-83.8998	-98.9263	B	410.901	-96.4648	-122.193	C	400.565	-73.0816	-63.2263	D	410.699	-94.9743	-83.0453	E	399.975	-62.7947	-28.4216	F	407.802	-80.8045	-46.1624	G	398.435	-49.4866	6.11652	H	406.581	-68.8292	-10.0741	I	395.563	-28.702	36.4551	J	404.743	-49.7777	24.8089	K	394.046	-8.39458	62.5287	L	401.755	-29.4495	55.9243	M
	A	408.281	-83.3028	-99.5778	B	414.377	-95.3569	-121.897	C	404.038	-71.9787	-64.0072	D	413.896	-93.9026	-82.5308	E	403.159	-61.6194	-28.9711	F	411.006	-79.6229	-46.0445	G	401.55	-48.5795	5.48543	H	410.206	-67.9069	-9.7127	I	398.774	-27.3421	35.5151	J	407.929	-48.51	24.8259	K	397.148	-6.90943	62.0221	L	404.887	-28.1188	56.1759	M
	A	411.729	-82.7843	-99.4606	B	417.47	-94.6508	-121.16	C	407.165	-70.9483	-64.3036	D	417.071	-92.7908	-81.732	E	406.269	-60.6302	-29.3058	F	414.403	-78.4861	-45.7995	G	404.914	-47.4567	5.16087	H	413.417	-67.1033	-8.95516	I	402.003	-25.8658	34.849	J	411.054	-47.1892	25.1964	K	400.122	-5.33313	62.0135	L	408.028	-26.7486	56.5801	M
	A	415.119	-82.4841	-99.125	B	420.677	-94.0808	-120.266	C	410.513	-70.1816	-64.382	D	420.326	-91.7904	-80.7984	E	409.767	-60.0186	-29.235	F	417.85	-77.8825	-45.4467	G	408.175	-46.4552	5.22897	H	416.514	-66.3922	-8.13811	I	405.294	-24.5998	34.7545	J	414.28	-46.0454	25.951	K	403.114	-3.89828	62.1686	L	411.319	-25.617	57.2632	M
	A	418.452	-82.4032	-98.8394	B	424.125	-93.646	-119.387	C	414.072	-70.0654	-64.2872	D	423.522	-90.911	-80.1011	E	413.357	-60.0538	-28.8817	F	421.21	-77.7373	-45.1439	G	411.385	-45.6828	5.33913	H	419.971	-65.8	-7.30905	I	408.622	-23.818	35.0829	J	417.522	-45.2892	26.7929	K	406.313	-2.78453	62.4251	L	414.483	-24.9429	57.8713	M
	A	421.83	-82.3854	-98.6418	B	427.604	-93.3645	-119.055	C	417.467	-70.418	-64.193	D	426.925	-90.0088	-79.812	E	416.595	-60.4811	-28.6079	F	424.54	-77.6469	-44.9155	G	414.933	-45.4266	5.42955	H	423.484	-65.5724	-7.01314	I	411.954	-23.4375	35.3866	J	420.821	-44.9724	27.5964	K	409.759	-2.40393	62.5515	L	417.994	-24.5868	58.1304	M
	A	425.322	-82.4631	-98.9609	B	431.162	-93.0079	-119.286	C	420.855	-70.9234	-64.4787	D	430.252	-89.1628	-80.1467	E	419.928	-61.1049	-28.5266	F	428.01	-77.4046	-45.0841	G	418.319	-45.6563	5.36272	H	426.863	-65.5581	-7.2827	I	415.478	-23.5313	35.485	J	424.061	-44.9598	28.0895	K	413.143	-2.72591	62.5744	L	421.59	-24.4834	57.7448	M
	A	428.584	-82.465	-99.9193	B	434.643	-92.3163	-119.784	C	424.05	-71.4395	-65.166	D	433.424	-88.2004	-80.8514	E	423.38	-61.7629	-28.9991	F	431.318	-76.9198	-45.7709	G	421.806	-46.1249	4.82897	H	430.179	-65.4553	-7.8455	I	419.034	-24.0945	35.2365	J	427.568	-44.8343	28.0854	K	416.489	-3.14095	62.5746	L	424.949	-24.3771	57.0212	M
	A	431.719	-82.1625	-101.161	B	437.809	-91.3078	-120.374	C	427.48	-71.9056	-66.0523	D	436.577	-86.8162	-81.6594	E	426.505	-62.1833	-29.9084	F	434.455	-76.1928	-46.6719	G	425.039	-46.6131	3.85418	H	433.452	-65.1098	-8.66718	I	422.246	-24.6451	34.8166	J	430.882	-44.4849	27.6095	K	420.027	-3.64555	62.4042	L	428.416	-23.9881	56.0445	M
	A	434.798	-81.3867	-102.377	B	440.865	-89.8993	-120.947	C	430.887	-71.8549	-67.0913	D	439.371	-85.1955	-82.3544	E	429.803	-62.316	-31.1068	F	437.656	-75.0468	-47.4601	G	428.265	-46.7379	2.67437	H	436.744	-64.1209	-9.58621	I	425.676	-24.9909	34.0234	J	434.176	-43.882	26.8531	K	423.479	-3.88543	61.9264	L	431.669	-22.9954	54.9408	M
	A	437.779	-80.1482	-103.394	B	443.752	-88.1089	-121.296	C	434.137	-71.1747	-68.0612	D	442.298	-83.2177	-82.8057	E	432.872	-62.054	-32.2354	F	440.67	-73.6682	-47.9306	G	431.441	-46.4297	1.46678	H	439.772	-62.6908	-10.3433	I	429.125	-24.8741	32.943	J	437.327	-42.8914	25.9046	K	426.672	-3.75813	61.3297	L	434.667	-21.6272	53.9434	M
	A	440.792	-78.6901	-103.967	B	446.521	-86.2331	-121.357	C	437.382	-70.1588	-68.5385	D	445.101	-81.3047	-82.9562	E	436.214	-61.2844	-33.0248	F	443.711	-72.119	-48.1487	G	434.536	-45.8944	0.440085	H	442.895	-61.1138	-10.8422	I	432.553	-24.3251	31.9365	J	440.352	-41.5288	25.0067	K	430.071	-3.11429	60.919	L	437.782	-20.0815	53.2176	M
	A	443.819	-77.1857	-104.032	B	449.533	-84.4851	-121.165	C	440.583	-68.9925	-68.4971	D	447.981	-79.4833	-82.9357	E	439.466	-60.258	-33.0712	F	446.719	-70.5792	-48.0449	G	437.916	-44.965	-0.135957	H	445.99	-59.6743	-10.7975	I	435.775	-23.4719	31.2924	J	443.296	-40.003	24.2819	K	433.231	-2.07913	60.8159	L	440.757	-18.6852	52.9559	M
	A	447.011	-76.0571	-103.847	B	452.525	-82.8761	-120.96	C	443.857	-67.9837	-68.0164	D	451.147	-78.0021	-82.8253	E	442.854	-59.4097	-32.6712	F	449.905	-69.2412	-47.6946	G	441.073	-43.8857	0.123836	H	449.121	-58.5317	-10.599	I	439.136	-22.4286	31.3273	J	446.783	-38.6755	23.6775	K	436.497	-0.920241	61.0446	L	444.049	-17.5122	53.0907	M
	A	450.265	-75.1825	-103.412	B	455.662	-82.0116	-120.804	C	446.88	-66.8853	-67.3448	D	454.571	-77.4504	-82.5872	E	446.122	-58.7065	-31.9722	F	453.255	-68.7191	-47.2965	G	444.429	-42.7096	0.794936	H	452.586	-57.9422	-10.3659	I	442.356	-21.4725	31.7557	J	450.317	-37.9213	23.5999	K	439.65	0.123441	61.8445	L	447.355	-16.6611	53.3852	M
	A	453.458	-74.6802	-102.964	B	459.118	-81.5337	-121.093	C	450.209	-66.0155	-66.5164	D	458.038	-77.6628	-82.5644	E	449.45	-58.318	-31.3001	F	456.636	-68.7421	-47.0648	G	447.674	-41.988	1.61519	H	456.028	-57.8906	-10.1981	I	445.488	-20.7368	32.3586	J	453.596	-37.6304	23.5572	K	442.936	1.12741	62.911	L	450.724	-16.3196	53.6951	M
	A	456.945	-74.5304	-102.663	B	462.393	-81.4218	-121.798	C	453.52	-65.4914	-65.8385	D	461.308	-78.302	-82.9697	E	452.659	-58.1222	-30.7555	F	459.988	-68.9873	-47.2112	G	451.12	-41.9554	2.41691	H	459.313	-58.1247	-10.2334	I	448.936	-20.4288	33.0567	J	457.127	-37.742	23.2085	K	446.246	1.646	64.0265	L	454.323	-16.4214	53.7004	M
	A	460.201	-74.6604	-102.719	B	465.698	-81.3809	-122.683	C	456.895	-65.059	-65.6309	D	464.629	-79.0514	-83.5345	E	456.17	-58.0881	-30.5122	F	463.461	-69.1857	-47.6901	G	454.449	-42.3864	2.95949	H	462.693	-58.4748	-10.6657	I	452.487	-20.6582	33.5947	J	460.463	-38.1052	22.6138	K	449.719	1.71817	64.9829	L	457.731	-16.6334	53.4358	M
	A	463.653	-74.8152	-103.141	B	468.909	-81.3098	-123.862	C	460.214	-64.5534	-65.9801	D	467.944	-79.6843	-84.3906	E	459.752	-58.1006	-30.7461	F	466.795	-69.0963	-48.4617	G	457.777	-42.8582	3.29776	H	466.017	-58.8432	-11.5271	I	456.052	-21.0924	33.8264	J	463.805	-38.527	21.8505	K	453.261	1.64639	65.6341	L	461.297	-16.7377	52.9283	M
	A	467.007	-74.7491	-103.792	B	472.023	-80.9871	-125.239	C	463.463	-63.766	-66.6084	D	471.392	-79.9477	-85.4046	E	463.299	-57.9141	-31.2706	F	469.943	-68.7681	-49.3449	G	461.284	-43.2	3.06242	H	469.391	-58.9549	-12.5774	I	459.439	-21.5395	33.7612	J	467.073	-38.9342	21.0394	K	456.52	1.64645	65.8901	L	464.711	-16.2941	52.088	M
	A	470.276	-74.2106	-104.436	B	475.074	-80.2607	-126.598	C	466.629	-62.4093	-67.2671	D	474.78	-80.0152	-86.1836	E	466.651	-57.309	-32.0203	F	473.248	-68.4288	-50.2459	G	464.71	-43.1798	2.27381	H	472.644	-58.6784	-13.3383	I	462.986	-21.3911	33.2874	J	470.415	-39.0688	20.1692	K	459.98	2.14952	65.6613	L	468.018	-15.699	51.1179	M
	A	473.578	-73.6279	-105.15	B	478.121	-79.1408	-127.664	C	469.881	-61.0551	-68.221	D	478.242	-79.3898	-86.196	E	469.745	-56.5409	-32.8452	F	476.618	-67.6152	-50.6623	G	467.884	-42.9242	1.36381	H	475.906	-57.773	-13.7933	I	466.297	-20.9019	32.5128	J	473.714	-38.694	19.3286	K	463.21	3.09588	65.0911	L	471.381	-14.7182	50.3266	M
	A	477.109	-72.9606	-105.945	B	481.218	-77.8178	-128.239	C	473.319	-59.9128	-68.9645	D	481.461	-78.545	-85.7582	E	472.957	-55.5999	-33.5537	F	480.086	-66.7453	-50.6141	G	471.33	-42.3285	0.37756	H	479.347	-56.7355	-13.9121	I	469.513	-20.1248	31.8599	J	477.121	-37.9448	18.9371	K	466.529	4.35586	64.5364	L	474.67	-13.4956	50.0824	M
	A	480.275	-72.1664	-106.041	B	484.358	-76.5655	-128.389	C	476.535	-58.9108	-69.5134	D	484.68	-77.5914	-85.2976	E	476.3	-54.4447	-33.8064	F	483.59	-66.1002	-50.3313	G	474.706	-41.3518	-0.239974	H	482.802	-55.7853	-13.5974	I	472.752	-19.2942	31.2697	J	480.279	-37.1165	19.129	K	469.633	5.73836	64.3296	L	477.707	-12.3299	50.3437	M
	A	483.7	-71.4395	-105.806	B	487.782	-75.8183	-128.355	C	479.887	-58.2745	-69.8445	D	488.067	-76.8343	-84.7192	E	479.552	-53.3304	-33.7393	F	486.802	-65.8014	-49.9706	G	478.015	-40.3363	-0.377258	H	486.282	-55.0775	-13.0428	I	476.205	-18.5194	31.1465	J	483.558	-36.2798	19.6627	K	472.814	7.00876	64.4649	L	480.892	-11.2443	50.9492	M
	A	487.034	-71.0411	-105.399	B	491.18	-75.808	-128.268	C	483.508	-58.1605	-69.921	D	491.279	-76.4567	-84.2444	E	482.881	-52.5524	-33.5768	F	490.149	-65.8015	-49.5911	G	481.234	-39.5657	-0.312922	H	489.737	-54.8742	-12.4877	I	479.534	-17.954	31.4754	J	486.778	-35.5667	20.4282	K	476.124	8.07339	64.8447	L	484.236	-10.5851	51.7119	M
	A	490.28	-70.8109	-105.135	B	494.43	-76.1159	-128.249	C	486.91	-58.4054	-69.9418	D	494.787	-76.3475	-84.1583	E	486.398	-52.4021	-33.3751	F	493.505	-66.2095	-49.4579	G	484.814	-38.9901	-0.073134	H	493.05	-55.0148	-12.0682	I	482.92	-17.7715	31.8107	J	490.215	-35.245	21.0719	K	479.471	8.54292	65.2822	L	487.583	-10.5889	52.405	M
	A	493.776	-70.9657	-105.326	B	497.82	-76.5722	-128.356	C	490.272	-58.9509	-70.3041	D	498.172	-76.5772	-84.6425	E	489.767	-52.6762	-33.2255	F	496.798	-66.9063	-49.654	G	488.377	-38.9687	0.14573	H	496.537	-55.2936	-12.0315	I	486.498	-18.0851	32.0984	J	493.621	-35.437	21.3841	K	482.949	8.23094	65.4549	L	490.876	-10.9383	52.9012	M
	A	496.947	-71.318	-106.03	B	501.152	-77.07	-128.608	C	493.574	-59.6815	-70.9666	D	501.434	-76.8268	-85.419	E	493.26	-53.2171	-33.5023	F	500.279	-67.5552	-50.1689	G	491.763	-39.3135	0.187226	H	500.071	-55.5611	-12.5744	I	489.893	-18.5359	32.3048	J	496.874	-35.755	21.4432	K	486.518	7.66371	65.5296	L	494.218	-11.4109	53.1399	M
	A	500.189	-71.4874	-107.362	B	504.508	-77.2385	-129.063	C	496.914	-60.3359	-72.0107	D	504.754	-76.5916	-86.5317	E	496.716	-53.9298	-34.3269	F	503.674	-67.6284	-51.0561	G	495.284	-39.7886	-0.192263	H	503.243	-55.6138	-13.3164	I	493.381	-19.0171	32.0774	J	500.366	-35.818	20.9226	K	490.019	6.7984	65.2683	L	497.706	-11.6584	52.8798	M
	A	503.195	-71.2177	-108.986	B	507.846	-76.8613	-129.689	C	499.986	-60.6993	-73.3329	D	507.688	-75.8393	-87.786	E	500.042	-54.5915	-35.1943	F	506.733	-67.156	-52.0591	G	498.696	-40.2456	-0.875443	H	506.602	-55.2667	-14.1888	I	496.628	-19.3183	31.3515	J	503.6	-35.5213	19.9606	K	493.578	5.96983	64.6151	L	500.916	-11.5158	52.295	M
	A	506.051	-70.6151	-110.464	B	511.111	-75.9982	-130.213	C	503.166	-60.895	-74.6676	D	510.836	-74.6405	-89.08	E	503.493	-54.7506	-36.1329	F	509.996	-66.3058	-52.9252	G	502.056	-40.3221	-1.63923	H	509.787	-54.3603	-14.9426	I	499.908	-19.2849	30.4692	J	506.677	-34.9812	18.9845	K	496.919	5.56465	63.8431	L	504.429	-11.1632	51.6224	M
	A	509.113	-69.4571	-111.739	B	514.288	-74.8616	-130.471	C	506.557	-60.6716	-75.7094	D	513.977	-73.178	-90.0861	E	506.955	-54.1585	-37.0062	F	513.172	-65.141	-53.3578	G	505.45	-39.6409	-2.4345	H	512.876	-53.1316	-15.5627	I	503.231	-18.8555	29.7274	J	509.826	-33.9989	18.1388	K	500.287	5.55501	63.2379	L	507.864	-10.5324	51.2853	M
	A	512.147	-68.011	-112.302	B	517.414	-73.7326	-130.379	C	509.897	-59.9561	-76.1891	D	516.919	-71.7203	-90.6767	E	510.18	-53.2269	-37.5345	F	516.37	-63.8065	-53.4278	G	508.549	-38.4247	-3.12053	H	516.002	-51.712	-15.9475	I	506.479	-18.0846	29.2822	J	512.889	-32.6643	17.5745	K	503.675	5.90763	62.8071	L	511.231	-9.6833	51.332	M
	A	515.145	-66.7187	-112.338	B	520.804	-72.9604	-129.898	C	513.251	-59.3244	-76.0319	D	520.184	-70.412	-90.8217	E	513.388	-52.1806	-37.6514	F	519.53	-62.548	-53.2233	G	511.673	-36.9851	-3.42727	H	519.132	-50.3334	-15.93	I	509.772	-17.1402	29.2335	J	516.132	-31.3475	17.3849	K	507.242	6.42695	62.7217	L	514.508	-8.88828	51.7418	M
	A	518.377	-65.6676	-111.868	B	524.385	-72.5341	-129.579	C	516.549	-58.9409	-75.1516	D	523.511	-69.3578	-90.7085	E	516.677	-51.0998	-37.6176	F	522.94	-61.6121	-52.8195	G	514.831	-35.693	-3.28003	H	522.261	-49.0751	-15.6834	I	513.096	-16.735	29.768	J	519.241	-30.0904	17.4063	K	510.789	6.82694	63.2138	L	517.863	-7.99549	52.1699	M
	A	521.607	-64.8241	-111.307	B	527.74	-72.8352	-129.216	C	519.736	-58.1347	-73.9468	D	527.114	-69.1788	-90.846	E	519.841	-50.1095	-37.1296	F	526.523	-61.2341	-52.5924	G	518.062	-34.441	-2.66398	H	525.582	-48.4267	-15.2896	I	516.272	-15.9622	30.9581	J	522.827	-29.8194	17.8232	K	514.111	7.20903	64.2655	L	521.233	-7.84278	52.737	M
	A	524.9	-64.3665	-110.751	B	531.057	-73.4068	-129.138	C	522.845	-57.4988	-72.7896	D	530.493	-69.753	-91.2101	E	523.21	-49.3785	-36.5049	F	529.945	-61.4089	-52.6234	G	521.248	-33.615	-1.85895	H	529.143	-48.4106	-15.2082	I	519.396	-15.3774	32.1316	J	526.207	-29.9386	18.2305	K	517.228	7.31254	65.4793	L	524.707	-8.36252	53.1427	M
	A	528.371	-64.2024	-110.463	B	534.381	-74.0652	-129.328	C	526.066	-56.8681	-71.9274	D	533.782	-70.5749	-91.9121	E	526.539	-48.9586	-35.886	F	533.302	-61.8681	-52.9172	G	524.385	-32.9785	-1.18416	H	532.567	-48.8503	-15.5329	I	522.586	-14.9108	33.2461	J	529.602	-30.4268	18.4162	K	520.472	7.2649	66.5656	L	528.009	-9.15244	53.239	M
	A	531.767	-64.2868	-110.492	B	537.829	-74.4783	-130.095	C	529.587	-56.2927	-71.6329	D	537.086	-71.4917	-92.6676	E	530.01	-48.6269	-35.5316	F	536.638	-62.3184	-53.5669	G	527.936	-32.5983	-0.785484	H	535.782	-49.4091	-16.1318	I	525.844	-14.4637	34.0864	J	532.991	-31.0367	18.3978	K	523.82	7.12833	67.2453	L	531.352	-10.0373	53.2268	M
	A	535.244	-64.2797	-110.79	B	541.237	-74.3581	-131.284	C	533.088	-55.6879	-71.9859	D	540.452	-72.3378	-93.6644	E	533.373	-48.2648	-35.7758	F	539.92	-62.5362	-54.6025	G	531.318	-32.3536	-0.96899	H	539.21	-49.7454	-17.0873	I	529.296	-13.9094	34.2247	J	536.509	-31.406	18.0979	K	527.308	7.02131	67.3495	L	534.794	-10.8202	52.9364	M
	A	538.567	-63.9023	-111.316	B	544.461	-74.0211	-132.404	C	536.326	-55.0486	-72.7551	D	543.823	-72.5815	-94.5722	E	536.658	-47.6541	-36.2985	F	543.269	-62.1525	-55.6569	G	534.644	-31.8892	-1.61155	H	542.383	-49.6428	-18.0363	I	532.774	-13.178	33.7276	J	539.89	-31.138	17.4725	K	530.658	7.18276	66.7917	L	538.178	-10.9162	52.4077	M
	A	541.916	-62.9489	-111.713	B	547.887	-73.5269	-133.421	C	539.459	-54.0217	-73.3747	D	547.144	-72.483	-95.4054	E	539.87	-46.5302	-36.848	F	546.32	-61.1628	-56.386	G	537.912	-31.0757	-2.40495	H	545.739	-49.1448	-18.8377	I	536.114	-12.2087	32.9968	J	543.171	-30.5067	16.7422	K	533.877	7.80635	65.9815	L	541.57	-10.6213	51.6749	M
	A	545.277	-62.285	-112.278	B	551.364	-72.9327	-133.781	C	542.629	-52.911	-74.1622	D	550.272	-71.548	-95.4066	E	542.967	-45.3022	-37.4808	F	549.43	-59.8883	-56.647	G	540.862	-29.9138	-3.26603	H	548.893	-48.0666	-19.183	I	539.192	-11.3443	32.1662	J	546.25	-29.5017	16.2528	K	536.987	8.7341	65.1769	L	545.039	-9.85705	51.1913	M
	A	548.747	-61.6649	-112.761	B	554.708	-72.4058	-133.569	C	545.973	-51.8757	-74.6882	D	553.671	-70.3918	-95.0963	E	546.104	-43.8357	-38.1852	F	552.757	-58.565	-56.5943	G	543.94	-28.5608	-4.0034	H	552.047	-46.8453	-19.2711	I	542.454	-10.0947	31.4421	J	549.573	-28.2786	16.3015	K	540.16	9.83482	64.5479	L	548.27	-8.82435	51.2146	M
	A	552.285	-61.1627	-112.674	B	558.071	-72.1569	-133.059	C	549.202	-50.8561	-75.1407	D	557.072	-69.3425	-94.5628	E	549.045	-42.4098	-38.6687	F	555.971	-57.5939	-56.1372	G	547.071	-27.0436	-4.48432	H	555.218	-45.6639	-18.8893	I	545.463	-8.7815	31.0861	J	552.716	-27.1405	16.8726	K	543.329	10.9515	64.2085	L	551.411	-7.66308	51.6238	M
	A	555.561	-60.9651	-112.319	B	561.434	-72.1984	-132.412	C	552.53	-50.0713	-75.4196	D	560.516	-68.4874	-93.9995	E	552.327	-41.0436	-38.7687	F	559.232	-56.9737	-55.356	G	550.049	-25.6688	-4.65021	H	558.516	-44.8183	-18.1013	I	548.701	-7.58064	30.954	J	555.895	-26.1404	17.6989	K	546.6	11.8652	64.1421	L	554.765	-6.55555	52.2231	M
	A	558.955	-60.9669	-111.973	B	564.794	-72.5135	-131.925	C	556.107	-49.9078	-75.7047	D	563.988	-68.0867	-93.6963	E	555.666	-40.18	-38.5908	F	562.488	-56.6289	-54.545	G	553.406	-24.5957	-4.46068	H	561.739	-44.2725	-17.3664	I	552.133	-6.74619	31.0183	J	558.973	-25.4284	18.5762	K	550.028	12.4182	64.4142	L	558.175	-6.0121	52.8098	M
	A	562.382	-61.2246	-111.966	B	568.264	-73.0218	-131.863	C	559.502	-50.3088	-76.0016	D	567.36	-68.0033	-93.7633	E	558.931	-39.7001	-38.5487	F	566.017	-56.3972	-53.9823	G	556.639	-24.1262	-4.14473	H	565.071	-43.9243	-16.6565	I	555.565	-6.37884	31.1377	J	562.453	-25.1137	19.135	K	553.432	12.6408	64.648	L	561.737	-5.96497	53.1633	M
	A	565.838	-61.7527	-112.54	B	571.617	-73.3625	-132.384	C	562.964	-51.024	-76.6812	D	570.746	-68.0057	-94.1891	E	562.35	-39.5167	-38.846	F	569.587	-56.0913	-53.9632	G	560.188	-24.1916	-4.11243	H	568.562	-43.7414	-16.3854	I	558.951	-6.28526	31.0092	J	565.845	-25.1268	19.1715	K	556.736	12.4272	64.4327	L	564.985	-6.04675	53.188	M
	A	568.962	-62.2921	-113.483	B	574.934	-73.5384	-133.219	C	566.139	-51.8425	-77.7174	D	573.993	-67.8765	-94.9679	E	565.718	-39.3755	-39.6188	F	572.878	-55.5382	-54.5659	G	563.731	-24.694	-4.63093	H	571.923	-43.4762	-16.6498	I	562.469	-6.40718	30.489	J	569.203	-25.1178	18.9424	K	560.292	11.9372	63.9943	L	568.367	-6.20322	52.8119	M
	A	572.15	-62.4956	-114.751	B	578.215	-73.3	-134.122	C	569.343	-52.5919	-78.8524	D	577.316	-67.3154	-95.8652	E	569.042	-39.1112	-40.8032	F	575.988	-54.7028	-55.5746	G	567.035	-25.2168	-5.38147	H	575.265	-43.0107	-17.2204	I	565.649	-6.54376	29.5967	J	572.629	-24.6117	18.3019	K	563.804	11.3942	63.3008	L	571.661	-6.27354	52.0989	M
	A	575.276	-62.2605	-116.104	B	581.55	-72.3579	-134.761	C	572.718	-53.033	-80.1973	D	580.445	-66.2226	-96.6482	E	572.136	-38.6773	-42.1307	F	579.193	-53.5356	-56.68	G	570.323	-25.4482	-6.30976	H	578.483	-42.1595	-18.0176	I	568.977	-6.52485	28.3855	J	575.798	-23.6372	17.4178	K	567.183	11.1635	62.2568	L	575.012	-5.74082	51.1973	M
	A	578.466	-61.6475	-117.225	B	584.897	-71.013	-134.893	C	576.075	-52.6475	-81.4746	D	583.363	-64.8651	-97.219	E	575.211	-37.9779	-43.4294	F	582.282	-52.0854	-57.436	G	573.587	-25.2843	-7.23235	H	581.563	-40.8709	-18.7772	I	572.132	-6.25316	27.1573	J	579.08	-22.3953	16.57	K	570.357	11.3089	61.1068	L	578.103	-4.65656	50.3823	M
	A	581.749	-60.7838	-117.885	B	588.028	-69.7063	-134.754	C	579.204	-51.5823	-82.3524	D	586.543	-63.3929	-97.3348	E	578.353	-36.9427	-44.3651	F	585.281	-50.5329	-57.7022	G	577.025	-24.6577	-7.87784	H	584.525	-39.3879	-19.3156	I	575.426	-5.51061	26.0881	J	582.346	-20.9768	15.9829	K	573.661	12.0881	60.1379	L	581.154	-3.27226	49.8402	M
	A	585.173	-59.8914	-118.001	B	591.166	-68.4156	-134.445	C	582.232	-50.3255	-82.809	D	590.118	-62.2059	-96.8075	E	581.585	-35.7787	-44.678	F	588.679	-48.8662	-57.674	G	580.5	-23.6663	-7.93454	H	587.659	-37.8955	-19.5465	I	578.649	-4.39487	25.5689	J	585.387	-19.6417	15.6857	K	576.767	13.3554	59.6264	L	584.281	-1.66658	49.5859	M
	A	588.379	-59.1519	-117.517	B	594.516	-67.2485	-134.342	C	585.581	-48.9482	-82.905	D	593.641	-61.547	-96.2855	E	584.903	-34.906	-44.3579	F	591.756	-47.1979	-58.0371	G	583.753	-22.8363	-7.39167	H	590.784	-36.55	-19.7225	I	581.951	-3.39596	25.7526	J	588.83	-18.546	15.3447	K	580.026	14.6249	59.601	L	587.246	0.00259	49.1495	M
	A	591.806	-58.8183	-116.657	B	597.872	-66.6064	-134.224	C	588.843	-47.6906	-82.5289	D	596.904	-61.5287	-95.682	E	588.313	-34.3792	-43.6498	F	595.025	-46.2672	-58.2298	G	586.969	-22.04	-6.70814	H	594.26	-35.8642	-19.718	I	585.25	-2.76395	26.3123	J	592.082	-17.9752	15.3793	K	583.207	15.8135	60.0254	L	590.664	0.774883	49.0036	M
	A	595.15	-58.9129	-115.808	B	601.381	-66.4308	-134.47	C	591.967	-46.949	-81.947	D	600.444	-61.9943	-95.5015	E	591.627	-34.4228	-42.7362	F	598.473	-45.9414	-58.8006	G	590.414	-21.5219	-5.8129	H	597.655	-35.8627	-19.7505	I	588.538	-2.50302	27.0878	J	595.539	-17.9381	15.4382	K	586.602	16.8537	60.6366	L	594.041	0.958146	48.9353	M
	A	598.53	-59.2193	-115.339	B	604.715	-66.5091	-135.241	C	595.263	-46.4316	-81.426	D	603.799	-62.8322	-95.8079	E	594.897	-34.7308	-41.961	F	601.785	-46.1405	-59.6934	G	593.9	-21.3269	-4.93724	H	600.919	-36.1476	-20.0154	I	591.724	-2.41592	27.8481	J	598.932	-18.3355	15.3811	K	590.071	17.2976	61.173	L	597.461	0.840378	48.7977	M
	A	602.114	-59.7094	-115.338	B	608.107	-66.5897	-136.496	C	598.823	-46.0765	-81.163	D	607.251	-63.7842	-96.6068	E	598.316	-35.3454	-41.413	F	604.919	-46.5035	-60.8843	G	597.409	-21.4178	-4.55875	H	604.472	-36.5356	-20.565	I	595.192	-2.636	28.4367	J	602.502	-18.9167	14.9973	K	593.338	17.2872	61.3868	L	600.812	0.487046	48.3334	M
	A	605.497	-60.218	-115.641	B	611.283	-66.5087	-137.802	C	602.393	-45.8595	-81.3843	D	610.546	-64.5447	-97.4047	E	601.688	-35.9867	-41.3623	F	608.072	-46.9251	-62.0743	G	600.785	-21.5114	-4.71394	H	607.786	-36.7867	-21.3799	I	598.525	-2.97807	28.7077	J	605.984	-19.3505	14.2343	K	596.835	17.1118	61.0775	L	603.99	0.161782	47.6422	M
	A	608.88	-60.3943	-116.113	B	614.541	-65.9713	-139.066	C	605.702	-45.4513	-82.0072	D	613.873	-65.0062	-98.282	E	604.933	-36.3548	-41.6131	F	611.42	-47.2398	-63.3686	G	604.027	-21.3944	-5.05635	H	611.158	-36.6749	-22.4563	I	602.018	-3.15054	28.5387	J	609.264	-19.5991	13.2992	K	600.299	16.9597	60.1113	L	607.307	-0.028473	46.8065	M
	A	612.356	-59.7024	-116.657	B	617.607	-64.7675	-139.988	C	608.905	-44.3169	-82.5669	D	617.368	-65.1385	-99.0679	E	608.499	-36.1302	-42.1116	F	614.942	-47.4377	-64.6357	G	607.449	-20.7391	-5.99845	H	614.54	-36.6185	-23.3609	I	605.373	-2.80037	27.898	J	612.707	-20.0179	12.7877	K	603.488	17.0274	58.9767	L	610.7	-0.13771	46.0395	M
	A	615.583	-59.0184	-117.321	B	620.501	-63.3092	-140.543	C	612.011	-43.2299	-83.4512	D	620.66	-64.2677	-99.1771	E	611.874	-35.3938	-42.9509	F	618.254	-46.9783	-65.2233	G	610.813	-19.8269	-6.70151	H	617.969	-35.9808	-23.6106	I	608.607	-2.19614	27.1487	J	616.199	-19.5591	12.5245	K	606.552	17.3617	57.884	L	613.954	0.701635	45.489	M
	A	619.052	-58.0368	-117.843	B	623.51	-61.7513	-140.815	C	615.233	-42.0108	-84.3812	D	623.739	-63.1829	-98.9567	E	614.941	-34.4198	-43.6876	F	621.577	-46.3578	-65.3259	G	614.138	-18.526	-7.28598	H	621.223	-34.9681	-23.3557	I	611.853	-1.47975	26.4498	J	619.516	-18.6542	12.6499	K	609.856	18.2363	57.0033	L	617.096	1.95772	45.3024	M
	A	622.624	-57.0315	-117.943	B	626.809	-60.482	-140.716	C	618.489	-41.2842	-84.9368	D	627.043	-62.148	-98.3485	E	618.283	-33.2376	-44.1541	F	624.862	-45.6304	-64.8179	G	617.459	-17.1243	-7.62443	H	624.276	-33.9365	-22.8594	I	615.311	-0.56958	25.9513	J	622.631	-17.6674	12.9609	K	612.895	19.381	56.6165	L	620.198	3.36389	45.4305	M
	A	626.081	-56.1946	-117.47	B	630.146	-59.7468	-140.29	C	621.927	-40.694	-84.8192	D	630.276	-61.3787	-97.5509	E	621.419	-32.211	-44.2409	F	628.066	-45.0254	-63.9576	G	620.823	-15.7914	-7.56281	H	627.611	-33.2033	-22.0227	I	618.726	0.320018	26.0416	J	626.023	-16.8743	13.5418	K	616.189	20.6024	56.7128	L	623.479	4.52945	45.8841	M
	A	629.548	-55.5354	-116.807	B	633.452	-59.2558	-139.811	C	625.411	-40.6207	-84.5506	D	633.687	-60.9444	-96.8534	E	624.893	-31.5212	-43.9708	F	631.289	-44.8274	-62.9375	G	624.058	-14.8099	-7.1952	H	630.875	-32.8574	-21.1022	I	621.983	1.01258	26.5725	J	629.338	-16.6504	14.3083	K	619.28	21.5505	57.2084	L	626.921	5.20404	46.6056	M
	A	632.869	-55.0302	-116.192	B	636.862	-58.9513	-139.443	C	628.957	-41.2845	-84.3361	D	637.011	-60.9205	-96.4194	E	628.479	-31.4456	-43.4249	F	634.634	-45.1343	-62.0431	G	627.431	-14.3905	-6.81762	H	634.181	-32.8348	-20.3476	I	625.349	1.42367	27.1358	J	632.86	-16.8034	15.0526	K	622.681	22.1118	57.9077	L	630.218	5.557	47.2229	M
	A	636.239	-54.6643	-115.918	B	640.368	-58.6488	-139.402	C	632.406	-42.5253	-84.2587	D	640.517	-61.0242	-96.5339	E	631.876	-31.7117	-42.9268	F	637.951	-45.7361	-61.5572	G	630.851	-14.4759	-6.54668	H	637.515	-33.1394	-19.9127	I	628.838	1.30875	27.5595	J	636.203	-17.1496	15.507	K	626.218	22.1195	58.5991	L	633.589	5.60091	47.5466	M
	A	639.683	-54.3843	-116.451	B	643.74	-58.1013	-139.816	C	635.5	-43.8043	-84.3806	D	643.879	-61.1649	-97.1483	E	635.28	-32.1326	-42.8294	F	641.199	-46.4235	-61.272	G	634.446	-14.7918	-6.44651	H	641.094	-33.3856	-19.8559	I	632.076	0.814935	27.7642	J	639.587	-17.5754	15.503	K	629.613	21.7378	58.9891	L	637.164	5.50418	47.3657	M
	A	642.908	-54.1067	-117.528	B	646.945	-57.1595	-140.547	C	638.688	-45.0831	-84.6676	D	647.264	-60.9192	-98.0716	E	638.73	-32.6097	-43.5176	F	644.558	-46.9737	-61.3187	G	637.932	-15.2469	-6.86778	H	644.541	-33.0863	-20.3615	I	635.618	0.136745	27.6436	J	642.824	-17.8589	15.04	K	633.021	21.3341	59.2136	L	640.691	5.62894	46.7503	M
	A	646.017	-53.4636	-118.738	B	650.007	-55.8256	-141.348	C	642.127	-46.0607	-85.2234	D	650.301	-60.2461	-99.1028	E	641.935	-32.9345	-44.6308	F	648.025	-47.0632	-61.5124	G	641.116	-15.5975	-7.62019	H	647.596	-32.2867	-21.1853	I	639.129	-0.498147	27.1153	J	646.272	-17.6989	14.3633	K	636.53	21.042	58.9443	L	643.944	5.9764	45.921	M
	A	649.011	-52.4333	-119.918	B	653.206	-54.245	-141.937	C	645.369	-46.5181	-85.9158	D	653.385	-59.205	-100.113	E	645.204	-32.9881	-45.7482	F	651.357	-46.4752	-61.6317	G	644.516	-15.6195	-8.61735	H	650.88	-31.1498	-22.1017	I	642.614	-0.877761	26.2686	J	649.568	-17.0401	13.6249	K	640.083	21.012	58.3165	L	647.036	6.53057	45.0747	M
	A	652.06	-50.9769	-120.861	B	656.358	-52.6322	-141.901	C	648.943	-46.4702	-86.4195	D	656.396	-57.8948	-100.959	E	648.365	-32.7753	-46.6747	F	654.784	-45.4417	-61.5303	G	647.732	-15.2993	-9.60219	H	654.143	-29.8428	-22.8378	I	646.028	-0.641924	25.3509	J	652.779	-16.0106	12.9303	K	643.622	21.2864	57.6657	L	650.435	7.33988	44.2898	M
	A	654.965	-49.4186	-121.46	B	659.384	-51.2001	-141.439	C	652.241	-45.962	-86.547	D	659.481	-56.5168	-101.401	E	651.84	-32.1649	-47.2181	F	657.978	-44.3958	-61.2516	G	651.002	-14.7887	-10.3849	H	657.399	-28.5791	-23.1058	I	649.142	0.091673	24.633	J	655.936	-14.7413	12.606	K	646.939	21.8538	57.2646	L	653.809	8.26305	44.1148	M
	A	658.072	-47.8467	-121.776	B	662.658	-50.0043	-140.804	C	655.761	-45.3209	-86.1229	D	662.67	-55.2756	-101.225	E	655.054	-31.4319	-47.1885	F	661.135	-43.3631	-60.9529	G	654.478	-14.1737	-10.5424	H	660.575	-27.5236	-23.0481	I	652.452	1.13654	24.1101	J	659.316	-13.4753	12.7284	K	650.285	22.4788	57.3803	L	657.046	9.13429	44.4867	M
	A	661.274	-46.9711	-121.45	B	665.955	-49.0903	-140.357	C	659.096	-44.8477	-85.1867	D	666.178	-54.4708	-100.921	E	658.463	-30.867	-46.5535	F	664.667	-42.7444	-60.7459	G	657.87	-13.6684	-9.76985	H	663.893	-26.6709	-22.8842	I	655.591	2.29357	24.0857	J	662.858	-12.7402	13	K	653.602	23.0678	58.1773	L	660.295	9.7224	44.9091	M
	A	664.683	-46.4104	-120.758	B	669.362	-48.8804	-140.076	C	662.303	-44.4492	-84.1347	D	669.561	-54.4434	-100.487	E	661.602	-30.4876	-45.6363	F	668.055	-42.7946	-60.3587	G	661.073	-13.2358	-8.69675	H	667.376	-26.6754	-22.695	I	658.934	3.44086	24.5446	J	666.206	-12.4685	13.6077	K	656.944	23.5867	59.0522	L	663.482	9.65917	45.6307	M
	A	668.189	-46.4109	-119.948	B	672.631	-49.0578	-140.174	C	665.524	-44.0905	-83.0667	D	672.998	-54.8808	-100.3	E	664.905	-30.1691	-44.4501	F	671.627	-43.2211	-60.3066	G	664.259	-12.8878	-7.59633	H	670.676	-27.2556	-22.626	I	662.193	4.32448	25.2312	J	669.698	-12.682	13.9345	K	660.175	23.5412	60.0879	L	666.927	9.09424	46.0794	M
	A	671.532	-46.5359	-119.224	B	675.979	-49.3655	-140.793	C	669.003	-43.9945	-82.2593	D	676.357	-55.6422	-100.668	E	668.23	-30.0534	-43.5433	F	675.048	-43.9931	-60.8818	G	667.574	-12.6982	-6.64994	H	674.087	-28.0605	-22.8659	I	665.664	4.9305	25.8662	J	672.925	-13.2441	13.8978	K	663.294	23.2046	60.9689	L	670.417	8.18598	46.0777	M
	A	675.047	-46.6442	-118.911	B	679.268	-49.3918	-142.069	C	672.418	-44.1222	-81.8612	D	679.616	-56.3756	-101.457	E	671.534	-29.8996	-42.8582	F	678.162	-44.8823	-61.9116	G	671.09	-12.7138	-6.22084	H	677.509	-28.9433	-23.5308	I	669.274	5.12808	26.1423	J	676.371	-13.8542	13.4767	K	666.616	22.8243	61.668	L	673.908	7.34695	45.7562	M
	A	678.458	-46.6957	-119.105	B	682.396	-49.0977	-143.439	C	676.134	-43.981	-81.8244	D	682.775	-56.9116	-102.38	E	675.126	-29.6839	-42.7739	F	681.234	-45.81	-62.9479	G	674.516	-12.8648	-6.32707	H	680.74	-29.6469	-24.2491	I	672.711	5.1957	26.0946	J	679.685	-14.255	12.6659	K	670.167	22.4894	61.9537	L	677.213	6.78908	45.2359	M
	A	681.84	-46.4576	-119.356	B	685.626	-48.4992	-144.715	C	679.375	-43.5305	-82.2042	D	686.303	-57.095	-103.333	E	678.484	-29.342	-43.3353	F	684.528	-46.4652	-63.9754	G	677.909	-12.7394	-6.72049	H	684.028	-30.0936	-25.0844	I	676.135	5.43016	25.7756	J	682.925	-14.6258	11.8216	K	673.572	22.2991	61.8464	L	680.521	6.41473	44.6775	M
	A	685.285	-45.7856	-119.51	B	688.697	-47.7081	-145.536	C	682.873	-42.2445	-82.8815	D	690.05	-56.7421	-103.908	E	681.886	-28.5144	-44.2572	F	687.922	-46.6452	-64.4827	G	681.223	-11.8034	-7.07958	H	687.431	-30.3923	-25.4349	I	679.534	6.1278	25.1521	J	686.433	-14.7316	10.9752	K	677.061	22.7093	61.6341	L	684.041	6.56467	44.3115	M
	A	688.579	-44.8862	-119.688	B	692.109	-46.9245	-145.839	C	686.07	-41.2421	-83.4502	D	693.405	-56.054	-103.752	E	685.111	-27.6795	-45.0052	F	691.254	-45.9182	-64.6533	G	684.467	-11.0303	-7.7513	H	690.75	-29.7578	-25.621	I	682.765	6.97403	24.5198	J	689.72	-13.9797	10.6682	K	680.285	23.7048	61.5144	L	687.381	7.33916	44.2675	M
	A	691.95	-44.048	-120.023	B	695.553	-46.4411	-145.508	C	689.326	-40.1947	-83.6491	D	697.055	-55.4014	-103.203	E	688.355	-26.6278	-45.4144	F	694.935	-44.947	-64.2513	G	687.917	-10.0683	-8.26963	H	694.249	-28.8919	-25.4017	I	686.053	7.91848	24.1358	J	693	-12.9769	10.6662	K	683.502	24.8261	61.718	L	690.558	8.48202	44.6532	M
	A	695.307	-43.4143	-119.842	B	698.872	-46.3711	-144.723	C	692.613	-39.221	-83.4535	D	700.539	-55.0966	-102.329	E	691.659	-25.6972	-45.4826	F	698.389	-44.2451	-63.4666	G	691.224	-9.17612	-8.27914	H	697.499	-28.0824	-24.7387	I	689.387	8.766	24.16	J	696.327	-11.9645	11.2124	K	686.717	25.802	62.318	L	693.788	9.58266	45.6053	M
	A	698.806	-43.2668	-119.345	B	702.149	-46.7706	-143.812	C	696.031	-38.6625	-82.7945	D	703.716	-55.0333	-101.54	E	695.078	-24.9835	-45.1844	F	701.85	-43.9057	-62.4945	G	694.545	-8.55879	-7.90616	H	700.798	-27.6723	-23.5845	I	692.744	9.24552	24.6156	J	699.395	-11.2781	12.1357	K	689.871	26.5494	63.1229	L	697.095	10.2717	46.9097	M
	A	702.161	-43.5233	-118.864	B	705.615	-47.3953	-143.036	C	699.345	-38.7882	-81.9003	D	707.021	-55.1542	-100.805	E	698.37	-24.5692	-44.6474	F	705.113	-43.8945	-61.5584	G	697.932	-8.40071	-7.43679	H	704.024	-27.5968	-22.4543	I	695.95	9.27656	25.3291	J	702.581	-10.8693	13.2946	K	693.142	27.0321	63.9672	L	700.264	10.7367	48.147	M
	A	705.555	-43.9729	-118.766	B	709.057	-48.0974	-142.782	C	702.689	-39.2982	-81.2861	D	710.389	-55.4815	-100.414	E	701.846	-24.7228	-44.1101	F	708.426	-44.2453	-60.809	G	701.348	-8.73058	-7.14282	H	707.425	-27.8018	-21.5506	I	699.302	8.94778	26.0292	J	705.751	-10.7985	14.486	K	696.443	27.209	64.6438	L	703.665	10.9271	49.1565	M
	A	709.095	-44.5459	-119.25	B	712.417	-48.6192	-143.057	C	705.894	-39.9603	-81.0096	D	713.753	-55.871	-100.476	E	705.357	-25.5121	-43.8358	F	711.737	-44.8476	-60.3752	G	704.799	-9.42824	-7.16315	H	710.986	-28.1544	-21.1772	I	702.673	8.37299	26.4035	J	709.177	-10.9506	15.3215	K	700.033	27.0426	64.9848	L	706.913	10.9454	49.6595	M
	A	712.358	-44.9661	-120.086	B	715.745	-48.9836	-143.569	C	709.332	-40.7664	-81.1544	D	717.128	-55.9687	-100.949	E	708.815	-26.5351	-43.9548	F	715.043	-45.4141	-60.1146	G	707.982	-10.2145	-7.45727	H	714.361	-28.3746	-21.146	I	706.069	7.8173	26.4029	J	712.545	-11.1227	15.6107	K	703.449	26.7869	64.9188	L	710.414	11.166	49.8839	M
	A	715.655	-44.9958	-121.055	B	719.116	-49.0098	-144.077	C	712.526	-41.3583	-81.6451	D	720.426	-55.6796	-101.683	E	712.05	-27.4452	-44.4001	F	718.534	-45.716	-59.9388	G	711.373	-10.8789	-8.22642	H	717.775	-28.3647	-21.4042	I	709.542	7.4448	25.8648	J	715.954	-11.0577	15.507	K	706.699	26.7201	64.5549	L	713.815	11.7002	49.8214	M
	A	718.881	-44.609	-121.942	B	722.69	-48.6322	-144.287	C	715.98	-41.5661	-82.3551	D	723.914	-55.0604	-102.353	E	715.205	-28.0945	-44.9966	F	721.962	-45.5662	-59.7776	G	714.574	-11.2143	-9.24821	H	721.115	-27.8226	-21.8182	I	713.008	7.40783	24.845	J	719.176	-10.583	15.1656	K	710.05	26.9862	64.0331	L	717.136	12.5734	49.5658	M
	A	722.197	-44.0596	-122.664	B	725.924	-48.1976	-144.037	C	719.195	-41.2815	-82.9529	D	727.414	-54.2591	-102.678	E	718.556	-28.3053	-45.5981	F	725.208	-45.1617	-59.5382	G	717.887	-11.223	-10.1853	H	724.239	-26.8761	-22.059	I	716.127	7.67206	23.8506	J	722.552	-9.66748	14.9779	K	713.343	27.6046	63.556	L	720.228	13.6861	49.4162	M
	A	725.607	-43.3125	-123.026	B	729.221	-47.8332	-143.352	C	722.64	-40.5559	-83.1372	D	730.867	-53.5485	-102.347	E	721.919	-28.1539	-45.9738	F	728.487	-44.5174	-58.84	G	721.349	-10.72	-10.6683	H	727.54	-25.7005	-21.7867	I	719.45	8.39208	22.9683	J	725.757	-8.45259	15.1301	K	716.733	28.5545	63.4152	L	723.494	14.9789	49.8148	M
	A	728.975	-42.7211	-123.041	B	732.682	-47.8205	-142.324	C	725.862	-39.6536	-82.7907	D	734.167	-53.0601	-101.577	E	725.417	-27.7693	-45.9244	F	731.597	-43.8474	-57.6675	G	724.664	-9.84955	-10.7039	H	730.566	-24.7208	-21.0184	I	722.531	9.3889	22.4511	J	728.831	-7.14817	15.5127	K	719.956	29.6638	63.6437	L	726.578	16.0964	50.8578	M
[truncated: 167 more columns]
