# Supplementary material for: DNA moiré superlattices
Source: Nat Nanotechnol. 2025 Jul 17;20(10):1464–72. doi: 10.1038/s41565-025-01976-3 (PMC12534185; doi:10.1038/s41565-025-01976-3)
Supplement: Supplementary file 3 — Source Data Fig. 1. Statistical source data. Source Data Fig. 2. Statistical source data. Source Data Fig. 3. Statistical source data. Source Data Fig. 4. Statistical source data. [file 41565_2025_1976_MOESM3_ESM.zip › Source data/Source_Data_Fig_2_Size_statistics_for_DNA_moire╠ü_superlattices.xlsx]

## Sheet: Seed-S (F)
	Size (µm)
temperature	40-38°C	40°C			34°C
seed concentration	0	0.1 nM	0.3 nM	1.1 nM	1.1 nM
	3.4	4.79336	5.18141	1.35313	0.65
	3	4.02538	5.34019	1.35642	0.71
	3.1	4.37142	4.04117	1.36204	1.01
	4.1	6.06643	4.57188	1.37461	0.95
	4.8	4.32707	3.73634	1.56721	0.9
	5.5	5.16406	5.04268	1.66185	0.89
	3.6	4.42599	5.89872	1.66453	0.76
	4.2	6.20002	5.05655	1.69297	0.81
	2	4.05501	4.27705	1.72648	0.6
	2	4.22704	3.80974	1.72833	0.66
	3.5	8.29912	4.30894	1.72906	0.69
	2.2	5.4637	5.35435	1.74847	0.73
	6.4	5.20079	4.17354	1.75428	0.75
	5.7	5.91951	4.89222	1.91362	0.67
	5.1	3.90611	4.75254	1.91429	0.88
	2.1	4.6414	5.97134	1.95053	1.02
	5.5	3.8536	4.78379	1.99059	0.86
	4.1	3.62547	3.98006	2.00969	1.1
	2.9	4.09827	4.81099	2.01759	0.78
	3.5	4.46494	4.95955	2.03831	0.64
	3.8	4.56673	4.75067	2.05294	0.56
	4	3.71583	4.05391	2.08738	1.1
	2.6	3.64421	4.44193	2.09529	0.89
	2.3	4.72702	5.55808	2.19588	0.74
	3.8	4.71286	4.06285	2.20601	0.67
	2.3	4.75629	4.43073	2.21033	0.87
	2	4.03486	4.80622	2.23781	0.9
	3.7	4.90405	4.61002	2.29178	0.67
	3.7	4.97186	4.68835	1.13962	0.71
	5	7.20938	3.8602	1.15571	1.02
	2.6	5.18841	4.72419	1.15681
	3.6	5.41136	4.37273	1.23918
	2.8	5.11588	5.56472	1.25196
	2.8	5.20813	5.48324	1.32075
	3.5	5.07289	4.63756	1.34842
	5.2	4.37855	4.90184	1.35125
	6.7	5.57649	4.27839	1.5298
	5.8	4.62326	5.71084	1.56802
	5.1	5.13141	4.79615	1.59499
	3.2	4.9391	4.56492	1.60296
	2.4	4.40638	4.47448	1.61955
	4.2	4.37011	4.43863	1.62191
	3.1		5.24334	1.62348
	1.7		4.22252	1.66146
	6.9		4.73106	1.70459
			3.85624	1.71018
				1.71761
				1.7709
				1.79127
				1.8407
				1.86134
				1.87225
				1.8885
				1.90027
				2.00334
				2.01
				2.01854
				2.06037
				2.13204
				2.13949
				2.24434
				2.24434
				2.33553
				2.34641
				2.35319
				2.39874
				2.40192
				2.43848
				2.48887
				2.50519
				2.56422
				2.79623
				1.06394
average	3.76667	4.85223	4.70015	1.8537	0.806333
SD	1.35412	0.918275	0.564012	0.388984	0.149793

## Sheet: Seed-S (P1-3, N), homo
Size (µm)
seed-S	P1	P2	P3	N
temperature	40°C	40°C	40°C	40°C
seed concentration	1.1 nM	1.1 nM	1.1 nM	1.1 nM
	1.64	1.21495	3.85981	4.64174
	1.81	1.27726	5.42056	6.63551
	2	1.30841	5.73209	5.10903
	1.85	1.65109	6.07477	4.85981
	1.99	1.68224	5.51402	5.10903
	1.79	1.43302	6.07477	4.17445
	1.93	1.46417	6.4486	4.081
	1.84	1.30841	4.20249	3.73832
	1.98	1.40187	5.17134	5.38941
	2.01	1.46417	6.63551	5.60748
	1.76	1.74455	5.95016	5.63863
	1.87	1.49533	6.35514	4.01869
	1.91	1.46417	6.10592	8.56698
	1.74	1.86916	5.73209	6.57321
	1.87	1.40187	5.29595	6.76012
	1.76	1.7757	6.79128	6.47975
	1.87	1.7134	5.919	5.48287
	1.96	1.58879	7.28972	7.97508
	1.67	1.55763	5.95016	6.26168
	1.84	1.49533	6.16822	10.0623
			3.1504	3.08739
			3.1504	2.52032
			3.02438	1.95325
			2.89837	3.65446
			1.38618	1.89024
			3.52845	2.83536
			3.02438	1.76422
			2.26829	3.02438
			4.03251	3.08739
			2.64634	3.65446
			3.02438	3.1504
			3.27642	3.78048
			2.89837	2.83536
			2.64634	3.08739
			3.02438	3.78048
			2.77235	1.95325
			2.3943	3.78048
			2.70934	2.70934
			3.1504	2.3943
			3.27642	2.83536
			4.03251	3.59146
			2.52032	3.21341
			1.63821	3.08739
			2.70934	2.64634
				1.70122
				2.52032
				2.64634
				3.71747
				2.77235
				2.20528
				2.70934
				3.02438
				2.52032
average	1.8545	1.51558	4.22442	3.98677
SD	0.10704	0.179464	1.64029	1.83043

## Sheet: seed for kagome and honeycomb
size (µm)
kagome			honeycomb
nonseeded	seed-K(N)	seed-S(K)	nonseeded	seed-H(N)	seed-H(F)
6.7	5.3	1.7	2.3	3.2	2
5.6	6.2	2.4	1.3	3	1.3
5.2	4.4	2.2	4.8	3.2	1.7
4.5	5.1	2	2.8	2.3	1.6
4.9	2.3	1.9	1.7	5.7	1.9
4	2	1.7	5.7	5.1	1.3
3.5	5.2	2	2.9	3.5	2
6.9	4	2.2	2.8	3.4	1.9
3.9	6.1	1.7	2.5	3.2	1.4
2.8	6.1	1.4	2.3	5	1.6
3.6	5.8	2	2.9	2.7	1.4
2.1	5.7	1.4	3.1	3.6	2
5	2.8	1.6	3.7	3.1	1.8
3.5	3.5	1.7	2.6	4.5	1.4
3.7	5.7	1.7	3.3	4.6	1.7
4	5.3	1.8	3	2.8	1.6
4.7	5.6	1.6	3.1	3.4	1.5
4.5	5	1.8	3.8	2.5	1.6
4.8	6.8	1.8	4.2	1.9	1.8
2.5	5.9	1.8	3.3	4.5	1.3
3.3	5.8	1.7	2.8	1.7	1.9
4.2	3.7	1.6	5.1	1.5	1.7
4.5	7.3	1.4	2.5	1	2.3
2	5.3	1.6	2.6	2.7	1.5
3.3	5.7	1.9	3.3	3	2
4.8	6.5	2	2.8	1.6	1.8
3.5	6.8	1.8	3.2	4.8	1.7
2.7	5.5	1.9	2.6	4.3	1.3
3.5	2.9	1.7	2.8	3.8	1.7
3.1	3.5	1.8	2.7	2.3	1.5
