# Supplementary material for: DNA moiré superlattices
Source: Nat Nanotechnol. 2025 Jul 17;20(10):1464–72. doi: 10.1038/s41565-025-01976-3 (PMC12534185; doi:10.1038/s41565-025-01976-3)
Supplement: Supplementary file 3 — Source Data Fig. 1. Statistical source data. Source Data Fig. 2. Statistical source data. Source Data Fig. 3. Statistical source data. Source Data Fig. 4. Statistical source data. [file 41565_2025_1976_MOESM3_ESM.zip › Source data/Source_Data_Fig_3_Height_profile_of_square_bilayer.xlsx]

## Sheet: Sheet1
x (µm)	height (nm)
0	0.95362
0.00549	0.95362
0.01098	1.7187
0.01647	1.85286
0.02197	1.59179
0.02746	0.07977
0.03295	-0.44598
0.03844	-0.37346
0.04393	-0.45323
0.04942	-0.22118
0.05491	-0.79768
0.06041	-0.95359
0.0659	-1.04787
0.07139	-1.05512
0.07688	-0.82306
0.08237	0.3771
0.08786	0.09065
0.09335	-0.26469
0.09885	0.35534
0.10434	0.77595
0.10983	-1.11313
0.11532	-1.32343
0.12081	-0.33358
0.1263	-0.65628
0.13179	-0.07977
0.13729	1.0479
0.14278	-0.59464
0.14827	-1.15664
0.15376	-0.55838
0.15925	0.84122
0.16474	-0.17041
0.17023	-1.13851
0.17573	-0.27194
0.18122	-0.04714
0.18671	0.42424
0.1922	1.54465
0.19769	-0.36984
0.20318	-0.83757
0.20867	0.48588
0.21416	-1.16027
0.21966	-0.93909
0.22515	-0.53662
0.23064	-1.23278
0.23613	-1.26179
0.24162	-0.80856
0.24711	1.50839
0.2526	3.20896
0.2581	2.74484
0.26359	0.06164
0.26908	0.2937
0.27457	0.60916
0.28006	1.42137
0.28555	0.03989
0.29104	-1.79116
0.29654	-2.23351
0.30203	-3.00944
0.30752	2.71946
0.31301	13.6589
0.3185	24.8486
0.32399	30.806
0.32948	33.6161
0.33498	34.1818
0.34047	34.7982
0.34596	35.7228
0.35145	34.3595
0.35694	32.764
0.36243	32.4667
0.36792	32.0497
0.37342	33.9135
0.37891	33.5763
0.3844	33.1846
0.38989	33.036
0.39538	32.2492
0.40087	32.8764
0.40636	32.5936
0.41186	31.8322
0.41735	32.4631
0.42284	32.2927
0.42833	31.7669
0.43382	31.8322
0.43931	32.202
0.4448	30.5994
0.4503	30.6211
0.45579	31.4007
0.46128	31.7778
0.46677	31.785
0.47226	39.8564
0.47775	53.073
0.48324	60.6476
0.48874	66.246
0.49423	68.7588
0.49972	69.0634
0.50521	69.7523
0.5107	68.6972
0.51619	67.972
0.52168	67.7109
0.52718	68.6029
0.53267	68.737
0.53816	66.9712
0.54365	67.3882
0.54914	68.001
0.55463	68.2729
0.56012	68.4397
0.56562	67.3483
0.57111	67.9466
0.5766	68.1605
0.58209	68.0082
0.58758	67.4716
0.59307	67.7073
0.59856	67.8487
0.60406	68.8096
0.60955	68.6246
0.61504	68.1932
0.62053	67.9502
0.62602	68.5231
0.63151	69.542
0.637	68.5449
0.6425	68.4107
0.64799	68.4143
0.65348	67.6928
0.65897	67.8197
0.66446	68.204
0.66995	69.2701
0.67544	69.2411
0.68093	69.5819
0.68643	69.2701
0.69192	67.4934
0.69741	67.5586
0.7029	66.5035
0.70839	66.9349
0.71388	67.2033
0.71937	66.9422
0.72487	67.0981
0.73036	67.1888
0.73585	69.7197
0.74134	70.8764
0.74683	70.9597
0.75232	68.9292
0.75781	67.972
0.76331	67.6891
0.7688	69.0851
0.77429	68.7443
0.77978	69.9844
0.78527	69.6073
0.79076	67.5622
0.79625	67.6202
0.80175	68.3454
0.80724	67.7363
0.81273	66.5361
0.81822	68.0227
0.82371	68.9111
0.8292	69.1975
0.83469	68.117
0.84019	68.8023
0.84568	67.2722
0.85117	82.8166
0.85666	105.247
0.86215	110.987
0.86764	118.057
0.87313	118.322
0.87863	118.336
0.88412	116.944
0.88961	110.939
0.8951	83.9406
0.90059	65.6006
0.90608	66.6376
0.91157	67.7798
0.91707	67.1743
0.92256	66.7537
0.92805	66.721
0.93354	67.1525
0.93903	66.8153
0.94452	66.4962
0.95001	67.4245
0.95551	65.9849
0.961	65.4302
0.96649	66.8878
0.97198	67.2395
0.97747	67.1598
0.98296	67.1054
0.98845	67.2069
0.99395	67.4498
0.99944	67.6891
1.00493	67.4825
1.01042	66.6521
1.01591	67.7036
1.0214	68.2149
1.02689	67.8596
1.03239	67.8451
1.03788	67.6456
1.04337	68.5811
1.04886	68.6065
1.05435	66.7101
1.05984	67.7036
1.06533	68.6392
1.07082	68.1823
1.07632	67.9176
1.08181	68.2983
1.0873	67.8342
1.09279	67.7327
1.09828	67.0836
1.10377	67.5042
1.10926	68.5014
1.11476	68.8567
1.12025	69.0598
1.12574	67.5586
1.13123	66.6268
1.13672	66.0575
1.14221	66.3185
1.14771	67.6239
1.1532	68.3926
1.15869	67.8451
1.16418	67.4716
1.16967	67.2794
1.17516	68.0916
1.18065	70.1947
1.18615	69.6508
1.19164	70.347
1.19713	69.0888
1.20262	68.8748
1.20811	69.814
1.2136	68.3672
1.21909	67.8233
1.22459	68.9147
1.23008	69.8212
1.23557	70.4848
1.24106	70.4449
1.24655	69.959
1.25204	69.3281
1.25753	70.0895
1.26303	69.8502
1.26852	70.6733
1.27401	70.4811
1.2795	70.851
1.28499	70.8582
1.29048	70.0931
1.29597	70.0569
1.30146	70.376
1.30696	69.7015
1.31245	70.0206
1.31794	70.7241
1.32343	70.4231
1.32892	70.0533
1.33441	69.6073
1.3399	71.1991
1.3454	71.7575
1.35089	71.6305
1.35638	71.1193
1.36187	71.6414
1.36736	70.9887
1.37285	72.1237
1.37834	70.9308
1.38384	70.4159
1.38933	71.2933
1.39482	69.5674
1.40031	69.988
1.4058	69.2555
1.41129	69.1069
1.41678	70.7531
1.42228	70.1947
1.42777	69.7015
1.43326	70.6769
1.43875	71.3513
1.44424	72.8634
1.44973	70.9126
1.45522	72.5515
1.46072	73.6284
1.46621	73.8206
1.4717	74.854
1.47719	71.7321
1.48268	69.2701
1.48817	65.4737
1.49366	47.7319
1.49916	39.9362
1.50465	37.9093
1.51014	33.6053
1.51563	28.1518
1.52112	22.2053
1.52661	6.67899
1.5321	0.94637
1.5376	-0.19217
1.54309	0.04351
1.54858	1.07328
1.55407	2.17194
1.55956	2.66144
1.56505	2.0124
1.57054	1.19294
1.57604	1.37061
1.58153	1.78759
1.58702	1.7187
1.59251	1.16393
1.598	0.76507
1.60349	0.72156
1.60898	1.46126
1.61448	-0.23568
1.61997	-1.33431
1.62546	0.11603
1.63095	0.44237
1.63644	0.07977
1.64193	0.56202
1.64742	0.5874
1.65292	1.2582
1.65841	0.36985
1.6639	-0.25381
1.66939	0.71794
1.67488	1.49026
1.68037	0.93549
1.68586	0.58015
1.69136	0.70343
1.69685	1.929
1.70234	0.79771
1.70783	1.1458
1.71332	0.32271
1.71881	-0.34083
1.7243	0.26832
1.72979	0.43511
1.73529	0.40248
1.74078	-0.10878
1.74627	0.06164
1.75176	1.88187
1.75725	2.44751
1.76274	3.11106
1.76823	2.70133
1.77373	1.46851
1.77922	1.57366
1.78471	0.38435
1.7902	0.63817
1.79569	-0.46773
1.80118	0.44237
1.80667	0.88473
1.81217	0.2792
1.81766	0.28645
1.82315	0.10878
1.82864	0.1813
1.83413	-0.58013
1.83962	-0.35171
